# Supplementary material for: Lipid turnover and SQUAMOSA promoter-binding proteins mediate variation in fatty acid desaturation under early nitrogen deprivation revealed by lipidomic and transcriptomic analyses in Chlorella pyrenoidosa
Source: Front Plant Sci. 2022 Sep 29;13:987354. doi: 10.3389/fpls.2022.987354 (PMC9558234; doi:10.3389/fpls.2022.987354)
Supplement: Supplementary file 5 [file DataSheet_1.xlsx]

## Sheet: All glycerolipid species
LipidIon	LipidGroup	Class	FattyAcid	FA1	FA2	FA3	CalcMz	ObsMz	Mass error (ppm)	IonFormula	MS/MS Fragment ion (m/z, formula)	RT	D2C_1	D2C_2	D2C_3	D6C_1	D6C_2	D6C_3	D12C_1	D12C_2	D12C_3	D2N_1	D2N_2	D2N_3	D6N_1	D6N_2	D6N_3	D12N_1	D12N_2	D12N_3
MG(16:0)+H	MG(16:0)+H	MG	(16:0)	(16:0)			331.284	331.284	-0.7	C19 H39 O4	75 [M-C16H31O2]+	2.27826	1.67766e+06	1.78553e+06	1.84021e+06	1.75567e+06	1.74647e+06	1.43495e+06	1.10618e+06	941935	938930	936058	817686	775488	293437	220909	134087	25269.7	18885.4	39165.2
MG(16:0)+H	MG(16:0)+H	MG	(16:0)	(16:0)			331.284	331.284	0	C19 H39 O4	75 [M-C16H31O2]+	2.58361	411142	361541	403226	260859	271548	276621	245988	232621	152904	1.42636e+06	1.16401e+06	1.15179e+06	434707	275139	214604	49904.8	17981.9	47074.7
MG(16:0)+H	MG(16:0)+H	MG	(16:0)	(16:0)			331.284	331.284	-1.13	C19 H39 O4	75 [M-C16H31O2]+	2.89504	3.95086e+06	4.23614e+06	4.09745e+06	2.95124e+06	2.8867e+06	2.74268e+06	2.59232e+06	2.60038e+06	1.49482e+06	1.20284e+07	1.17439e+07	1.14576e+07	3.83849e+06	3.16761e+06	2.02988e+06	435875	264289	590156
MG(16:0)+H	MG(16:0)+H	MG	(16:0)	(16:0)			331.284	331.284	0	C19 H39 O4	75 [M-C16H31O2]+	3.47069	205354	182783	211253	187124	201226	177325	185509	147909	127310	934546	928447	729573	143690	98987	100121	33882.7	25300.2	18699.2
MG(16:0)+H	MG(16:0)+H	MG	(16:0)	(16:0)			331.284	331.284	-0.83	C19 H39 O4	75 [M-C16H31O2]+	3.70762	2.32689e+06	2.23972e+06	2.31155e+06	2.37099e+06	2.26631e+06	1.87505e+06	1.7927e+06	1.75665e+06	1.555e+06	9.05912e+06	8.456e+06	7.43805e+06	1.55039e+06	1.07085e+06	976282	458058	365559	351892
MG(16:1)+H	MG(16:1)+H	MG	(16:1)	(16:1)			329.269	329.289	-0.2	C19 H37 O4	75 [M-C16H29O2]+	2.71558	2.03829e+06	2.68554e+06	2.60022e+06	867943	2.94455e+06	813058	571770	723333	1.08349e+06	1.3422e+06	1.51644e+06	1.54942e+06	1.10406e+06	1.0193e+06	927604	399843	410009	406274
MG(18:2)+H	MG(18:2)+H	MG	(18:2)	(18:2)			355.284	355.284	0	C21 H39 O4	75 [M-C18H31O2]+	3.11317	1.53345e+06	1.74224e+06	1.77194e+06	4.10936e+06	4.19167e+06	3.11176e+06	1.60014e+06	1.57772e+06	1.66947e+06	127586	122811	105873	48583.2	36423.9	16109.1	10808.3	53886.9	12677.9
MG(18:3)+H	MG(18:3)+H	MG	(18:3)	(18:3)			353.269	353.269	-0.42	C21 H37 O4	75 [M-C18H29O2]+	1.67998	3.04023e+06	3.25628e+06	3.21773e+06	3.91224e+06	3.99204e+06	4.68229e+06	3.60409e+06	3.34636e+06	3.97641e+06	1.41888e+06	1.3365e+06	1.28954e+06	253626	262568	227025	133451	145337	156348
MG(18:3)+H	MG(18:3)+H	MG	(18:3)	(18:3)			353.269	353.268	-0.84	C21 H37 O4	75 [M-C18H29O2]+	2.34681	8.04262e+06	1.01565e+07	1.07839e+07	1.7318e+07	1.70757e+07	1.58485e+07	9.99325e+06	9.74459e+06	1.76157e+07	1.5366e+06	1.41367e+06	1.34995e+06	210628	176011	175276	147860	136071	132559
DG(16:0_16:0)+Na	DG(32:0)+Na	DG	(16:0_16:0)	(16:0)	(16:0)		591.496	591.496	0	C35 H68 O5 Na1	313 [M-C16H31O2]+	12.02	5.73906e+06	4.79187e+06	4.77822e+06	5.08291e+06	5.00007e+06	4.71865e+06	7.52917e+06	6.7679e+06	1.07292e+07	1.46934e+07	1.5056e+07	1.41937e+07	1.68977e+07	2.10413e+07	2.19411e+07	2.06162e+07	2.30851e+07	2.23394e+07
DG(18:0_16:0)+NH4	DG(34:0)+NH4	DG	(18:0_16:0)	(18:0)	(16:0)		614.572	614.572	0	C37 H76 O5 N1	313 [M-C18H35O2]+，341 [M-C16H31O2]+	12.411	1.27078e+06	1.04265e+06	1.0154e+06	1.02503e+06	702358	899513	989312	759098	1.00192e+06	1.33374e+06	1.14542e+06	974668	1.44988e+06	1.40045e+06	1.36851e+06	1.46109e+06	1.71326e+06	1.39274e+06
DG(16:0_18:1)+NH4	DG(34:1)+NH4	DG	(16:0_18:1)	(16:0)	(18:1)		612.556	612.556	0	C37 H74 O5 N1	313 [M-C18H33O2]+，339 [M-C16H31O2]+	12.0466	72471	107910	41423.3	382444	92665.9	430438	708715	500965	401580	1.14176e+06	874634	910981	3.67153e+06	3.39925e+06	4.58453e+06	5.571e+06	6.08489e+06	5.6407e+06
DG(16:0_18:2)+NH4	DG(34:2)+NH4	DG	(16:0_18:2)	(16:0)	(18:2)		610.541	610.54	0	C37 H72 O5 N1	313 [M-C18H31O2]+，337 [M-C16H31O2]+	11.6789	961023	841311	729294	2.27492e+06	1.64461e+06	2.55586e+06	4.37573e+06	3.23375e+06	2.65506e+06	6.47333e+06	5.96552e+06	5.09693e+06	1.33303e+07	1.47785e+07	1.65691e+07	2.61499e+07	2.68405e+07	2.67875e+07
DG(16:0_18:3)+H	DG(34:3)+H	DG	(16:0_18:3)	(16:0)	(18:3)		591.498	591.498	0	C37 H67 O5	313 [M-C18H29O2]+，335 [M-C16H31O2]+	7.72549	103997	184200	126052	412440	401767	462096	1.77067e+06	1.42668e+06	2.65404e+06	1.76949e+06	1.50694e+06	1.39188e+06	5.31389e+06	5.71091e+06	6.67315e+06	5.74003e+06	5.5093e+06	5.47736e+06
DG(16:0_18:3)+H	DG(34:3)+H	DG	(16:0_18:3)	(16:0)	(18:3)		591.498	591.498	0	C37 H67 O5	313 [M-C18H29O2]+，335 [M-C16H31O2]+	8.65473	48706.8	68051	24383.2	267109	250619	202653	710155	711782	1.28304e+06	498022	429766	365622	506883	353945	402836	456361	250392	353236
DG(16:0_18:3)+NH4	DG(34:3)+NH4	DG	(16:0_18:3)	(16:0)	(18:3)		608.525	608.525	0	C37 H70 O5 N1	313 [M-C18H29O2]+，335 [M-C16H31O2]+	10.4807	391268	435577	272523	960694	707601	1.31527e+06	2.12993e+06	1.58534e+06	2.41597e+06	2.00366e+06	1.73699e+06	1.43154e+06	2.96389e+06	3.41193e+06	4.02941e+06	5.76744e+06	5.96023e+06	5.41513e+06
DG(16:1_18:3)+H	DG(34:4)+H	DG	(16:1_18:3)	(16:1)	(18:3)		589.483	589.482	-0.91	C37 H65 O5	311 [M-C18H29O2]+，335 [M-C16H29O2]+	7.45244	498595	635064	553495	1.27138e+06	1.61563e+06	708925	2.72306e+06	2.71199e+06	2.97048e+06	326501	289193	293805	619107	647500	744067	781927	604460	582705
DG(18:1_18:1)+NH4	DG(36:2)+NH4	DG	(18:1_18:1)	(18:1)	(18:1)		638.572	638.572	0	C39 H76 O5 N1	339 [M-C18H33O2]+	12.0579	66361.3	105745	0.0001	120970	76692	201036	668235	375085	87781.3	1.90205e+06	2.00139e+06	1.65344e+06	7.34398e+06	6.80784e+06	7.66901e+06	1.01244e+07	1.14842e+07	1.10097e+07
DG(18:1_18:2)+NH4	DG(36:3)+NH4	DG	(18:1_18:2)	(18:1)	(18:2)		636.556	636.556	0	C39 H74 O5 N1	337 [M-C18H33O2]+，339 [M-C18H31O2]+	11.705	234704	186559	58373.5	826679	499032	755305	1.89476e+06	1.4091e+06	917515	3.91238e+06	3.10963e+06	3.07229e+06	1.80408e+07	2.0649e+07	2.022e+07	3.14872e+07	3.50511e+07	3.33348e+07
DG(18:1_18:3)+NH4	DG(36:4)+NH4	DG	(18:1_18:3)	(18:1)	(18:3)		634.541	634.541	0.23	C39 H72 O5 N1	335 [M-C18H33O2]+，339 [M-C18H29O2]+	10.4461	1.28246e+06	1.76959e+06	1.72673e+06	2.60331e+06	1.48021e+06	2.02789e+06	3.13437e+06	2.37961e+06	1.71377e+06	5.84589e+06	5.12014e+06	3.30929e+06	8.02907e+06	1.81845e+07	2.04802e+07	3.11893e+07	3.1991e+07	2.99246e+07
DG(18:2_18:2)+NH4	DG(36:4)+NH4	DG	(18:2_18:2)	(18:2)	(18:2)		634.541	634.54	0	C39 H72 O5 N1	337 [M-C18H31O2]+	10.6106	285948	1.62692e+06	1.72673e+06	2.11111e+06	188130	2.02789e+06	362299	418243	352123	394569	5.12014e+06	1.02401e+06	435558	2.58162e+06	1.36789e+06	1.44475e+06	3.5542e+06	4.22485e+06
DG(18:2_18:2)+Na	DG(36:4)+Na	DG	(18:2_18:2)	(18:2)	(18:2)		639.496	639.496	0	C39 H68 O5 Na1	337 [M-C18H31O2]+	10.6106	415639	1.93622e+06	2.02029e+06	2.76931e+06	1.86589e+06	2.56338e+06	6.96496e+06	3.31329e+06	2.21966e+06	966134	1.13034e+06	5.5985e+06	2.20306e+07	3.09577e+06	2.95531e+06	4.51977e+06	6.01764e+06	5.29685e+06
DG(18:3_18:2)+H	DG(36:5)+H	DG	(18:3_18:2)	(18:3)	(18:2)		615.498	615.498	0	C39 H67 O5	335 [M-C18H31O2]+，337 [M-C18H29O2]+	6.90892	128811	71674.3	111175	623470	515357	582438	2.22119e+06	2.24946e+06	2.56242e+06	0.0001	4136.79	2174.06	12878.1	0.0001	0.0001	17669.9	0.0001	0.0001
DG(18:3_18:2)+H	DG(36:5)+H	DG	(18:3_18:2)	(18:3)	(18:2)		615.498	615.498	0	C39 H67 O5	335 [M-C18H31O2]+，337 [M-C18H29O2]+	7.62758	88315.4	104864	153733	596050	637367	422602	1.84644e+06	1.91061e+06	1.84478e+06	14628.4	0.0001	11553.1	79957.3	99647.3	53749.3	115736	144194	174095
DG(18:3_18:2)+NH4	DG(36:5)+NH4	DG	(18:3_18:2)	(18:3)	(18:2)		632.525	632.525	0.13	C39 H70 O5 N1	335 [M-C18H31O2]+，337 [M-C18H29O2]+	9.05944	3.55376e+06	3.83904e+06	4.35512e+06	5.9248e+06	4.14643e+06	4.68624e+06	5.00317e+06	3.67085e+06	3.63372e+06	6.20274e+06	5.53753e+06	5.25725e+06	1.0447e+07	1.11689e+07	1.25696e+07	2.26637e+07	2.33295e+07	2.0876e+07
DG(18:3_18:2)+H	DG(36:5)+H	DG	(18:3_18:2)	(18:3)	(18:2)		615.498	615.498	0	C39 H67 O5	335 [M-C18H31O2]+，337 [M-C18H29O2]+	9.05944	149178	230318	270780	356716	249310	240304	322242	217916	169442	353535	324943	310294	677363	739011	799817	1.56856e+06	1.51541e+06	1.46215e+06
DG(18:3_18:3)+H	DG(36:6)+H	DG	(18:3_18:3)	(18:3)	(18:3)		613.483	613.483	0	C39 H65 O5	335 [M-C18H29O2]+	6.2599	30132.3	12539	76291.8	261025	213431	258314	1.80684e+06	1.82989e+06	2.41054e+06	86158.8	64009.1	49364.5	61098	17176.4	99385.4	97600.1	160292	155567
DG(18:3_18:3)+H	DG(36:6)+H	DG	(18:3_18:3)	(18:3)	(18:3)		613.483	613.483	0	C39 H65 O5	335 [M-C18H29O2]+	6.83582	146695	143786	243956	816344	723956	741861	3.75766e+06	3.9508e+06	7.59194e+06	71133.2	70662.3	36875.6	0.0001	57764	47996	131716	105110	86583.4
DG(18:3_18:3)+NH4	DG(36:6)+NH4	DG	(18:3_18:3)	(18:3)	(18:3)		630.509	630.509	0	C39 H68 O5 N1	335 [M-C18H29O2]+	7.97444	1.50608e+06	1.66536e+06	2.10279e+06	2.58809e+06	1.94511e+06	2.44664e+06	3.02117e+06	2.21815e+06	3.59557e+06	1.5973e+06	1.4067e+06	1.07332e+06	2.58495e+06	2.86772e+06	3.58726e+06	6.13224e+06	5.9263e+06	5.36628e+06
TG(16:0_12:0_16:0)+NH4	TG(44:0)+NH4	TG	(16:0_12:0_16:0)	(16:0)	(12:0)	(16:0)	768.708	768.708	0	C47 H94 O6 N1	495[M-C16H31O2]+,552[M-C12H23O2]+	13.8795	143782	255391	335053	380724	439945	422865	254822	304852	272752	884535	1.08521e+06	715042	2.86253e+06	3.03161e+06	4.28688e+06	3.72679e+06	4.5123e+06	4.37588e+06
TG(16:0_14:0_16:0)+Na	TG(46:0)+Na	TG	(16:0_14:0_16:0)	(16:0)	(14:0)	(16:0)	801.694	801.694	0	C49 H94 O6 Na1	545[M-C16H31O2]+,552[M-C14H27O2]+	13.667	0.0001	0.0001	0.0001	0.0001	0.0001	0.0001	0.0001	38873.7	37748.7	519976	547085	372606	2.31817e+06	3.00514e+06	3.01357e+06	3.8151e+06	5.20849e+06	4.05108e+06
TG(16:0_14:0_16:0)+NH4	TG(46:0)+NH4	TG	(16:0_14:0_16:0)	(16:0)	(14:0)	(16:0)	796.739	796.739	0	C49 H98 O6 N1	523[M-C16H31O2]+,552[M-C14H27O2]+	14.2314	539727	444754	486380	741346	603395	580371	836973	665260	778262	2.37461e+06	2.68097e+06	1.97927e+06	7.71879e+06	8.63631e+06	9.65811e+06	8.50579e+06	8.68787e+06	6.83925e+06
TG(16:0_12:0_18:1)+NH4	TG(46:1)+NH4	TG	(16:0_12:0_18:1)	(16:0)	(12:0)	(18:1)	794.723	794.723	0	C49 H96 O6 N1	521[M-C16H31O2]+,578[M-C12H23O2]+,495[M-C18H33O2]+	13.864	345879	306683	302777	423034	459827	367353	548545	436786	477565	1.73296e+06	1.50864e+06	1.57386e+06	7.97434e+06	8.52558e+06	8.16046e+06	1.11755e+07	1.27233e+07	1.29252e+07
TG(16:0_12:0_18:2)+NH4	TG(46:2)+NH4	TG	(16:0_12:0_18:2)	(16:0)	(12:0)	(18:2)	792.708	792.708	0	C49 H94 O6 N1	519[M-C16H31O2]+,576[M-C12H23O2]+,495[M-C18H31O2]+	13.5324	119152	27983	73894	246335	201769	223067	571454	382084	412551	2.20852e+06	2.42269e+06	2.23126e+06	9.06864e+06	9.9858e+06	1.06706e+07	1.55535e+07	1.69793e+07	1.58681e+07
TG(16:0_12:0_18:3)+NH4	TG(46:3)+NH4	TG	(16:0_12:0_18:3)	(16:0)	(12:0)	(18:3)	790.692	790.692	0	C49 H92 O6 N1	517[M-C16H31O2]+,574[M-C12H23O2]+,495[M-C18H29O2]+	13.3145	26460.4	0.0001	0.0001	229699	124392	155877	755718	476129	647930	4.43729e+06	4.35298e+06	3.52194e+06	1.374e+07	1.71083e+07	1.5694e+07	2.83221e+07	2.95204e+07	3.27287e+07
TG(12:0_12:0_22:6)+NH4	TG(46:6)+NH4	TG	(12:0_12:0_22:6)	(12:0)	(12:0)	(22:6)	784.645	784.645	0	C49 H86 O6 N1	567[M-C12H23O2]+	12.4158	0.0001	0.0001	0.0674637	0.0597653	0.085475	0.0001	33963.5	0.0001	102000	791700	919929	676060	2.18184e+06	2.19475e+06	2.68341e+06	4.71988e+06	3.85972e+06	4.9717e+06
TG(15:0_16:0_16:1)+NH4	TG(47:1)+NH4	TG	(15:0_16:0_16:1)	(15:0)	(16:0)	(16:1)	808.739	808.739	0	C50 H98 O6 N1	535[M-C16H31O2]+,549[M-C15H29O2]+,537[M-C16H29O2]+	14.0327	100566	228782	216977	241582	125773	324101	294861	263381	259954	415331	585725	456527	1.45283e+06	2.00568e+06	2.00663e+06	2.98206e+06	2.96432e+06	2.76325e+06
TG(16:0_14:3_17:0)+NH4	TG(47:3)+NH4	TG	(16:0_14:3_17:0)	(16:0)	(14:3)	(17:0)	804.708	904.708	0	C50 H94 O6 N1	531[M-C16H31O2]+,517[M-C17H33O2]+	13.481	0.0001	0.0001	0.0001	23815.6	0.0001	0.0001	84903.4	78525	25410.7	1.40168e+06	1.31738e+06	917958	3.24985e+06	4.59993e+06	5.82464e+06	8.62587e+06	8.85939e+06	9.59622e+06
TG(16:0_16:0_16:0)+Na	TG(48:0)+Na	TG	(16:0_16:0_16:0)	(16:0)	(16:0)	(16:0)	829.726	829.726	0	C51 H98 O6 Na1	552[M-C16H31O2]+	13.955	0.0001	0.0001	0.0001	0.0001	0.0001	0.0001	95149.9	0.0001	31611.7	611357	607576	395693	3.51519e+06	2.76272e+06	4.38116e+06	5.86406e+06	5.59471e+06	5.32984e+06
TG(16:0_16:0_16:0)+NH4	TG(48:0)+NH4	TG	(16:0_16:0_16:0)	(16:0)	(16:0)	(16:0)	824.77	824.77	-0.24	C51 H102 O6 N1	552[M-C16H31O2]+	14.5969	938465	753554	892262	2.00981e+06	1.06926e+06	1.75772e+06	3.21239e+06	1.82873e+06	2.16491e+06	1.65141e+07	1.63022e+07	1.26754e+07	6.97038e+07	8.20655e+07	8.80458e+07	1.15957e+08	1.07086e+08	9.9786e+07
TG(16:0_16:0_16:0)+Na	TG(48:0)+Na	TG	(16:0_16:0_16:0)	(16:0)	(16:0)	(16:0)	829.726	829.726	0	C51 H98 O6 Na1	552[M-C16H31O2]+	14.5969	373699	304568	403344	750194	449179	844344	1.1783e+06	694832	905574	1.76064e+06	2.32344e+06	1.377e+06	3.00868e+06	4.15664e+06	5.18466e+06	6.03813e+06	5.45532e+06	4.47621e+06
TG(16:0_16:0_16:1)+NH4	TG(48:1)+NH4	TG	(16:0_16:0_16:1)	(16:0)	(16:0)	(16:1)	822.755	822.754	-0.88	C51 H100 O6 N1	549[M-C16H31O2]+，552[M-C16H29O2]+	14.2094	490008	482073	434104	1.67482e+06	925346	1.25572e+06	4.89727e+06	2.55691e+06	2.81456e+06	1.85233e+07	1.94764e+07	1.95347e+07	1.00557e+08	1.10322e+08	1.14672e+08	1.4452e+08	1.78176e+08	1.85887e+08
TG(16:0_16:0_16:1)+Na	TG(48:1)+Na	TG	(16:0_16:0_16:1)	(16:0)	(16:0)	(16:1)	827.71	827.71	0	C51 H96 O6 Na1	549[M-C16H31O2]+，552[M-C16H29O2]+	14.2094	165949	161730	129113	731523	453200	531433	1.43573e+06	914555	1.08411e+06	2.34308e+06	1.99969e+06	1.75543e+06	4.63262e+06	4.39486e+06	4.59115e+06	5.94812e+06	8.28202e+06	8.15815e+06
TG(16:0_16:0_16:1)+NH4	TG(48:1)+NH4	TG	(16:0_16:0_16:1)	(16:0)	(16:0)	(16:1)	822.755	822.755	0	C51 H100 O6 N1	549[M-C16H31O2]+，552[M-C16H29O2]+	14.4028	93328.9	19343.5	74309.7	169583	52033.4	1.47535e+06	552656	275180	3.0216e+06	1.6341e+06	1.76138e+06	1.3143e+06	3.53591e+06	4.20081e+06	4.47031e+06	6.0735e+06	6.2923e+06	6.69572e+06
TG(16:0_16:0_16:1)+Na	TG(48:1)+Na	TG	(16:0_16:0_16:1)	(16:0)	(16:0)	(16:1)	827.71	827.71	0	C51 H96 O6 Na1	549[M-C16H31O2]+，552[M-C16H29O2]+	14.4028	33911.1	19978.8	0.0991599	91308.9	462844	56513.3	225272	97835.4	46759.3	582887	670936	507003	1.29423e+06	1.19052e+06	1.01069e+06	2.22367e+06	1.88465e+06	1.95163e+06
TG(16:0_14:0_18:2)+NH4	TG(48:2)+NH4	TG	(16:0_14:0_18:2)	(16:0)	(14:0)	(18:2)	820.739	820.738	-0.55	C51 H98 O6 N1	547[M-C16H31O2]+,576[M-C14H27O2]+,523[M-C18H31O2]+	13.94	697683	606814	541627	2.53356e+06	1.41234e+06	1.97784e+06	6.35124e+06	3.20726e+06	2.98779e+06	3.86157e+07	3.89619e+07	3.28718e+07	1.45864e+08	1.7099e+08	1.74217e+08	2.57897e+08	2.76186e+08	2.94688e+08
TG(16:0_14:0_18:2)+NH4	TG(48:2)+NH4	TG	(16:0_14:0_18:2)	(16:0)	(14:0)	(18:2)	820.739	820.739	0	C51 H98 O6 N1	547[M-C16H31O2]+,576[M-C14H27O2]+,523[M-C18H31O2]+	14.0998	102591	70733.1	31957.8	22864.3	1.46102e+06	23366	375956	3.65076e+06	3.05096e+06	42489350	4.34619e+07	3.71271e+07	1.45066e+08	1.63116e+08	176618012	2.37401e+08	3.58299e+06	2.63889e+08
TG(16:0_14:0_18:3)+NH4	TG(48:3)+NH4	TG	(16:0_14:0_18:3)	(16:0)	(14:0)	(18:3)	818.723	818.723	-0.3	C51 H96 O6 N1	545[M-C16H31O2]+,573[M-C14H27O2]+,523[M-C18H29O2]+	13.6684	751943	619759	523748	6.54023e+06	3.18053e+06	5.09975e+06	2.19624e+07	1.32024e+07	1.2547e+07	1.42992e+08	1.38651e+08	1.22272e+08	5.26919e+08	6.15801e+08	6.68356e+08	9.89892e+08	1041162483	1064180870
TG(16:0_14:0_18:3)+Na	TG(48:3)+Na	TG	(16:0_14:0_18:3)	(16:0)	(14:0)	(18:3)	823.679	823.678	-0.96	C51 H92 O6 Na1	545[M-C16H31O2]+,573[M-C14H27O2]+,523[M-C18H29O2]+	13.6684	274175	254752	210667	3.1275e+06	1.53597e+06	2.38623e+06	8.35786e+06	5.03783e+06	5.9598e+06	2.77733e+07	3.02379e+07	2.61028e+07	6.57295e+07	7.26011e+07	7.72053e+07	9.88053e+07	1.04342e+08	1.04755e+08
TG(16:0_14:2_18:1)+NH4	TG(48:3)+NH4	TG	(16:0_14:2_18:1)	(16:0)	(14:2)	(18:1)	818.723	818.723	0	C51 H96 O6 N1	545[M-C16H31O2]+,578[M-C14H23O2]+	13.8461	9980.98	0.0001	567268	36039.9	28786	18489.7	2.37651e+07	1.385e+07	1.38177e+07	1.50565e+08	2.81894e+06	1.74773e+06	8.36678e+06	648658812	1.01531e+07	8.60712e+06	8.36493e+06	1122612818
TG(16:1_14:0_18:3)+NH4	TG(48:4)+NH4	TG	(16:1_14:0_18:3)	(16:1)	(14:0)	(18:3)	816.708	816.708	0	C51 H94 O6 N1	545[M-C16H29O2]+,571[M-C14H27O2]+,521[M-C18H29O2]+	13.324	218372	153655	134264	1.00835e+06	464125	909032	3.54212e+06	1.96779e+06	2.6819e+06	1.00367e+07	9.94675e+06	8.36884e+06	3.3607e+07	3.98194e+07	4.41374e+07	6.97283e+07	7.85586e+07	8.38054e+07
TG(16:0_14:2_18:2)+NH4	TG(48:4)+NH4	TG	(16:0_14:2_18:2)	(16:0)	(14:2)	(18:2)	816.708	816.708	0	C51 H94 O6 N1	543[M-C16H31O2]+,576[M-C14H23O2]+	13.5311	173203	27431.9	20310.4	260231	101608	184770	507496	287658	327096	4.51704e+06	3.5619e+06	2.85231e+06	7.81956e+06	8.28454e+06	1.09597e+07	1.45237e+07	1.63931e+07	1.46128e+07
TG(12:0_18:2_18:3)+NH4	TG(48:5)+NH4	TG	(12:0_18:2_18:3)	(12:0)	(18:2)	(18:3)	814.692	814.692	0	C51 H92 O6 N1	519[M-C18H29O2]+,597[M-C12H23O2]+,517[M-C18H31O2]+	13.0545	200668	218698	181342	1.1528e+06	652277	838883	3.48154e+06	1.8908e+06	3.13801e+06	1.56585e+07	1.6494e+07	1.46493e+07	2.63423e+07	3.20384e+07	3.37436e+07	4.32468e+07	4.74826e+07	5.41516e+07
TG(12:0_18:3_18:3)+NH4	TG(48:6)+NH4	TG	(12:0_18:3_18:3)	(12:0)	(18:3)	(18:3)	812.676	812.676	0	C51 H90 O6 N1	517[M-C18H29O2]+	12.75	416869	276904	319279	1.13758e+06	887637	978242	5.84344e+06	3.10178e+06	5.43236e+06	2.03802e+07	1.94117e+07	17018969	4.51507e+07	4.94668e+07	5.28694e+07	8.46466e+07	8.82238e+07	9.10869e+07
TG(16:1_14:3_18:3)+NH4	TG(48:7)+NH4	TG	(16:1_14:3_18:3)	(16:1)	(14:3)	(18:3)	810.661	810.661	0	C51 H88 O6 N1	539[M-C16H29O2]+,515[M-C18H29O2]+	12.4942	0.0123946	44868.1	33906	299210	98995.6	133072	713122	408539	880766	902366	815062	595158	2.50822e+06	1.17145e+06	1.52217e+06	2.42505e+06	2.22384e+06	2.89687e+06
TG(16:0_16:0_17:0)+NH4	TG(49:0)+NH4	TG	(16:0_16:0_17:0)	(16:0)	(16:0)	(17:0)	838.786	838.786	0	C52 H104 O6 N1	566[M-C16H31O2]+，552[M-C17H33O2]+	14.7073	90147	44870.7	22650.8	148328	121353	148950	4082.38	124614	168103	776183	851442	798325	2.99902e+06	3.43444e+06	3.85347e+06	5.48489e+06	4.84416e+06	4.32621e+06
TG(16:0_16:0_17:1)+NH4	TG(49:1)+NH4	TG	(16:0_16:0_17:1)	(16:0)	(16:0)	(17:1)	836.77	836.77	0	C52 H102 O6 N1	564[M-C16H31O2]+，552[M-C17H31O2]+	14.3921	229861	157565	176324	409244	309174	237747	994241	687704	473503	6.17781e+06	6.26469e+06	7.51548e+06	3.17643e+07	3.74981e+07	4.19364e+07	4.58414e+07	5.72014e+07	6.15278e+07
TG(16:0_16:0_17:1)+Na	TG(49:1)+Na	TG	(16:0_16:0_17:1)	(16:0)	(16:0)	(17:1)	841.726	841.726	0	C52 H98 O6 Na1	564[M-C16H31O2]+，552[M-C17H31O2]+	14.3921	39731.1	77729	39799.7	158868	101541	85787.9	438276	253353	238322	2.07304e+06	2.55629e+06	2.51572e+06	9.58016e+06	1.16479e+07	1.18725e+07	1.33066e+07	1.55347e+07	1.70716e+07
TG(15:0_16:0_18:2)+NH4	TG(49:2)+NH4	TG	(15:0_16:0_18:2)	(15:0)	(16:0)	(18:2)	834.755	834.755	0	C52 H100 O6 N1	561[M-C16H31O2]+,576[M-C15H29O2]+,537[M-C18H31O2]+	14.0671	111426	181558	117377	499907	338996	367635	830766	561632	571714	7.15015e+06	6.95576e+06	7.19145e+06	2.21423e+07	2.59297e+07	2.94789e+07	3.98755e+07	43258237	4.52818e+07
TG(15:0_16:0_18:2)+Na	TG(49:2)+Na	TG	(15:0_16:0_18:2)	(15:0)	(16:0)	(18:2)	839.71	839.71	0	C52 H96 O6 Na1	561[M-C16H31O2]+,576[M-C15H29O2]+,537[M-C18H31O2]+	14.0671	45477.1	51721.9	43059.6	168897	84077.9	112466	310877	323998	179438	2.40042e+06	2.51678e+06	2.39266e+06	6.49638e+06	7.88426e+06	8.85773e+06	9.96131e+06	1.19821e+07	1.24786e+07
TG(15:0_16:0_18:3)+NH4	TG(49:3)+NH4	TG	(15:0_16:0_18:3)	(15:0)	(16:0)	(18:3)	832.739	832.739	0	C52 H98 O6 N1	559[M-C16H31O2]+,573[M-C15H29O2]+,537[M-C18H29O2]+	13.6631	8861.73	0.0464909	0.0001	24779.6	34109.5	138624	330896	140730	107239	9.05304e+06	8.82435e+06	8.42773e+06	2.40215e+07	3.14732e+07	3.39291e+07	5.15696e+07	1.04117e+07	5.4361e+07
TG(15:0_16:0_18:3)+NH4	TG(49:3)+NH4	TG	(15:0_16:0_18:3)	(15:0)	(16:0)	(18:3)	832.739	832.739	0	C52 H98 O6 N1	559[M-C16H31O2]+,573[M-C15H29O2]+,537[M-C18H29O2]+	13.7791	48027.1	36070.3	0.0001	257305	100285	145025	976143	384054	507861	9.05185e+06	8.93114e+06	8.42844e+06	1.81065e+07	3.14908e+07	3.40712e+07	51633673	5.32872e+07	5.42846e+07
TG(15:0_16:0_18:3)+Na	TG(49:3)+Na	TG	(15:0_16:0_18:3)	(15:0)	(16:0)	(18:3)	837.694	837.694	0	C52 H94 O6 Na1	559[M-C16H31O2]+,573[M-C15H29O2]+,537[M-C18H29O2]+	13.7791	0.0001	0.0001	0.0001	104836	21799.8	24854.3	283054	125331	199712	3.26989e+06	3.56271e+06	3.59426e+06	8.33703e+06	1.01625e+07	1.20615e+07	1.61693e+07	1.6141e+07	1.57774e+07
TG(15:0_16:1_18:3)+NH4	TG(49:4)+NH4	TG	(15:0_16:1_18:3)	(15:0)	(16:1)	(18:3)	830.723	830.723	0	C52 H96 O6 N1	559[M-C16H29O2]+,571[M-C15H29O2]+,535[M-C18H29O2]+	13.4863	0.0001	0.0001	0.0001	80416.7	0.0001	27254	371944	199181	289982	2.45693e+06	2.28006e+06	2.19976e+06	7.6758e+06	9.19369e+06	1.07893e+07	1.70295e+07	1.93141e+07	1.8458e+07
TG(18:3_13:0_18:2)+NH4	TG(49:5)+NH4	TG	(18:3_13:0_18:2)	(18:3)	(13:0)	(18:2)	828.708	828.708	0	C52 H94 O6 N1	531[M-C18H31O2]+,533[M-C18H29O2]+	13.1848	29385.9	18483.6	0.0001	46738.9	0.0001	56296.3	208465	143388	119979	2.1759e+06	1.8463e+06	1.99225e+06	4.3053e+06	5.20948e+06	6.29837e+06	8.06839e+06	8.55065e+06	9.08754e+06
TG(18:3_13:0_18:3)+NH4	TG(49:6)+NH4	TG	(18:3_13:0_18:3)	(18:3)	(13:0)	(18:3)	826.692	826.692	0	C52 H92 O6 N1	531[M-C18H29O2]+	12.9158	93271.7	69482	57964	60498.7	0.0001	34762.1	452878	223413	350201	4.96995e+06	4.76928e+06	4.71122e+06	1.12644e+07	1.34376e+07	1.4602e+07	1.97164e+07	2.05498e+07	2.16285e+07
TG(18:3_13:0_18:3)+Na	TG(49:6)+Na	TG	(18:3_13:0_18:3)	(18:3)	(13:0)	(18:3)	831.647	831.647	0	C52 H88 O6 Na1	531[M-C18H29O2]+	12.9158	0.0001	0.0001	0.0001	0.0001	0.0001	0.0001	112091	74185.1	58329.9	2.00718e+06	1.98002e+06	1.80968e+06	4.56972e+06	5.4167e+06	6.16076e+06	7.59313e+06	7.23142e+06	8.33764e+06
TG(18:0_16:0_16:0)+NH4	TG(50:0)+NH4	TG	(18:0_16:0_16:0)	(18:0)	(16:0)	(16:0)	852.801	852.801	-0.7	C53 H106 O6 N1	580[M-C16H31O2]+，552[M-C18H35O2]+	14.9458	667538	590282	671945	793193	554532	557515	873310	581881	751769	3.37084e+06	3.23355e+06	3.37959e+06	1.82686e+07	1.54866e+07	1.63335e+07	1.96016e+07	2.11727e+07	1.84746e+07
TG(18:0_16:0_16:0)+Na	TG(50:0)+Na	TG	(18:0_16:0_16:0)	(18:0)	(16:0)	(16:0)	857.757	857.757	0	C53 H102 O6 Na1	580[M-C16H31O2]+，552[M-C18H35O2]+	14.9458	340508	282719	215414	367329	187293	214831	399107	226394	317753	1.06643e+06	1.17665e+06	928536	3.16445e+06	3.07957e+06	3.18135e+06	3.53679e+06	3.68722e+06	3.50148e+06
TG(16:0_16:0_18:1)+H	TG(50:1)+H	TG	(16:0_16:0_18:1)	(16:0)	(16:0)	(18:1)	833.759	833.759	0	C53 H101 O6	578[M-C16H31O2]+，552[M-C18H33O2]+	14.5742	0.0001	0.0001	7167	4270.08	0.0001	0.0001	0.0001	0.0001	4751.45	405120	421123	244735	2.61146e+06	1.83383e+06	2.36825e+06	3.65365e+06	3.67465e+06	3.57374e+06
TG(16:0_16:0_18:1)+NH4	TG(50:1)+NH4	TG	(16:0_16:0_18:1)	(16:0)	(16:0)	(18:1)	850.786	850.785	-0.32	C53 H104 O6 N1	578[M-C16H31O2]+，552[M-C18H33O2]+	14.5742	884289	844511	700495	6.81189e+06	3.34062e+06	6.09042e+06	3.01859e+07	1.45008e+07	1.0301e+07	3.62893e+08	3.22641e+08	3.92282e+08	2157099020	2458110980	2533170569	3217126027	3446482027	3384002184
TG(16:0_16:0_18:1)+Na	TG(50:1)+Na	TG	(16:0_16:0_18:1)	(16:0)	(16:0)	(18:1)	855.741	855.741	0	C53 H100 O6 Na1	578[M-C16H31O2]+，552[M-C18H33O2]+	14.5742	322933	271011	306147	3.01366e+06	1.43048e+06	2.80082e+06	1.13091e+07	6.05002e+06	4.40994e+06	3.93682e+07	4.27369e+07	3.99958e+07	8.63048e+07	9.10886e+07	9.58454e+07	1.23635e+08	1.23368e+08	1.2517e+08
TG(16:0_16:0_18:1)+Na	TG(50:1)+Na	TG	(16:0_16:0_18:1)	(16:0)	(16:0)	(18:1)	855.741	855.741	0	C53 H100 O6 Na1	578[M-C16H31O2]+	14.7705	0.161425	271011	311172	2.95501e+06	1.51911e+06	19830.2	76533.9	62473	30315.9	1.47055e+06	1.30494e+06	1.51411e+06	8.58601e+06	9.05407e+06	9.1599e+06	1.13999e+07	1.09435e+07	1.2802e+07
TG(16:0_16:0_18:1)+NH4	TG(50:1)+NH4	TG	(16:0_16:0_18:1)	(16:0)	(16:0)	(18:1)	850.786	850.786	0	C53 H104 O6 N1	578[M-C16H31O2]+	14.7705	2.28769	0.0001	0.0001	60801.1	20236.5	37199.6	378454	217461	108869	4.38992e+06	4.37429e+06	4.45994e+06	1.61983e+07	2.22411e+07	1.86867e+07	4.84366e+07	1.98467e+07	5.44146e+07
TG(16:0_16:1_18:1)+NH4	TG(50:2)+NH4	TG	(16:0_16:1_18:1)	(16:0)	(16:1)	(18:1)	848.77	848.77	-0.3	C53 H102 O6 N1	578[M-C16H29O2]+,576[M-C16H31O2]+,549[M-C18H33O2]+	14.2429	1.9349e+06	1.65834e+06	1.48654e+06	1.78135e+07	7.86855e+06	1.55947e+07	6.30948e+07	3.36837e+07	2.68727e+07	6.08187e+08	6.09622e+08	575417387	2534744534	2635654191	2939469449	3990206711	4166764855	4182963887
TG(16:0_16:0_18:2)+NH4	TG(50:2)+NH4	TG	(16:0_16:0_18:2)	(16:0)	(16:0)	(18:2)	848.77	848.77	0	C53 H102 O6 N1	576[M-C16H31O2]+，552[M-C18H31O2]+	14.4235	96021.5	81837.4	1.70134e+06	763063	68143.9	1.59008e+07	6.7832e+07	3.52996e+07	1.15359e+06	2.05284e+07	6.18455e+08	1.40635e+07	2556153521	9.99916e+07	1.04468e+08	1.469e+08	1.49325e+08	1.66663e+08
TG(16:0_16:0_18:2)+Na	TG(50:2)+Na	TG	(16:0_16:0_18:2)	(16:0)	(16:0)	(18:2)	853.726	853.726	0	C53 H98 O6 Na1	576[M-C16H31O2]+，552[M-C18H31O2]+	14.4235	0.0001	2.08425	17157.2	19013.1	4.75117	111604	586455	242141	211423	3.07388e+06	2.734e+06	1.70455e+06	9.13739e+06	9.59367e+06	1.05796e+07	1.68638e+07	1.292e+07	1.55043e+07
TG(16:0_16:0_18:3)+Na	TG(50:3)+Na	TG	(16:0_16:0_18:3)	(16:0)	(16:0)	(18:3)	851.71	851.71	0	C53 H96 O6 Na1	595[M-C16H31O2]+	12.568	0.0001	0.0001	0.0001	5672.21	0.0001	0.0001	14884.9	6811.35	13936.6	816561	933762	697999	1.41859e+06	3.48945e+06	3.45254e+06	2.67472e+06	5.31171e+06	2.0328e+06
TG(16:0_16:0_18:3)+H	TG(50:3)+H	TG	(16:0_16:0_18:3)	(16:0)	(16:0)	(18:3)	829.728	829.726	0	C53 H97 O6	573[M-C16H31O2]+，552[M-C18H29O2]+	13.9507	0.0001	0.0001	0.0001	0.0001	0.0001	0.0001	95149.9	0.0001	31611.7	611357	607576	395693	3.51519e+06	2.76272e+06	4.38116e+06	5.86406e+06	5.59471e+06	5.32984e+06
TG(16:0_16:0_18:3)+NH4	TG(50:3)+NH4	TG	(16:0_16:0_18:3)	(16:0)	(16:0)	(18:3)	846.755	846.754	-0.49	C53 H100 O6 N1	573[M-C16H31O2]+，552[M-C18H29O2]+	13.9507	1.11975e+06	904480	985219	8.27966e+06	3.46048e+06	9.45413e+06	3.77987e+07	2.03533e+07	2.28395e+07	2.13998e+08	2.06034e+08	1.84887e+08	8.44902e+08	890557349	1044936396	1364946525	1406366117	1368765661
TG(16:0_16:0_18:3)+Na	TG(50:3)+Na	TG	(16:0_16:0_18:3)	(16:0)	(16:0)	(18:3)	851.71	851.71	-0.19	C53 H96 O6 Na1	573[M-C16H31O2]+，552[M-C18H29O2]+	13.9507	574503	491435	349424	3.56144e+06	1.88213e+06	3.95754e+06	1.62389e+07	7.99128e+06	1.01949e+07	4.18872e+07	4.53184e+07	3.82284e+07	106286167	1.11032e+08	1.17841e+08	1.48135e+08	1.56155e+08	1.60246e+08
TG(16:0_16:0_18:3)+NH4	TG(50:3)+NH4	TG	(16:0_16:0_18:3)	(16:0)	(16:0)	(18:3)	846.755	846.755	0	C53 H100 O6 N1	573[M-C16H31O2]+，552[M-C18H29O2]+	14.142	82610.7	1.16912e+06	24372.4	451381	3.90186e+06	341310	4.40971e+07	2.34281e+07	2.5432e+07	254276012	2.4328e+08	2.20483e+08	1013716309	1067967733	1202418195	1614942972	1647199523	1660740255
TG(16:1_16:1_18:2)+NH4	TG(50:4)+NH4	TG	(16:1_16:1_18:2)	(16:1)	(16:1)	(18:2)	844.739	844.739	-0.32	C53 H98 O6 N1	573[M-C16H29O2]+,547[M-C18H31O2]+	13.6568	784010	746745	824599	3.92064e+06	1.86558e+06	4.1726e+06	2.63058e+07	1.47276e+07	1.56128e+07	165068043	1.53321e+08	1.44762e+08	7.2012e+08	8.2114e+08	8.44208e+08	1277741776	1429004296	1462356095
TG(16:0_16:1_18:3)+NH4	TG(50:4)+NH4	TG	(16:0_16:1_18:3)	(16:0)	(16:1)	(18:3)	844.739	844.739	0	C53 H98 O6 N1	573[M-C16H29O2]+,571[M-C16H31O2]+,549[M-C18H33O2]+	13.7924	67754.1	150154	80643.3	4.18627e+06	20147.7	4.42283e+06	960108	469018	1.56503e+07	1.6715e+08	1.60424e+08	1.52974e+08	7.75434e+08	8.917e+08	912771675	1395323967	1545987648	1583696553
TG(14:0_18:2_18:3)+NH4	TG(50:5)+NH4	TG	(14:0_18:2_18:3)	(14:0)	(18:2)	(18:3)	842.723	842.723	-0.44	C53 H96 O6 N1	547[M-C18H29O2]+,597[M-C14H27O2]+,545[M-C18H31O2]+	13.3467	1.55819e+06	1.81729e+06	1.86751e+06	4.85326e+06	2.34379e+06	5.96561e+06	2.93776e+07	1.63382e+07	1.60686e+07	1.85511e+08	1.86141e+08	1.57216e+08	5.88916e+08	6.78839e+08	7.4397e+08	1150348066	1196112284	1222313725
TG(14:0_18:2_18:3)+H	TG(50:5)+H	TG	(14:0_18:2_18:3)	(14:0)	(18:2)	(18:3)	825.697	825.697	0	C53 H93 O6	547[M-C18H29O2]+,597[M-C14H27O2]+,545[M-C18H31O2]+	13.3467	0.0001	21328.4	43825	7884.36	0.0001	85078.2	81378.6	40097.8	0.0001	694347	785099	740609	1.68817e+06	2.69177e+06	2.1577e+06	4.17715e+06	4.1774e+06	4.65322e+06
TG(18:1_14:2_18:2)+NH4	TG(50:5)+NH4	TG	(18:1_14:2_18:2)	(18:1)	(14:2)	(18:2)	842.723	842.723	0	C53 H96 O6 N1	543[M-C18H33O2]+,602[M-C14H23O2]+,545[M-C18H31O2]+	13.5211	27370.9	26466	19814.1	94017.7	2.40557e+06	38537.4	3.07924e+07	1.73679e+07	395755	4.37865e+06	3.28616e+06	3.52175e+06	7.61602e+06	1.33793e+07	1.01786e+07	2.49979e+07	2.13614e+07	2.29124e+07
TG(14:0_18:3_18:3)+H	TG(50:6)+H	TG	(14:0_18:3_18:3)	(14:0)	(18:3)	(18:3)	823.681	823.681	-0.09	C53 H91 O6	545[M-C18H29O2]+,595[M-C14H27O2]+	13.0812	0.0001	0.0001	0.0001	0.0001	0.0001	0.0001	175763	92788.9	60444	1.74188e+06	1.87554e+06	1.73845e+06	6.73504e+06	8.28935e+06	8.23324e+06	1.04548e+07	1.11294e+07	1.23511e+07
TG(14:0_18:3_18:3)+NH4	TG(50:6)+NH4	TG	(14:0_18:3_18:3)	(14:0)	(18:3)	(18:3)	840.708	840.707	-0.48	C53 H94 O6 N1	545[M-C18H29O2]+,595[M-C14H27O2]+	13.0812	1.74527e+06	1.87651e+06	2.0269e+06	6.47026e+06	3.18385e+06	7.77335e+06	5.17097e+07	2.86364e+07	3.27593e+07	5.72159e+08	5.45105e+08	5.20326e+08	2140633378	2377843814	2501986939	3395814025	3327625195	3528159169
TG(14:0_18:3_18:3)+Na	TG(50:6)+Na	TG	(14:0_18:3_18:3)	(14:0)	(18:3)	(18:3)	845.663	845.663	0	C53 H90 O6 Na1	545[M-C18H29O2]+,595[M-C14H27O2]+	13.0812	746303	838862	773793	2.79967e+06	1.31875e+06	3.13879e+06	1.71977e+07	1.11472e+07	1.22059e+07	8.78826e+07	9.19602e+07	8.56297e+07	233545469	2.50771e+08	2.64496e+08	3.15038e+08	3.32345e+08	3.41336e+08
TG(14:0_18:3_18:3)+NH4	TG(50:6)+NH4	TG	(14:0_18:3_18:3)	(14:0)	(18:3)	(18:3)	840.708	840.708	0	C53 H94 O6 N1	545[M-C18H29O2]+	13.2206	47036.8	163636	54481.4	323669	49337.8	8.24788e+06	5.31039e+07	3.02675e+07	1.59122e+06	1.72174e+07	5.85806e+06	1.39893e+07	4.90921e+07	6.08502e+07	6.22251e+07	9.42216e+07	9.45241e+07	1.02397e+08
TG(16:0_12:1_22:6)+H	TG(50:7)+H	TG	(16:0_12:1_22:6)	(16:0)	(12:1)	(22:6)	821.665	821.665	0	C53 H89 O6	565[M-C16H31O2]+	12.074	0.0001	0.0001	0.0001	0.0001	0.0001	0.0001	0.0001	0.0001	0.0001	1.78468e+06	1.34676e+06	1.42782e+06	2.44819e+06	2.76503e+06	3.14349e+06	3.24772e+06	3.17267e+06	3.51505e+06
TG(18:3_14:1_18:3)+NH4	TG(50:7)+NH4	TG	(18:3_14:1_18:3)	(18:3)	(14:1)	(18:3)	838.692	838.692	0	C53 H92 O6 N1	543[M-C18H29O2]+	12.7777	565393	633970	739570	1.53629e+06	688411	1.24279e+06	5.95732e+06	3.63236e+06	5.68582e+06	1.66264e+07	1.60663e+07	1.4734e+07	4.12831e+07	4.51945e+07	4.97683e+07	8.62545e+07	9.11324e+07	9.52679e+07
TG(18:3_14:1_18:3)+NH4	TG(50:7)+NH4	TG	(18:3_14:1_18:3)	(18:3)	(14:1)	(18:3)	838.692	838.692	-0.14	C53 H92 O6 N1	543[M-C18H29O2]+	12.9555	60185.4	165520	104441	182400	49844.3	129579	648845	503254	587500	1.14781e+07	9.79626e+06	8.96226e+06	1.98642e+07	1.99072e+07	2.26297e+07	3.68488e+07	3.5197e+07	3.8291e+07
TG(18:3_14:1_18:3)+Na	TG(50:7)+Na	TG	(18:3_14:1_18:3)	(18:3)	(14:1)	(18:3)	843.647	843.647	0	C53 H88 O6 Na1	543[M-C18H29O2]+	12.9555	204071	44017.5	40722.7	87221.3	313500	27919	310619	198755	193309	4.48419e+06	4.19582e+06	3.93088e+06	8.39614e+06	8.60844e+06	1.03715e+07	1.42955e+07	1.59368e+07	1.73277e+07
TG(18:3_14:3_18:2)+NH4	TG(50:8)+NH4	TG	(18:3_14:3_18:2)	(18:3)	(14:3)	(18:2)	836.676	836.676	-0.81	C53 H90 O6 N1	541[M-C18H29O2]+,539[M-C18H31O2]+，205[C14H21O2]-0H	12.5165	1.19885e+06	1.1928e+06	1.29172e+06	2.44947e+06	1.17123e+06	1.42906e+06	7.26926e+06	4.43362e+06	7.86426e+06	1.04178e+07	1.00464e+07	7.4125e+06	9.74549e+06	1.16693e+07	1.41989e+07	2.60065e+07	2.53965e+07	2.80933e+07
TG(18:3_14:3_18:3)+NH4	TG(50:9)+NH4	TG	(18:3_14:3_18:3)	(18:3)	(14:3)	(18:3)	834.661	834.66	-0.13	C53 H88 O6 N1	539[M-C18H29O2]+	12.2718	1.12822e+06	919962	1.12294e+06	3.07539e+06	1.64528e+06	1.74871e+06	1.1668e+07	7.55932e+06	1.74369e+07	1.38117e+07	1.41139e+07	1.05593e+07	1.51986e+07	1.83363e+07	2.045e+07	4.77008e+07	4.35446e+07	4.59953e+07
TG(16:0_17:0_18:1)+NH4	TG(51:1)+NH4	TG	(16:0_17:0_18:1)	(16:0)	(17:0)	(18:1)	864.801	864.802	0	C54 H106 O6 N1	578[M-C17H33O2]+,592[M-C16H31O2]+,566[M-C18H33O2]+	14.6813	40980.8	30970.3	25452.8	79091.3	79711.5	128951	576639	266785	125906	1.40023e+07	1.28806e+07	1.74966e+07	7.36056e+07	7.36275e+07	7.69752e+07	1.05598e+08	105546506	1.09549e+08
TG(16:0_17:0_18:2)+NH4	TG(51:2)+NH4	TG	(16:0_17:0_18:2)	(16:0)	(17:0)	(18:2)	862.786	862.786	-0.3	C54 H104 O6 N1	590[M-C16H31O2]+	14.363	135235	115335	61653.7	487311	304469	418193	1.58194e+06	893986	733389	2.38261e+07	2.58797e+07	2.77509e+07	1.1245e+08	1.29465e+08	1.42218e+08	1.98892e+08	2.04036e+08	2.18661e+08
TG(16:0_17:0_18:3)+NH4	TG(51:3)+NH4	TG	(16:0_17:0_18:3)	(16:0)	(17:0)	(18:3)	860.77	860.77	0	C54 H102 O6 N1	573[M-C17H33O2]+,588[M-C16H31O2]+,566[M-C18H29O2]+	14.0564	0.0001	25066.4	0.0001	276680	45796.3	307276	1.73366e+06	881302	836420	1.68461e+07	1.55695e+07	1.75175e+07	5.86201e+07	6.97218e+07	7.88746e+07	1.08042e+08	1.14763e+08	116935799
TG(16:0_17:1_18:3)+NH4	TG(51:4)+NH4	TG	(16:0_17:1_18:3)	(16:0)	(17:1)	(18:3)	858.755	858.755	0	C54 H100 O6 N1	573[M-C17H31O2]+,585[M-C16H31O2]+,564[M-C18H29O2]+	13.7655	19409.6	41761.4	57714.9	208305	87716.3	320947	1.55341e+06	847667	927698	1.32569e+07	1.28563e+07	1.28702e+07	3.76566e+07	4.88303e+07	5.59592e+07	8.00833e+07	8.43762e+07	8.78782e+07
TG(15:0_18:2_18:3)+NH4	TG(51:5)+NH4	TG	(15:0_18:2_18:3)	(15:0)	(18:2)	(18:3)	856.739	856.739	0	C54 H98 O6 N1	561[M-C18H29O2]+,597[M-C15H29O2]+,559[M-C18H31O2]+	13.464	0.0001	66510.7	70348.9	174943	119916	232763	981024	542013	613295	9.83397e+06	8.76921e+06	8.62023e+06	2.06246e+07	2.68012e+07	2.88518e+07	4.5309e+07	4.65785e+07	4.56891e+07
TG(15:0_18:3_18:3)+NH4	TG(51:6)+NH4	TG	(15:0_18:3_18:3)	(15:0)	(18:3)	(18:3)	854.723	854.723	-0.02	C54 H96 O6 N1	559[M-C18H29O2]+,595[M-C15H29O2]+	13.2106	0.0001	0.0001	392531	80597.5	199183	137014	876291	425320	659457	1.6559e+07	1.59426e+07	1.69601e+07	4.21657e+07	4.6775e+07	5.37354e+07	7.79725e+07	7.22105e+07	7.42756e+07
TG(18:4_15:0_18:3)+NH4	TG(51:7)+NH4	TG	(18:4_15:0_18:3)	(18:4)	(15:0)	(18:3)	852.708	852.708	0	C54 H94 O6 N1	557[M-C18H29O2]+,559[M-C18H27O2]+	12.9185	0.0001	0.0001	0.0001	0.0001	0.0001	36265.6	319512	131551	244137	2.58535e+06	2.57128e+06	2.41401e+06	5.74811e+06	6.92613e+06	8.0001e+06	1.21238e+07	1.19126e+07	1.22452e+07
TG(18:0_16:0_18:0)+NH4	TG(52:0)+NH4	TG	(18:0_16:0_18:0)	(18:0)	(16:0)	(18:0)	880.833	880.833	0	C55 H110 O6 N1	608[M-C16H31O2]+，580[M-C18H35O2]+	15.3058	377697	406533	321099	384696	221616	254038	483812	313346	323600	1.02088e+06	941141	773364	2.14821e+06	2.44823e+06	2.32704e+06	3.01651e+06	2.4702e+06	3.06176e+06
TG(18:0_16:0_18:1)+NH4	TG(52:1)+NH4	TG	(18:0_16:0_18:1)	(18:0)	(16:0)	(18:1)	878.817	878.817	-0.04	C55 H108 O6 N1	606[M-C16H31O2]+，578[M-C18H35O2]+，580[M-C18H33O2]+	14.9298	232271	149032	217364	870107	366984	773914	4.74042e+06	2.44399e+06	1.13496e+06	6.47301e+07	5.45862e+07	6.97815e+07	5.54595e+08	491435485	443282106	6.04909e+08	6.37932e+08	7.40316e+08
TG(16:0_18:1_18:1)+NH4	TG(52:2)+NH4	TG	(16:0_18:1_18:1)	(16:0)	(18:1)	(18:1)	876.801	876.801	-0.46	C55 H106 O6 N1	604[M-C16H31O2]+，578[M-C18H33O2]+	14.5617	728762	624405	531671	3.68679e+06	1.81772e+06	3.02892e+06	2.59163e+07	1.25106e+07	7.24786e+06	3.76281e+08	3.2357e+08	416925548	2723515593	2857019634	2727858810	3605022178	3725839890	3888114680
TG(16:0_18:1_18:1)+H	TG(52:2)+H	TG	(16:0_18:1_18:1)	(16:0)	(18:1)	(18:1)	859.775	859.775	0	C55 H103 O6	604[M-C16H31O2]+，578[M-C18H33O2]+	14.5617	0.0001	0.0001	0.0001	0.0001	0.0001	0.0001	0.0001	0.0001	0.0001	60009.6	165369	123303	2.11803e+06	3.48426e+06	1.75888e+06	2.97481e+06	4.21014e+06	4.20379e+06
TG(16:0_18:1_18:1)+Na	TG(52:2)+Na	TG	(16:0_18:1_18:1)	(16:0)	(18:1)	(18:1)	881.757	881.757	0	C55 H102 O6 Na1	604[M-C16H31O2]+，578[M-C18H33O2]+	14.5617	376732	311509	300391	1.85833e+06	1.19729e+06	1.46153e+06	9.86821e+06	5.88903e+06	3.0108e+06	5.20098e+07	6.23313e+07	5.45742e+07	1.65399e+08	1.57327e+08	1.6973e+08	2.18546e+08	2.14982e+08	200508132
TG(16:0_18:1_18:1)+NH4	TG(52:2)+NH4	TG	(16:0_18:1_18:1)	(16:0)	(18:1)	(18:1)	876.801	876.802	0	C55 H106 O6 N1	604[M-C16H31O2]+，578[M-C18H33O2]+	14.7565	0.0001	0.0001	2.80381	24190.8	27948.4	24414.9	440575	111648	36145.4	4.42947e+06	3.78055e+06	4.69593e+06	3.76389e+07	3.84974e+07	1.4304e+07	4.68664e+07	5.26243e+07	5.52668e+07
TG(16:0_18:1_18:1)+Na	TG(52:2)+Na	TG	(16:0_18:1_18:1)	(16:0)	(18:1)	(18:1)	881.757	881.757	0	C55 H102 O6 Na1	604[M-C16H31O2]+，578[M-C18H33O2]+	14.7565	2.51699	2.18423	0.152084	1.70278e+06	935235	20183	499806	5.25355e+06	3.01596e+06	1.90224e+06	5.25164e+07	2.20292e+06	1.65399e+08	1.08758e+07	8.26739e+06	1.43425e+07	1.60072e+07	1.3496e+07
TG(16:0_18:1_18:2)+NH4	TG(52:3)+NH4	TG	(16:0_18:1_18:2)	(16:0)	(18:1)	(18:2)	874.786	874.785	-0.43	C55 H104 O6 N1	602[M-C16H31O2]+，576[M-C18H33O2]+，578[M-C18H31O2]+	14.2291	977347	928991	789415	5.78164e+06	2.59206e+06	6.21172e+06	4.69382e+07	2.40964e+07	1.75709e+07	5.94184e+08	5.52256e+08	6.01338e+08	3066579306	3109891202	3240509979	4490693620	4542991596	4550927199
TG(16:0_18:1_18:2)+H	TG(52:3)+H	TG	(16:0_18:1_18:2)	(16:0)	(18:1)	(18:2)	857.759	857.759	0	C55 H101 O6	602[M-C16H31O2]+，576[M-C18H33O2]+，578[M-C18H31O2]+	14.2291	0.0001	0.0001	7239.39	0.0001	0.0001	0.0001	0.0001	0.0001	0.0001	1.18685e+06	1.00976e+06	1.16016e+06	6.11825e+06	6.34106e+06	7.32799e+06	1.03791e+07	8.23777e+06	1.00498e+07
TG(16:0_18:1_18:2)+Na	TG(52:3)+Na	TG	(16:0_18:1_18:2)	(16:0)	(18:1)	(18:2)	879.741	879.741	0	C55 H100 O6 Na1	602[M-C16H31O2]+，576[M-C18H33O2]+，578[M-C18H31O2]+	14.2291	435511	421296	206007	2.45265e+06	1.06734e+06	2.41932e+06	1.61434e+07	9.45161e+06	6.66519e+06	7.13902e+07	6.39724e+07	7.21709e+07	2.01887e+08	1.97196e+08	2.03849e+08	2.57129e+08	2.59493e+08	2.50496e+08
TG(16:0_18:1_18:2)+NH4	TG(52:3)+NH4	TG	(16:0_18:1_18:2)	(16:0)	(18:1)	(18:2)	874.786	874.786	0	C55 H104 O6 N1	602[M-C16H31O2]+，576[M-C18H33O2]+，578[M-C18H31O2]+	15.58	974403	923413	0.0001	0.0001	2.58255e+06	0.0001	32690.3	21322.9	0.0001	5.94985e+08	5.52391e+08	5.99645e+08	3053625767	3093224755	3240798471	4503238570	4518824036	4555815665
TG(16:0_18:1_18:3)+H	TG(52:4)+H	TG	(16:0_18:1_18:3)	(16:0)	(18:1)	(18:3)	855.744	855.744	0	C55 H99 O6	600[M-C16H31O2]+，573[M-C18H33O2]+，578[M-C18H29O2]+	12.9243	140.666	0.0001	0.0001	0.157293	0.0001	0.0001	0.0001	61481.9	0.0001	840776	694555	917200	2.47811e+06	2.14089e+06	2.23981e+06	2.79729e+06	3.05384e+06	3.92186e+06
TG(16:0_18:1_18:3)+H	TG(52:4)+H	TG	(16:0_18:1_18:3)	(16:0)	(18:1)	(18:3)	855.744	855.744	0	C55 H99 O6	600[M-C16H31O2]+，573[M-C18H33O2]+，578[M-C18H29O2]+	13.9308	82643.3	67946	32366.3	81093.8	82894.6	61774.3	59870.5	46297.7	8886.52	2.64248e+06	1.93868e+06	1.42177e+06	8.13026e+06	8.94488e+06	8.63293e+06	1.67692e+07	1.61045e+07	1.33625e+07
TG(16:0_18:1_18:3)+NH4	TG(52:4)+NH4	TG	(16:0_18:1_18:3)	(16:0)	(18:1)	(18:3)	872.77	872.77	-0.56	C55 H102 O6 N1	600[M-C16H31O2]+，573[M-C18H33O2]+，578[M-C18H29O2]+	13.9308	1.49764e+06	2.13783e+06	2.19439e+06	6.91205e+06	3.53706e+06	1.04914e+07	7.09621e+07	3.64618e+07	2.64825e+07	5.96837e+08	5.67024e+08	5.40155e+08	2663759116	2799735033	3083256616	4407466290	4427886001	4401570305
TG(16:0_18:1_18:3)+NH4	TG(52:4)+NH4	TG	(16:0_18:1_18:3)	(16:0)	(18:1)	(18:3)	872.77	872.77	0	C55 H102 O6 N1	600[M-C16H31O2]+，573[M-C18H33O2]+，578[M-C18H29O2]+	14.1011	32478.4	10369.8	39468.8	297519	69821.3	1.03178e+07	2.31834e+06	3.68538e+07	2.65085e+07	6.07641e+08	5.73477e+08	5.47724e+08	2708417420	2830682282	3073687830	4307708007	4458374048	4433317550
TG(16:0_18:1_18:3)+H	TG(52:4)+H	TG	(16:0_18:1_18:3)	(16:0)	(18:1)	(18:3)	855.744	855.741	0	C55 H99 O6	600[M-C16H31O2]+，578[M-C18H29O2]+	14.575	322933	271011	306147	3.01366e+06	1.43048e+06	2.80082e+06	1.13091e+07	6.05002e+06	4.40994e+06	3.93682e+07	4.27369e+07	3.99958e+07	8.63048e+07	9.10886e+07	9.58454e+07	1.23635e+08	1.23368e+08	1.2517e+08
TG(16:0_16:0_20:4)+H	TG(52:4)+H	TG	(16:0_16:0_20:4)	(16:0)	(16:0)	(20:4)	855.744	855.741	0	C55 H99 O6	600[M-C16H31O2]+	14.768	0.161425	271011	311172	2.95501e+06	1.51911e+06	19830.2	76533.9	62473	96010.7	1.47055e+06	1.30494e+06	1.51411e+06	8.58601e+06	9.05407e+06	9.1599e+06	1.13999e+07	1.09435e+07	1.2802e+07
TG(18:4_16:0_18:1)+H	TG(52:5)+H	TG	(18:4_16:0_18:1)	(18:4)	(16:0)	(18:1)	853.728			C55 H97 O6	597[M-C16H31O2]+，571[M-C18H33O2]+，259[C18H27O2]-OH	12.7103	0.0001	0.0001	0.0001	13878.7	0.0001	0.0001	0.0726016	0.0001	0.0001	2.14857e+06	750422	539272	1.98004e+06	1.43344e+06	2.28944e+06	3.00511e+06	4.46735e+06	1.3478e+06
TG(16:0_18:2_18:3)+NH4	TG(52:5)+NH4	TG	(16:0_18:2_18:3)	(16:0)	(18:2)	(18:3)	870.755	870.754	-0.51	C55 H100 O6 N1	597[M-C16H31O2]+，573[M-C18H31O2]+，576[M-C18H29O2]+	13.6286	2.38519e+06	3.45598e+06	4.30031e+06	8.2429e+06	3.75614e+06	1.25408e+07	6.07067e+07	3.50054e+07	2.76627e+07	3.71457e+08	3.59786e+08	3.22224e+08	1344765250	1395483458	1518513520	2308743347	2393053440	2345183821
TG(16:0_18:2_18:3)+H	TG(52:5)+H	TG	(16:0_18:2_18:3)	(16:0)	(18:2)	(18:3)	853.728	853.728	0	C55 H97 O6	597[M-C16H31O2]+，573[M-C18H31O2]+，576[M-C18H29O2]+	13.6286	290450	303796	199162	578645	262872	349274	227901	344111	395455	1.20614e+06	1.01201e+06	1.26961e+06	3.96847e+06	5.37389e+06	5.31624e+06	7.9835e+06	8.16722e+06	8.57392e+06
TG(16:0_18:2_18:3)+Na	TG(52:5)+Na	TG	(16:0_18:2_18:3)	(16:0)	(18:2)	(18:3)	875.71	875.71	0	C55 H96 O6 Na1	597[M-C16H31O2]+，573[M-C18H31O2]+，576[M-C18H29O2]+	13.6286	1.09755e+06	1.718e+06	1.89831e+06	3.32517e+06	1.72909e+06	5.25433e+06	2.03859e+07	1.2437e+07	1.03689e+07	6.00395e+07	6.46103e+07	5.57799e+07	1.41923e+08	1.46449e+08	151531527	1.91132e+08	203709251	2.08954e+08
TG(16:0_18:2_18:3)+NH4	TG(52:5)+NH4	TG	(16:0_18:2_18:3)	(16:0)	(18:2)	(18:3)	870.755	870.755	0	C55 H100 O6 N1	597[M-C16H31O2]+，573[M-C18H31O2]+，576[M-C18H29O2]+	13.7903	15334.9	3.79173e+06	76283.7	8.82433e+06	126745	1.32871e+07	6.43014e+07	1.46189e+06	2.94527e+07	4.00564e+08	3.85953e+08	3.34421e+08	7.9712e+07	1492294238	1579356069	2467624826	2519117614	2527970378
TG(16:0_18:3_18:3)+NH4	TG(52:6)+NH4	TG	(16:0_18:3_18:3)	(16:0)	(18:3)	(18:3)	868.739	868.739	-0.35	C55 H98 O6 N1	595[M-C16H31O2]+，573[M-C18H29O2]+	13.3513	1.51629e+06	2.25944e+06	2.51156e+06	4.5951e+06	2.18648e+06	6.04619e+06	3.12059e+07	1.78929e+07	2.2704e+07	2.16852e+08	210965610	1.10919e+08	3.93564e+08	4.61703e+08	5.07347e+08	1201025519	1108337637	1156572980
TG(16:0_18:3_18:3)+Na	TG(52:6)+Na	TG	(16:0_18:3_18:3)	(16:0)	(18:3)	(18:3)	873.694	873.694	0	C55 H94 O6 Na1	595[M-C16H31O2]+，573[M-C18H29O2]+	13.3513	593849	1.08118e+06	992491	1.78962e+06	1.07978e+06	2.76092e+06	1.41093e+07	8.64211e+06	9.55947e+06	4.82773e+07	5.11495e+07	7.1863e+07	1.56566e+08	1.6341e+08	2.17804e+08	2.15404e+08	2.84042e+08	1.82453e+08
TG(16:0_18:3_18:3)+H	TG(52:6)+H	TG	(16:0_18:3_18:3)	(16:0)	(18:3)	(18:3)	851.712	851.71	0	C55 H95 O6	595[M-C16H31O2]+，573[M-C18H29O2]+	13.3513	0.0001	0.0001	0.0001	0.0001	0.0001	0.0001	36355.2	0.0001	0.0001	261895	242413	400857	1.76314e+06	1.62581e+06	844962	3.56422e+06	3.2728e+06	2.64005e+06
TG(16:0_18:3_18:3)+H	TG(52:6)+H	TG	(16:0_18:3_18:3)	(16:0)	(18:3)	(18:3)	851.712	851.71	0	C55 H95 O6	573[M-C18H29O2]+	13.96	574503	491435	349424	3.56144e+06	1.88213e+06	3.95754e+06	1.62389e+07	7.99128e+06	1.01949e+07	4.18872e+07	4.53184e+07	3.82284e+07	106286167	1.11032e+08	1.17841e+08	1.48135e+08	1.56155e+08	1.60246e+08
TG(16:1_18:3_18:3)+NH4	TG(52:7)+NH4	TG	(16:1_18:3_18:3)	(16:1)	(18:3)	(18:3)	866.723	866.723	-0.59	C55 H96 O6 N1	595[M-C16H29O2]+，571[M-C18H29O2]+	13.0757	1.08149e+06	2.34428e+06	2.7428e+06	2.70156e+06	1.24623e+06	3.13118e+06	2.10074e+07	1.21723e+07	1.34518e+07	1.91595e+08	1.8532e+08	1.80547e+08	6.64374e+08	7.28939e+08	7.25171e+08	1079497471	1004170993	1030181691
TG(16:1_18:3_18:3)+NH4	TG(52:7)+NH4	TG	(16:1_18:3_18:3)	(16:1)	(18:3)	(18:3)	866.723	866.723	0	C55 H96 O6 N1	595[M-C16H29O2]+，571[M-C18H29O2]+	13.2166	48519.5	261754	258031	130296	38196.3	170878	445927	235975	295670	1.99645e+08	3.39527e+06	1.84224e+08	672946351	9.90336e+06	9.45495e+06	1.53146e+07	1.50011e+07	1047050404
TG(16:1e_18:3_18:3)+Na	TG(52:7e)+Na	TG	(16:1e_18:3_18:3)	(16:1e)	(18:3)	(18:3)	857.699	857.699	0	C55 H94 O5 Na1	261[C18H29O2]-OH	14.397	0.0001	0.0001	20666.3	51633.5	0.03445	0.0001	28237.6	72363.3	21903.7	726530	752188	795046	3.07161e+06	3.27924e+06	3.652e+06	3.68323e+06	4.29475e+06	4.90739e+06
TG(18:4_16:1_18:3)+NH4	TG(52:8)+NH4	TG	(18:4_16:1_18:3)	(18:4)	(16:1)	(18:3)	864.708	864.707	-0.42	C55 H94 O6 N1	569[M-C18H29O2]+，571[M-C18H27O2]+	12.7932	1.69494e+06	3.20002e+06	4.31653e+06	3.95838e+06	1.98344e+06	3.952e+06	2.00583e+07	1.18065e+07	1.26963e+07	9.50832e+07	9.21564e+07	6.85476e+07	2.01174e+08	2.25116e+08	2.4682e+08	4.31159e+08	4.31498e+08	4.40387e+08
TG(18:4_16:1_18:3)+NH4	TG(52:8)+NH4	TG	(18:4_16:1_18:3)	(18:4)	(16:1)	(18:3)	864.708	864.708	0	C55 H94 O6 N1	569[M-C18H29O2]+	12.9501	1.68002e+06	47835.7	99424.3	3.99678e+06	2.01886e+06	24130.2	343538	161800	1.31471e+07	3.67013e+06	2.97404e+06	2.75182e+06	4.83296e+06	4.98184e+06	6.29232e+06	9.90294e+06	1.05613e+07	1.08072e+07
TG(16:2e_18:3_18:3)+Na	TG(52:8e)+Na	TG	(16:2e_18:3_18:3)	(16:2e)	(18:3)	(18:3)	855.684	855.684	0	C55 H92 O5 Na1	261[C18H29O2]-OH	14.0709	21151.4	0.0001	0.0001	23735.5	0.0001	0.0001	89904.5	34743.1	25147.4	920820	929053	969627	1.98928e+06	2.56525e+06	2.9627e+06	3.42159e+06	3.69722e+06	3.65698e+06
TG(18:3_12:3_22:3)+NH4	TG(52:9)+NH4	TG	(18:3_12:3_22:3)	(18:3)	(12:3)	(22:3)	862.692	862.691	-0.65	C55 H92 O6 N1	567[M-C18H29O2]+，177[C12H17O2]-OH	12.5444	1.50386e+06	2.01216e+06	2.58503e+06	4.08072e+06	1.96706e+06	3.61963e+06	2.10819e+07	1.42568e+07	2.46532e+07	7.10372e+07	6.89158e+07	5.27706e+07	1.50452e+08	1.66584e+08	1.83322e+08	3.20166e+08	3.04492e+08	3.26513e+08
TG(18:3_12:4_22:2)+NH4	TG(52:9)+NH4	TG	(18:3_12:4_22:2)	(18:3)	(12:4)	(22:2)	862.692	862.692	0	C55 H92 O6 N1	567[M-C18H29O2]+，249MG[C12H15O2]-OH	12.667	1.56418e+06	168111	276341	4.12093e+06	42541.3	207904	2.14944e+07	223333	7.90293e+06	2.20679e+06	5.51235e+06	1.46398e+06	1.49595e+08	6.9955e+06	2.83216e+06	5.08211e+06	1.83327e+07	5.59632e+06
TG(12:0_18:3_22:6)+H	TG(52:9)+H	TG	(12:0_18:3_22:6)	(12:0)	(18:3)	(22:6)	845.665	845.663	0	C55 H89 O6	567[M-C18H29O2]+	13.0831	746303	838862	773793	2.79967e+06	1.31875e+06	3.13879e+06	1.71977e+07	1.11472e+07	1.22059e+07	8.78826e+07	9.19602e+07	8.56297e+07	233545469	2.50771e+08	2.64496e+08	3.15038e+08	3.32345e+08	3.41336e+08
TG(16:0_18:1_19:0)+NH4	TG(53:1)+NH4	TG	(16:0_18:1_19:0)	(16:0)	(18:1)	(19:0)	892.833	892.833	0	C56 H110 O6 N1	620[M-C16H31O2]+，594[M-C18H33O2]+，578[M-C19H37O2]+	14.7427	0.0001	0.144234	0.0971244	42603.2	10370	0.257129	156654	27617.8	49758.9	2.13261e+06	1.96344e+06	2.34341e+06	1.53547e+07	1.40134e+07	1.42235e+07	1.54739e+07	1.62667e+07	1.60025e+07
TG(18:0_17:0_18:2)+NH4	TG(53:2)+NH4	TG	(18:0_17:0_18:2)	(18:0)	(17:0)	(18:2)	890.817	890.817	0	C56 H108 O6 N1	590[M-C18H35O2]+，327MG[C17H33O2]-OH，263[C18H31O2]-OH	14.254	374433	384297	458321	4.03453e+06	1.9898e+06	3.72474e+06	1.24889e+07	7.40644e+06	6.56643e+06	4.3076e+07	4.87257e+07	4.05316e+07	101190206	1.07327e+08	1.11107e+08	1.48237e+08	1.58671e+08	155151210
TG(16:0_18:2_19:0)+NH4	TG(53:2)+NH4	TG	(16:0_18:2_19:0)	(16:0)	(18:2)	(19:0)	890.817	890.817	0	C56 H108 O6 N1	618[M-C16H31O2]+，594[M-C18H31O2]+，576[M-C19H37O2]+	14.4008	0.0001	0.242257	0.204136	106970	0.0001	44545.8	279091	303664	45936.5	3.86015e+06	2.79315e+06	3.24598e+06	1.60194e+07	1.98552e+07	2.01767e+07	2.34283e+07	2.06023e+07	1.7124e+07
TG(17:0_18:1_18:1)+NH4	TG(53:2)+NH4	TG	(17:0_18:1_18:1)	(17:0)	(18:1)	(18:1)	890.817	890.817	-0.41	C56 H108 O6 N1	592[M-C18H33O2]+	14.7301	21114.9	0.0001	0.0001	25011.9	26231.4	0.0001	451190	265236	139898	1.26817e+07	1.00868e+07	1.21982e+07	5.90364e+07	6.16211e+07	6.48575e+07	8.87357e+07	1.07964e+08	9.36883e+07
TG(17:0_18:1_18:1)+Na	TG(53:2)+Na	TG	(17:0_18:1_18:1)	(17:0)	(18:1)	(18:1)	895.773	895.773	0	C56 H104 O6 Na1	592[M-C18H33O2]+	14.7301	0.0001	0.0001	0.0001	0.0001	0.0001	0.0001	134087	45072.7	0.0001	4.76924e+06	3.44114e+06	4.93951e+06	1.82679e+07	1.85238e+07	1.95101e+07	2.95677e+07	2.75764e+07	2.92115e+07
TG(17:0_18:1_18:2)+NH4	TG(53:3)+NH4	TG	(17:0_18:1_18:2)	(17:0)	(18:1)	(18:2)	888.801	888.802	0	C56 H106 O6 N1	602[M-C17H33O2]+，590[M-C18H33O2]+，592[M-C18H31O2]+	14.3697	0.0001	0.0001	21834	139967	27191.2	127988	925437	446520	325465	1.66301e+07	1.56278e+07	1.90962e+07	7.15181e+07	8.04834e+07	8.52377e+07	1.21674e+08	1.19198e+08	126174394
TG(18:1_17:1_18:2)+NH4	TG(53:4)+NH4	TG	(18:1_17:1_18:2)	(18:1)	(17:1)	(18:2)	886.786	886.786	0	C56 H104 O6 N1	588[M-C18H33O2]+,602[M-C17H31O2]+,590[M-C18H31O2]+	14.054	0.0001	0.0001	0.0001	164147	74389.1	117766	1.09461e+06	545830	465788	1.5761e+07	1.43052e+07	1.74916e+07	5.49594e+07	7.0978e+07	6.64606e+07	1.02726e+08	9.99661e+07	1.01117e+08
TG(18:2_17:1_18:2)+NH4	TG(53:5)+NH4	TG	(18:2_17:1_18:2)	(18:2)	(17:1)	(18:2)	884.77	884.77	-0.31	C56 H102 O6 N1	588[M-C18H31O2]+,600[M-C17H31O2]+	13.7494	19762.9	390590	337178	155417	7059.33	93282.4	948714	508431	529562	1.04002e+07	9.92223e+06	1.04821e+07	2.71155e+07	3.45846e+07	3.75652e+07	6.14164e+07	5.9558e+07	58662055
TG(18:3_17:1_18:2)+NH4	TG(53:6)+NH4	TG	(18:3_17:1_18:2)	(18:3)	(17:1)	(18:2)	882.755	882.755	0	C56 H100 O6 N1	585[M-C18H31O2]+,597[M-C17H31O2]+,588[M-C18H29O2]+	13.4584	0.0001	54331.7	26126.5	52451.9	726932	138750	705995	329840	529546	5.7555e+06	5.36667e+06	5.25495e+06	1.35344e+07	1.57654e+07	1.78587e+07	2.74391e+07	2.76468e+07	2.68015e+07
TG(18:3_17:1_18:3)+Na	TG(53:7)+Na	TG	(18:3_17:1_18:3)	(18:3)	(17:1)	(18:3)	885.694	885.694	0	C56 H94 O6 Na1	607[M-C18H29O2]+	13.199	0.0001	24586.2	0.0001	0.0001	0.0001	0.0001	180673	49949.3	197210	1.54707e+06	1.36766e+06	1.25014e+06	2.55723e+06	3.00169e+06	3.58837e+06	4.92076e+06	5.31971e+06	4.91785e+06
TG(18:4_17:0_18:4)+NH4	TG(53:8)+NH4	TG	(18:4_17:0_18:4)	(18:4)	(17:0)	(18:4)	878.723	878.723	0	C56 H96 O6 N1	603[M-C18H27O2]+	12.5138	76574.9	137180	231599	287532	154998	250479	1.21655e+06	782702	1.3321e+06	2.08976e+06	2.10548e+06	1.39959e+06	2.25051e+06	2.86046e+06	3.13597e+06	5.63679e+06	5.36859e+06	5.97777e+06
TG(18:4_12:4_23:1)+NH4	TG(53:9)+NH4	TG	(18:4_12:4_23:1)	(18:4)	(12:4)	(23:1)	876.708	876.708	0	C56 H94 O6 N1	259[C18H27O2]-OH,175[C12H15O2]+	12.2705	185027	147818	156257	482115	193183	251836	1.9049e+06	1.08582e+06	2.70717e+06	2.50321e+06	2.83936e+06	2.22798e+06	3.48961e+06	4.07459e+06	4.66188e+06	9.66727e+06	9.28255e+06	9.66592e+06
TG(18:0_18:0_18:1)+NH4	TG(54:1)+NH4	TG	(18:0_18:0_18:1)	(18:0)	(18:0)	(18:1)	906.848	906.848	0	C57 H112 O6 N1	606[M-C18H35O2]+，608[M-C18H33O2]+	15.2807	42550.2	19757.7	0.0001	27896.3	47746.8	0.0001	460057	162106	43054.8	4.75197e+06	4.07402e+06	6.07837e+06	3.6803e+07	3.05276e+07	2.66892e+07	4.31305e+07	4.70627e+07	5.43825e+07
TG(18:0_18:0_18:1)+Na	TG(54:1)+Na	TG	(18:0_18:0_18:1)	(18:0)	(18:0)	(18:1)	911.804	911.804	0	C57 H108 O6 Na1	606[M-C18H35O2]+，608[M-C18H33O2]+	15.2807	0.0001	0.0001	9486.09	0.0001	23017.4	24985.3	119318	54384.6	25697.9	2.21581e+06	1.76772e+06	2.44213e+06	1.24734e+07	1.0744e+07	9.5636e+06	1.56739e+07	1.6136e+07	1.77688e+07
TG(18:3_14:3_22:6)+H	TG(54:12)+H	TG	(18:3_14:3_22:6)	(18:3)	(14:3)	(22:6)	867.65	867.65	0	C57 H87 O6	589[M-C18H29O2]+	12.548	587112	935265	1.09953e+06	1.96749e+06	906972	1.61081e+06	7.93063e+06	5.17807e+06	8.99957e+06	2.56119e+07	2.44713e+07	1.95691e+07	4.91703e+07	5.6798e+07	6.12557e+07	9.15419e+07	8.77298e+07	8.90338e+07
TG(18:0_18:1_18:1)+NH4	TG(54:2)+NH4	TG	(18:0_18:1_18:1)	(18:0)	(18:1)	(18:1)	904.833	904.833	0	C57 H110 O6 N1	606[M-C18H33O2]+	14.9144	143248	49196.4	82612.7	367549	203120	331715	2.21731e+06	1.04517e+06	498588	3.13003e+07	2.50946e+07	3.7791e+07	3.48877e+08	2.9059e+08	2.51037e+08	3.76184e+08	4.01623e+08	4.52392e+08
TG(18:0_18:1_18:1)+Na	TG(54:2)+Na	TG	(18:0_18:1_18:1)	(18:0)	(18:1)	(18:1)	909.788	909.788	0	C57 H106 O6 Na1	606[M-C18H33O2]+	14.9144	0.0001	30869.2	23341.4	105520	60187.6	40624.7	1.0629e+06	486460	105626	1.05239e+07	9.9178e+06	1.2209e+07	5.42465e+07	5.3786e+07	4.78266e+07	6.61276e+07	6.63011e+07	6.86777e+07
TG(18:1_18:1_18:1)+NH4	TG(54:3)+NH4	TG	(18:1_18:1_18:1)	(18:1)	(18:1)	(18:1)	902.817	902.817	0	C57 H108 O6 N1	265[C18H33O2]-OH	14.212	29375.8	37789.7	60648.4	619996	314413	489043	4.08804e+06	2.04911e+06	1.33239e+06	3.66978e+07	2.90663e+07	3.16364e+07	1.8918e+08	1.95703e+08	2.03145e+08	2.64216e+08	2.47956e+08	2.58905e+08
TG(18:1_18:1_18:1)+NH4	TG(54:3)+NH4	TG	(18:1_18:1_18:1)	(18:1)	(18:1)	(18:1)	902.817	902.817	0	C57 H108 O6 N1	604[M-C18H33O2]+	14.5506	278103	161969	194836	841144	407391	734478	6.04669e+06	3.2622e+06	1.5505e+06	1.09068e+08	89495966	1.35156e+08	9.09185e+08	8.92323e+08	7.74806e+08	1137646374	1116504219	1131147767
TG(18:1_18:1_18:1)+Na	TG(54:3)+Na	TG	(18:1_18:1_18:1)	(18:1)	(18:1)	(18:1)	907.773	907.773	0	C57 H104 O6 Na1	604[M-C18H33O2]+	14.5506	59947.6	61678.6	31260.6	361405	185874	269660	2.32351e+06	1.2994e+06	546493	1.78189e+07	1.99712e+07	1.964e+07	6.41513e+07	6.53676e+07	5.98872e+07	7.32245e+07	7.41304e+07	76087460
TG(18:1_18:1_18:1)+NH4	TG(54:3)+NH4	TG	(18:1_18:1_18:1)	(18:1)	(18:1)	(18:1)	902.817	902.817	0	C57 H108 O6 N1	604[M-C18H33O2]+	14.74	19539.6	17797.3	20155.7	885874	0.0001	36115.2	632786	242580	93608.1	1.10679e+08	9.40532e+07	1.30981e+08	8.74776e+08	8.46832e+08	7.60083e+08	1011841474	9.81414e+08	1024914540
TG(18:1_18:1_18:2)+NH4	TG(54:4)+NH4	TG	(18:1_18:1_18:2)	(18:1)	(18:1)	(18:2)	900.801	900.802	0	C57 H106 O6 N1	604[M-C18H31O2]+，602[M-C18H33O2]+	14.2134	350838	269151	212842	1.25879e+06	677447	1.32672e+06	1.15463e+07	6.14375e+06	3.39215e+06	177176357	1.56673e+08	1.96297e+08	9.7384e+08	1032823517	9.1101e+08	1326426023	1239905877	1263184809
TG(18:0_18:2_18:3)+NH4	TG(54:5)+NH4	TG	(18:0_18:2_18:3)	(18:0)	(18:2)	(18:3)	898.786	898.786	0	C57 H104 O6 N1	597[M-C18H33O2]+，602[M-C18H31O2]+，604[M-C18H29O2]+	13.9187	422390	572457	582758	1.93915e+06	900541	2.13706e+06	1.87076e+07	1.0036e+07	5.98702e+06	2.03218e+08	1.86687e+08	1.97192e+08	1057244467	1077431117	1081235856	1375643738	1307257774	1388907440
TG(18:1_18:1_18:3)+H	TG(54:5)+H	TG	(18:1_18:1_18:3)	(18:1)	(18:1)	(18:3)	881.759	881.759	0	C57 H101 O6	600[M-C18H33O2]+	14.769	2.51699	2.18423	0.152084	1.70278e+06	935235	20183	499806	5.25355e+06	3.01596e+06	1.90224e+06	5.25164e+07	2.20292e+06	1.65399e+08	1.08758e+07	8.26739e+06	1.43425e+07	1.60072e+07	1.3496e+07
TG(18:1_18:2_18:3)+NH4	TG(54:6)+NH4	TG	(18:1_18:2_18:3)	(18:1)	(18:2)	(18:3)	896.77	896.77	-0.35	C57 H102 O6 N1	600[M-C18H31O2]+，597[M-C18H33O2]+，602[M-C18H29O2]+	13.6218	811675	1.87829e+06	2.30425e+06	2.2992e+06	1.06844e+06	3.44964e+06	1.9531e+07	1.10231e+07	8.09301e+06	1.62698e+08	1.49237e+08	1.39271e+08	5.98836e+08	6.54534e+08	6.73292e+08	9.90671e+08	9.7897e+08	9.81837e+08
TG(18:3_18:2_18:2)+NH4	TG(54:7)+NH4	TG	(18:3_18:2_18:2)	(18:3)	(18:2)	(18:2)	894.755	894.754	-0.67	C57 H100 O6 N1	597[M-C18H31O2]+，600[M-C18H29O2]+	13.3362	1.57879e+06	4.61076e+06	6.27091e+06	3.18765e+06	1.46993e+06	4.80651e+06	1.76836e+07	1.00079e+07	9.42435e+06	8.7751e+07	8.61446e+07	7.00785e+07	2.69549e+08	3.04683e+08	3.19078e+08	5.44725e+08	5.12182e+08	5.19086e+08
TG(18:3_18:2_18:2)+Na	TG(54:7)+Na	TG	(18:3_18:2_18:2)	(18:3)	(18:2)	(18:2)	899.71	899.71	0	C57 H96 O6 Na1	597[M-C18H31O2]+，600[M-C18H29O2]+	13.3362	695588	1.97628e+06	2.62067e+06	1.50618e+06	686232	2.05647e+06	6.37784e+06	4.18766e+06	3.91804e+06	1.96376e+07	2.34204e+07	1.70748e+07	52244735	55705455	5.7437e+07	8.64918e+07	8.33901e+07	8.36548e+07
TG(18:1e_18:3_18:3)+Na	TG(54:7e)+Na	TG	(18:1e_18:3_18:3)	(18:1e)	(18:3)	(18:3)	885.731	885.731	0	C57 H98 O5 Na1	261[C18H29O2]-OH	14.747	0.0001	0.0001	0.0001	0.0001	25432	0.0001	60145.4	0.0001	0.0001	1.95086e+06	3.09969e+06	2.79544e+06	9.04398e+06	9.17519e+06	9.75253e+06	1.21391e+07	1.79132e+07	1.30668e+07
TG(18:3_18:2_18:3)+NH4	TG(54:8)+NH4	TG	(18:3_18:2_18:3)	(18:3)	(18:2)	(18:3)	892.739	892.739	0	C57 H98 O6 N1	595[M-C18H31O2]+，597[M-C18H29O2]+	13.0608	1.74198e+06	4.83949e+06	6.35478e+06	3.50151e+06	1.66423e+06	4.94035e+06	1.12643e+07	7.02059e+06	7.69714e+06	3.29722e+07	3.08974e+07	2.33741e+07	7.2151e+07	8.75017e+07	9.69186e+07	185810373	1.74841e+08	1.82297e+08
TG(18:2e_18:3_18:3)+Na	TG(54:8e)+Na	TG	(18:2e_18:3_18:3)	(18:2e)	(18:3)	(18:3)	883.715	883.715	0	C57 H96 O5 Na1	261[C18H29O2]-OH	14.3648	0.0001	0.0001	0.0001	20532.7	0.0001	19656.4	233465	36853.9	22208.1	3.41695e+06	3.66343e+06	3.99139e+06	1.49557e+07	1.29133e+07	1.406e+07	1.73814e+07	1.84537e+07	2.08484e+07
TG(18:3_18:3_18:3)+NH4	TG(54:9)+NH4	TG	(18:3_18:3_18:3)	(18:3)	(18:3)	(18:3)	890.723	890.723	0	C57 H96 O6 N1	595[M-C18H29O2]+	12.8112	525491	1.46801e+06	2.01212e+06	1.41267e+06	572618	1.87267e+06	5.12719e+06	2.88363e+06	6.90481e+06	7.21523e+06	6.69045e+06	4.30081e+06	1.30493e+07	1.56083e+07	1.74327e+07	3.48353e+07	3.21464e+07	3.06107e+07
TG(19:0_18:1_18:1)+NH4	TG(55:2)+NH4	TG	(19:0_18:1_18:1)	(19:0)	(18:1)	(18:1)	918.848	918.848	0	C58 H112 O6 N1	620[M-C18H33O2]+，604[M-C19H37O2]+	15.0511	0.0001	0.0001	0.0001	18139.1	0.0001	0.0001	50587.1	0.0001	0.0001	426235	764284	1.3426e+06	6.84818e+06	7.02084e+06	7.00135e+06	1.16148e+07	1.23123e+07	1.33628e+07
TG(19:1_18:3_18:3)+NH4	TG(55:7)+NH4	TG	(19:1_18:3_18:3)	(19:1)	(18:3)	(18:3)	908.77	908.77	0	C58 H102 O6 N1	261[C18H29O2]-OH	13.0693	220299	363413	565141	597291	302820	696759	4.09294e+06	2.65606e+06	2.97556e+06	1.61384e+07	1.62836e+07	1.49165e+07	3.59701e+07	4.1113e+07	4.27697e+07	5.57746e+07	4.83016e+07	5.66106e+07
TG(19:1_18:3_18:4)+NH4	TG(55:8)+NH4	TG	(19:1_18:3_18:4)	(19:1)	(18:3)	(18:4)	906.755	906.755	0	C58 H100 O6 N1	261[C18H29O2]-OH,259[C18H27O2]-OH	12.7931	395948	764229	757832	855136	464236	799217	4.15052e+06	2.32114e+06	2.57698e+06	1.37227e+07	1.43829e+07	1.14902e+07	2.89685e+07	3.05239e+07	3.04549e+07	4.91721e+07	4.87503e+07	4.95035e+07
TG(19:1_18:4_18:4)+NH4	TG(55:9)+NH4	TG	(19:1_18:4_18:4)	(19:1)	(18:4)	(18:4)	904.739	904.739	0	C58 H98 O6 N1	259[C18H27O2]-OH	12.5451	236688	385667	505686	793703	488691	820055	4.32572e+06	2.87882e+06	4.96359e+06	1.30339e+07	1.30976e+07	9.42199e+06	2.57787e+07	2.81536e+07	3.16076e+07	4.70834e+07	4.73536e+07	4.90124e+07
TG(22:2_12:2_22:6)+H	TG(56:10)+H	TG	(22:2_12:2_22:6)	(22:2)	(12:2)	(22:6)	899.712	899.712	0	C59 H95 O6	571[M-C22H31O2]+，179[C12H19O2]+	12.022	0.0001	0.0001	0.0001	0.0001	0.0001	0.0001	0.0988618	0.0107431	0.0001	1.01941e+06	748706	812814	3.28321e+06	3.42474e+06	3.68794e+06	6.46305e+06	5.50107e+06	5.29275e+06
TG(20:3e_18:4_18:4)+H	TG(56:11e)+H	TG	(20:3e_18:4_18:4)	(20:3e)	(18:4)	(18:4)	883.717	883.714	0	C59 H95 O5	259[C18H27O2]-OH	12.073	0.0001	0.0001	0.0001	0.0001	0.0001	0.0001	69274.9	82023.4	0.0001	3.38356e+06	2.33117e+06	2.83699e+06	5.19426e+06	3.15582e+06	6.12015e+06	6.15392e+06	5.67264e+06	6.86875e+06
TG(18:0_18:1_20:1)+NH4	TG(56:2)+NH4	TG	(18:0_18:1_20:1)	(18:0)	(18:1)	(20:1)	932.864	932.864	0	C59 H114 O6 N1	632[M-C18H35O2]+，634[M-C18H33O2]+，606[M-C20H37O2]+	14.918	0.0001	0.0001	0.0001	236100	15743.9	0.0001	95226.8	95963.1	34726.8	1.78662e+06	1.15321e+06	1.34638e+06	1.91379e+07	1.28923e+07	1.61109e+07	2.16088e+07	1.95581e+07	2.37818e+07
TG(20:0_18:1_18:1)+NH4	TG(56:2)+NH4	TG	(20:0_18:1_18:1)	(20:0)	(18:1)	(18:1)	932.864	932.864	0	C59 H114 O6 N1	634[M-C18H33O2]+	15.2715	0.0001	23051.2	0.0001	68308.5	26504.6	41865.4	320584	155688	23097.4	3.4453e+06	2.99236e+06	3.62761e+06	2.52556e+07	2.52553e+07	2.54712e+07	3.75088e+07	4.24794e+07	4.55686e+07
TG(20:0_18:1_18:1)+Na	TG(56:2)+Na	TG	(20:0_18:1_18:1)	(20:0)	(18:1)	(18:1)	937.819	937.819	0	C59 H110 O6 Na1	634[M-C18H33O2]+	15.2715	0.0001	0.0001	0.0001	0.0001	0.0001	0.0001	71328.4	33987.8	0.0001	883032	740474	1.06451e+06	6.24204e+06	6.21825e+06	5.00318e+06	8.43475e+06	8.79527e+06	9.55415e+06
TG(20:1_18:1_18:1)+NH4	TG(56:3)+NH4	TG	(20:1_18:1_18:1)	(20:1)	(18:1)	(18:1)	930.848	930.848	0	C59 H112 O6 N1	632[M-C18H33O2]+，604[M-C20H37O2]+	14.934	15916.8	0.0001	16455.9	0.0001	20230.8	25197.4	230939	141577	37030.6	3.03147e+06	2.38567e+06	5.12571e+06	2.8435e+07	4.13795e+07	2.22725e+07	4.42193e+07	3.65481e+07	3.69822e+07
TG(16:0_18:3_22:0)+NH4	TG(56:3)+NH4	TG	(16:0_18:3_22:0)	(16:0)	(18:3)	(22:0)	930.848	930.848	0	C59 H112 O6 N1	658[M-C16H31O2]+，636[M-C18H29O2]+，573[M-C22H43O2]+	15.0881	0.119224	0.0001	0.0001	0.0001	0.0001	0.206073	124512	76599.9	0.0001	382390	3.38471e+06	271453	2.2731e+06	2.57188e+06	2.79298e+06	6.05292e+06	3.71144e+06	3.87836e+06
TG(20:1_18:1_18:2)+NH4	TG(56:4)+NH4	TG	(20:1_18:1_18:2)	(20:1)	(18:1)	(18:2)	928.833	928.833	0	C59 H110 O6 N1	630[M-C18H33O2]+，602[M-C20H37O2]+,632[M-C18H31O2]+	14.5547	559265	816445	0.0001	0.0001	1.3309e+06	0.0001	542825	45291.7	26171.8	5.70957e+06	4.82107e+06	5.7229e+06	3.14451e+07	3.09837e+07	3.26265e+07	4.97368e+07	6.65413e+07	6.75814e+07
TG(20:1_18:1_18:3)+NH4	TG(56:5)+NH4	TG	(20:1_18:1_18:3)	(20:1)	(18:1)	(18:3)	926.817	926.817	0	C59 H108 O6 N1	628[M-C18H33O2]+，600[M-C20H37O2]+,632[M-C18H29O2]+	14.2624	841945	3.31178	0.0001	22581.1	0.0001	27936.1	605598	216013	36071.9	5.59708e+06	4.70911e+06	5.13184e+06	2.29512e+07	2.16235e+07	2.33255e+07	3.6007e+07	3.35288e+07	3.34752e+07
TG(20:0e_18:2_18:3)+Na	TG(56:5e)+Na	TG	(20:0e_18:2_18:3)	(20:0e)	(18:2)	(18:3)	917.793	917.793	0	C59 H106 O5 Na1	263[C18H31O2]-OH，261[C18H29O2]-OH	12.934	0.0001	0.0001	0.0001	0.0001	0.0001	16376	38597.7	117838	27857.6	2.5036e+06	2.28945e+06	2.49843e+06	6.35661e+06	8.16543e+06	7.68135e+06	8.62986e+06	1.03488e+07	8.33657e+06
TG(20:0_18:3_18:3)+NH4	TG(56:6)+NH4	TG	(20:0_18:3_18:3)	(20:0)	(18:3)	(18:3)	924.801	924.802	0	C59 H106 O6 N1	630[M-C18H29O2]+	13.942	0.0001	0.0001	0.0001	42937.3	0.0001	64144.9	564532	337070	115824	4.34805e+06	3.75848e+06	3.85401e+06	1.37302e+07	5.35277e+06	1.45175e+07	2.55854e+07	1.04309e+07	2.16983e+07
TG(20:0_18:3_18:3)+NH4	TG(56:6)+NH4	TG	(20:0_18:3_18:3)	(20:0)	(18:3)	(18:3)	924.801	924.802	0	C59 H106 O6 N1	630[M-C18H29O2]+，595[M-C20H39O2]+	14.114	0.0001	0.0001	0.0001	0.0001	0.0001	0.0001	564532	37437.6	0.0001	1.09863e+06	924275	901732	4.00679e+06	5.62199e+06	3.50867e+06	7.67597e+06	9.65308e+06	6.6712e+06
TG(20:3e_18:3_18:3)+H	TG(56:9e)+H	TG	(20:3e_18:3_18:3)	(20:3e)	(18:3)	(18:3)	887.749	887.749	0	C59 H99 O5	261[C18H29O2]-OH	12.454	0.0001	0.0001	0.0001	0.0001	0.0001	0.0001	59494.7	74128.3	0.0001	3.50386e+06	1.30718e+06	1.52646e+06	1.39874e+07	1.62805e+07	1.63218e+07	1.53931e+07	1.40903e+07	4.56314e+06
TG(16:0_18:1_23:0)+NH4	TG(57:1)+NH4	TG	(16:0_18:1_23:0)	(16:0)	(18:1)	(23:0)	948.895	948.895	0	C60 H118 O6 N1	676[M-C16H31O2]+，650[M-C18H33O2]+，578[M-C23H45O2]+	15.8036	0.0001	0.0001	0.0001	0.0001	0.0001	0.0001	0.0001	0.0001	0.0001	40530.2	66577.9	164324	1.42938e+06	1.29319e+06	1.44999e+06	2.52773e+06	2.55361e+06	2.92086e+06
TG(25:0_14:3_18:0)+NH4	TG(57:3)+NH4	TG	(25:0_14:3_18:0)	(25:0)	(14:3)	(18:0)	944.864	944.864	0	C60 H114 O6 N1	644[M-C18H35O2]+，545[M-C25H49O2]+	15.188	0.0001	0.0001	0.0001	177840	1.81188e+06	96762.2	19705.6	0.0001	25142.7	160104	124097	260108	1.36784e+06	5.07253e+07	3.4028e+06	5.33559e+06	6.69817e+06	6.91484e+06
TG(16:0_18:1_24:0)+NH4	TG(58:1)+NH4	TG	(16:0_18:1_24:0)	(16:0)	(18:1)	(24:0)	962.911	962.911	0	C61 H120 O6 N1	690[M-C16H31O2]+，664[M-C18H33O2]+，578[M-C24H47O2]+	15.9728	0.0001	0.0001	0.0001	0.0001	0.0001	0.0001	190090	82499.9	0.0001	757024	712724	801198	4.55017e+06	4.31152e+06	4.41409e+06	8.07859e+06	6.95324e+06	6.89944e+06
TG(22:0_18:2_18:2)+NH4	TG(58:4)+NH4	TG	(22:0_18:2_18:2)	(22:0)	(18:2)	(18:2)	956.864	956.864	0	C61 H114 O6 N1	660[M-C18H31O2]+，600[M-C22H43O2]+	14.9875	0.0001	0.0001	0.0001	0.0001	0.0001	0.0001	372928	92410.3	36415.5	1.49523e+06	2.05248e+06	1.17585e+06	1.03387e+07	1.06014e+07	1.04352e+07	1.7583e+07	1.82461e+07	1.94613e+07
TG(22:0_18:3_18:3)+NH4	TG(58:6)+NH4	TG	(22:0_18:3_18:3)	(22:0)	(18:3)	(18:3)	952.833	952.833	0	C61 H110 O6 N1	658[M-C18H29O2]+，600[M-C22H43O2]+	14.4679	0.0001	0.0001	0.0001	0.0001	0.0001	0.0001	165854	44272.7	0.0001	901393	737265	746809	3.29486e+06	3.13526e+06	3.69828e+06	7.18209e+06	5.95924e+06	6.92701e+06
TG(18:1_18:3_23:0)+NH4	TG(59:4)+NH4	TG	(18:1_18:3_23:0)	(18:1)	(18:3)	(23:0)	970.88	970.88	0.37	C62 H116 O6 N1	676[M-C18H29O2]+，672[M-C18H33O2]+，600[M-C23H45O2]+	15.1632	0.0001	0.0001	0.0001	0.0001	0.0001	0.0001	0.0001	0.0001	0.0001	91972.9	62594.9	81476.5	1.14589e+06	1.17607e+06	997402	2.61609e+06	2.73041e+06	2.73024e+06
TG(26:0_16:0_18:1)+NH4	TG(60:1)+NH4	TG	(26:0_16:0_18:1)	(26:0)	(16:0)	(18:1)	990.942	990.942	-0.06	C63 H124 O6 N1	692[M-C18H33O2]+，578[M-C26H51O2]+,718[M-C16H31O2]+	16.3115	0.0001	0.0001	0.0001	0.0001	0.0001	0.0001	29201.1	44856.5	0.0001	205001	221272	203410	1.01671e+06	921862	964471	1.97239e+06	1.18533e+06	1.337e+06
TG(18:1_18:1_24:0)+NH4	TG(60:2)+NH4	TG	(18:1_18:1_24:0)	(18:1)	(18:1)	(24:0)	988.927	988.927	0	C63 H122 O6 N1	690[M-C18H33O2]+，604[M-C24H47O2]+	15.97	0.0001	0.0001	21131.3	90312.2	0.0001	60014.9	500295	133179	186331	598546	622519	714191	3.41797e+06	3.05576e+06	3.11806e+06	6.25182e+06	5.1128e+06	5.30454e+06
TG(18:1_18:2_24:0)+NH4	TG(60:3)+NH4	TG	(18:1_18:2_24:0)	(18:1)	(18:2)	(24:0)	986.911	986.911	0	C63 H120 O6 N1	690[M-C18H31O2]+，688[M-C18H33O2]+，602[M-C24H47O2]+	15.6378	0.0001	0.0001	0.0001	25134.3	0.0001	24506	150594	98078.5	96415.4	701847	513292	705467	3.72205e+06	3.88792e+06	3.41806e+06	6.71278e+06	5.93682e+06	6.18816e+06
TG(24:0_18:2_18:3)+NH4	TG(60:5)+NH4	TG	(24:0_18:2_18:3)	(24:0)	(18:2)	(18:3)	982.88	982.88	0	C63 H116 O6 N1	686[M-C18H31O2]+，688[M-C18H29O2]+，597[M-C24H47O2]+	15.03	0.0001	36537.2	19662	0.0001	0.0001	41383.8	438337	227211	89563.9	516954	376280	395848	1.82243e+06	1.59717e+06	1.56069e+06	3.49848e+06	2.67473e+06	3.3268e+06
TG(25:0_18:1_18:2)+NH4	TG(61:3)+NH4	TG	(25:0_18:1_18:2)	(25:0)	(18:1)	(18:2)	1000.93	1000.93	0	C64 H122 O6 N1	702[M-C18H33O2]+，602[M-C25H49O2]+,704[M-C18H31O2]+	15.8105	0.0001	0.0001	0.0001	0.0001	0.0001	0.0001	0.0001	0.0001	0.0001	0.0001	0.0001	21050.6	431509	641510	553006	1.57038e+06	1.26683e+06	1.48334e+06
TG(16:0_22:5_23:0)+H	TG(61:5)+H	TG	(16:0_22:5_23:0)	(16:0)	(22:5)	(23:0)	979.869	979.869	0	C64 H115 O6	724[M-C16H31O2]+	15.815	0.0001	0.0001	0.0001	0.0001	0.0001	0.0001	84205.9	0.0001	0.0001	30556.1	0.0001	47368.3	673232	426664	596965	1.47344e+06	1.12708e+06	1.40644e+06
MGDG(14:0_16:3)+HCOO	MGDG(30:3)+HCOO	MGDG	(14:0_16:3)	(14:0)	(16:3)		741.479	741.48	0	C40 H69 O12	227 [C14H27O2]-,249[C16H25O2]-,463[M-H-C16H26O2]-	6.45193	77721.2	83985.7	106283	134367	90682	1.34904e+06	83883.6	86905.6	313693	0.0001	0.0001	136388	0.0001	0.0001	0.0001	0.0001	3.58218e+06	0.0001
MGDG(16:0_16:0)+HCOO	MGDG(32:0)+HCOO	MGDG	(16:0_16:0)	(16:0)	(16:0)		775.558	775.559	1.47	C42 H79 O12	255 [C16H31O2]-,491 [M+H2O-H-C16H32O2]-	11.5177	155967	175781	221991	296445	303013	223028	260618	261495	389898	993973	923932	926536	322061	254515	407987	163071	137782	190415
MGDG(16:0_16:1)+HCOO	MGDG(32:1)+HCOO	MGDG	(16:0_16:1)	(16:0)	(16:1)		773.542	773.542	0	C42 H77 O12	255 [C16H31O2]-,253 [C16H29O2]-	9.62708	21940.2	20849.8	28740.5	143410	153491	113566	262060	306419	685725	35993.4	20628.1	15855.5	104901	92468.3	99593.1	78893.7	86314.4	82830.5
MGDG(16:0_16:1)+HCOO	MGDG(32:1)+HCOO	MGDG	(16:0_16:1)	(16:0)	(16:1)		773.542	773.542	0	C42 H77 O12	255 [C16H31O2]-,253 [C16H29O2]-	9.788	56830.6	98301	124909	131480	137803	100145	121385	119780	117035	58390.2	72511.5	55843.6	34833.4	5519.44	12659.2	0.0001	89108.6	0.0001
MGDG(16:0_16:2)+HCOO	MGDG(32:2)+HCOO	MGDG	(16:0_16:2)	(16:0)	(16:2)		771.526	771.527	0.57	C42 H75 O12	255 [C16H31O2]-,487 [M+H2O-H-C16H32O2]-,251[C16H27O2]-,491 [M+H2O-H-C16H28O2]-	8.4679	832951	1.19545e+06	1.67697e+06	1.55561e+06	1.49834e+06	729618	692974	765003	1.1951e+06	234719	259576	264188	39825.6	49750.4	16478.6	30411.6	0.0001	10100.2
MGDG(16:0_16:3)+HCOO	MGDG(32:3)+HCOO	MGDG	(16:0_16:3)	(16:0)	(16:3)		769.511	769.511	0	C42 H73 O12	255 [C16H31O2]-,485 [M+H2O-H-C16H32O2]-,249[C16H25O2]-	6.93307	293153	481120	616214	603442	514308	474405	190654	109135	214448	105385	104181	111604	6131.15	0.770226	16453.6	0.0001	0.0001	0.0001
MGDG(16:0_16:3)+HCOO	MGDG(32:3)+HCOO	MGDG	(16:0_16:3)	(16:0)	(16:3)		769.511	769.512	1.12	C42 H73 O12	255 [C16H31O2]-,485 [M+H2O-H-C16H32O2]-,249[C16H25O2]-,491 [M+H2O-H-C16H26O2]-	7.10267	1.60564e+06	2.57724e+06	3.71937e+06	2.96028e+06	2.60901e+06	2.31841e+06	669334	571107	822406	627142	634299	710358	260623	174233	154113	16419.6	21892.2	44276.4
MGDG(16:1_16:2)+HCOO	MGDG(32:3)+HCOO	MGDG	(16:1_16:2)	(16:1)	(16:2)		769.511	769.511	0	C42 H73 O12	253 [C16H29O2]-,487 [M+H2O-H-C16H30O2]-,251[C16H27O2]-,489 [M+H2O-H-C16H28O2]-	7.29998	260069	211952	95702.7	1.11301e+06	934599	403870	1.74953e+06	1.84072e+06	2.75123e+06	128799	119795	105730	287719	306279	328508	293993	235070	268024
MGDG(16:0_16:3)+HCOO	MGDG(32:3)+HCOO	MGDG	(16:0_16:3)	(16:0)	(16:3)		769.511	769.512	1.53	C42 H73 O12	255 [C16H31O2]-,485 [M+H2O-H-C16H32O2]-,249[C16H25O2]-,491 [M+H2O-H-C16H26O2]-	7.52678	3.71506e+06	5.21708e+06	7.63965e+06	8.97708e+06	9.05128e+06	5.97865e+06	6.06306e+06	5.8785e+06	1.9733e+07	1.60707e+06	1.51845e+06	1.74545e+06	800931	530257	552893	491270	245519	455250
MGDG(16:1_16:3)+HCOO	MGDG(32:4)+HCOO	MGDG	(16:1_16:3)	(16:1)	(16:3)		767.495	767.495	0	C42 H71 O12	253 [C16H29O2]-,249[C16H25O2]-	6.24569	357169	520544	703114	697986	636963	521602	133860	37317.3	50250.9	3994.64	6420.61	8982.44	0.0001	0.00812903	0.338671	0.352819	2.0525	0.256438
MGDG(16:1_16:3)+HCOO	MGDG(32:4)+HCOO	MGDG	(16:1_16:3)	(16:1)	(16:3)		767.495	767.495	0.16	C42 H71 O12	253 [C16H29O2]-,485 [M+H2O-H-C16H30O2]-,249[C16H25O2]-,489 [M+H2O-H-C16H26O2]-	6.53696	568202	1.0373e+06	1.3602e+06	2.16026e+06	1.95592e+06	2.85391e+06	5.94844e+06	6.13999e+06	1.20286e+07	99361	60572.6	84763	35172.7	226243	308740	295308	310000	356296
MGDG(16:1_16:3)+HCOO	MGDG(32:4)+HCOO	MGDG	(16:1_16:3)	(16:1)	(16:3)		767.495	767.495	0	C42 H71 O12	253 [C16H29O2]-,485 [M+H2O-H-C16H30O2]-,249[C16H25O2]-	6.72611	387565	568254	659301	413145	392116	263801	120466	182966	336031	12085.5	0.0001	0.0001	0.0001	0.0001	0.0001	0.0001	0.0001	0.0001
MGDG(16:0_16:4)+HCOO	MGDG(32:4)+HCOO	MGDG	(16:0_16:4)	(16:0)	(16:4)		767.495	767.495	0	C42 H71 O12	255 [C16H31O2]-,247[C16H23O2]-,491 [M+H2O-H-C16H24O2]-	7.09951	324419	491755	533469	394457	517819	210469	227460	232799	448883	34741.6	22763.9	38311	39884.7	28395	24640.8	5854.98	40792.3	34653.7
MGDG(18:3_14:2)+HCOO	MGDG(32:5)+HCOO	MGDG	(18:3_14:2)	(18:3)	(14:2)		765.479	765.48	0	C42 H69 O12	223 [C14H23O2]-,277 [C18H29O2]-	5.96	3.04386e+06	2.66147e+06	2.91633e+06	1.30303e+07	1.15822e+07	7.98114e+06	1.44098e+07	1.40437e+07	3.04807e+07	106735	108648	109458	25002.6	34983.3	49302.6	59685.8	46511.3	40526.4
MGDG(18:3_15:1)+HCOO	MGDG(33:4)+HCOO	MGDG	(18:3_15:1)	(18:3)	(15:1)		781.511	781.511	0	C43 H73 O12	239 [C15H27O2]-,277[C18H29O2]-	6.92386	43327.9	26627.8	40378.2	143066	88679.5	84303.5	353880	182872	240449	16269.5	5534.92	5512.08	51832.4	68084.3	194628	71700	11245.7	73256.1
MGDG(17:1_16:3)+HCOO	MGDG(33:4)+HCOO	MGDG	(17:1_16:3)	(17:1)	(16:3)		781.511	781.511	0	C43 H73 O12	267 [C17H31O2]-,249[C16H25O2]-	7.027	56239	65436.2	86322.1	165505	169686	140115	485236	286363	385494	3384.33	4620.32	15996.6	95044.5	89107.2	126841	74093	105899	131131
MGDG(18:3_15:3)+HCOO	MGDG(33:6)+HCOO	MGDG	(18:3_15:3)	(18:3)	(15:3)		777.479	777.48	0	C43 H69 O12	235 [C15H23O2]-,513 [M+H2O-H-C15H24O2]-,277[C18H29O2]-	5.7499	183760	162563	245675	844817	768871	574995	1.66114e+06	1.66847e+06	2.45161e+06	52084.3	44889.9	44737.2	64465.7	84743.4	139830	76298.4	134935	81756.1
MGDG(16:0_18:0)+HCOO	MGDG(34:0)+HCOO	MGDG	(16:0_18:0)	(16:0)	(18:0)		803.589	803.59	1.03	C44 H83 O12	255 [C16H31O2]-, 519 [M+COOH-C16H32O2]-，283 [C18H35O2]-, 491 [M+COOH-C18H36O2]-	12.0068	64086.7	36800.2	38629.1	49236	49974.8	34972.9	165250	190778	642497	3.82538e+06	2.78766e+06	3.47052e+06	817181	779729	1.20288e+06	745706	671943	699609
MGDG(16:0_18:1)+HCOO	MGDG(34:1)+HCOO	MGDG	(16:0_18:1)	(16:0)	(18:1)		801.573	801.574	1.35	C44 H81 O12	255 [C16H31O2]-, 517 [M+COOH-C16H32O2]-，281 [C18H33O2]-, 491 [M+COOH-C18H34O2]-	11.5547	247427	225403	199809	764240	672151	626502	3.06725e+06	3.05403e+06	3.53441e+06	1.36271e+07	1.29224e+07	1.18911e+07	1.76016e+07	1.69975e+07	1.95743e+07	1.57236e+07	1.48277e+07	1.51383e+07
MGDG(16:0_18:1)+HCOO	MGDG(34:1)+HCOO	MGDG	(16:0_18:1)	(16:0)	(18:1)		801.573	801.573	0	C44 H81 O12	255 [C16H31O2]-, 517 [M+COOH-C16H32O2]-，281 [C18H33O2]-	11.7155	63569	62801.2	67322.4	74441.2	51711	61577.7	89932	84620.9	157337	206080	192018	159020	1.75764e+07	1.74921e+07	334267	257065	279723	1.5388e+07
MGDG(16:0_18:2)+HCOO	MGDG(34:2)+HCOO	MGDG	(16:0_18:2)	(16:0)	(18:2)		799.558	799.559	1.54	C44 H79 O12	279 [C18H31O2]-,515 [M+H2O-H-C16H32O2]-,255[C16H31O2]-,491 [M+H2O-H-C18H32O2]-	9.93712	1.12766e+06	839832	862290	2.93377e+06	2.77076e+06	2.0749e+06	7.13115e+06	7.21409e+06	7.02968e+06	1.07699e+07	9.64151e+06	8.23908e+06	7.25144e+06	7.23339e+06	8.18932e+06	6.38855e+06	5.95284e+06	6.08742e+06
MGDG(16:1_18:2)+HCOO	MGDG(34:3)+HCOO	MGDG	(16:1_18:2)	(16:1)	(18:2)		797.542	797.543	0.73	C44 H77 O12	279 [C18H31O2]-,515 [M+H2O-H-C16H30O2]-,253[C16H29O2]-,489 [M+H2O-H-C18H32O2]-	8.50751	720855	603202	704988	1.91347e+06	2.11559e+06	1.24853e+06	3.9784e+06	4.2049e+06	3.17041e+06	1.53029e+06	1.31832e+06	1.49781e+06	3.5976e+06	4.28936e+06	4.22074e+06	3.22712e+06	3.516e+06	3.61001e+06
MGDG(16:0_18:3)+HCOO	MGDG(34:3)+HCOO	MGDG	(16:0_18:3)	(16:0)	(18:3)		797.542	797.543	1.29	C44 H77 O12	255 [C16H31O2]-, 513 [M+COOH-C16H32O2]-，277 [C18H29O2]-, 491 [M+COOH-C18H30O2]-	8.66587	870838	723135	921696	2.67842e+06	2.54142e+06	2.23322e+06	7.63911e+06	7.66632e+06	1.44098e+07	5.62692e+06	5.14478e+06	4.44124e+06	5.63527e+06	4.45539e+06	9.41237e+06	4.45614e+06	3.43142e+06	7.29329e+06
MGDG(18:0_16:3)+HCOO	MGDG(34:3)+HCOO	MGDG	(18:0_16:3)	(18:0)	(16:3)		797.542	797.542	0	C44 H77 O12	283 [C18H35O2]-,249[C16H25O2]-	8.95646	121827	136008	165398	157986	130998	82541.5	101028	57848.5	106513	82780.5	79926.5	67786	12983.5	5127.85	26433.3	4.45614e+06	0.0001	0.0001
MGDG(18:2_16:2)+HCOO	MGDG(34:4)+HCOO	MGDG	(18:2_16:2)	(18:2)	(16:2)		795.526	795.526	0	C44 H75 O12	279 [C18H31O2]-,251[C16H27O2]-	6.90696	95154.2	209666	313517	146958	184878	97850.8	24481.5	11093.6	74526	45050.9	48698.9	39006.8	0.0001	0.0001	0.0001	0.0001	0.0001	0.0001
MGDG(18:2_16:2)+HCOO	MGDG(34:4)+HCOO	MGDG	(18:2_16:2)	(18:2)	(16:2)		795.526	795.527	0.24	C44 H75 O12	279 [C18H31O2]-,515 [M+H2O-H-C16H28O2]-,251[C16H27O2]-,487 [M+H2O-H-C18H32O2]-	7.08306	1.31304e+06	2.07327e+06	3.15458e+06	2.59583e+06	2.36741e+06	1.65763e+06	160939	304711	310687	332200	337452	349976	85093.8	24134.4	5109.3	0.0001	0.0001	0.0001
MGDG(18:2_16:2)+HCOO	MGDG(34:4)+HCOO	MGDG	(18:2_16:2)	(18:2)	(16:2)		795.526	795.527	1.14	C44 H75 O12	279 [C18H31O2]-,515 [M+H2O-H-C16H28O2]-,251[C16H27O2]-,487 [M+H2O-H-C18H32O2]-	7.46151	6.22876e+06	6.20935e+06	7.88492e+06	1.83757e+07	1.85271e+07	1.01511e+07	3.07922e+07	3.12407e+07	3.46585e+07	3.42186e+06	3.25718e+06	3.084e+06	6.89496e+06	7.379e+06	8.02499e+06	6.1027e+06	6.31984e+06	6.7177e+06
MGDG(18:1_16:3)+HCOO	MGDG(34:4)+HCOO	MGDG	(18:1_16:3)	(18:1)	(16:3)		795.526	795.527	0.24	C44 H75 O12	281 [C18H33O2]-,485 [M+H2O-H-C18H34O2]-,249[C16H25O2]-,517 [M+H2O-H-C16H26O2]-	7.59592	817668	1.22082e+06	1.59639e+06	3.46603e+06	3.36055e+06	1.96369e+06	3.84783e+06	4.32219e+06	5.82128e+06	926397	942898	1.09189e+06	4.25394e+06	4.99958e+06	5.58294e+06	3.74032e+06	3.93714e+06	4.07018e+06
MGDG(18:2_16:3)+HCOO	MGDG(34:5)+HCOO	MGDG	(18:2_16:3)	(18:2)	(16:3)		793.511	793.511	0	C44 H73 O12	279 [C18H31O2]-,249[C16H25O2]-,485 [M+H2O-H-C18H32O2]-	5.986	77376	98563.5	1.37888e+06	114388	110542	67724.1	34226792	3.4167e+07	3.89471e+07	29121.8	32331.9	984510	7.27563e+06	8.11839e+06	9.01763e+06	2369.23	0.0001	4744.78
MGDG(18:2_16:3)+HCOO	MGDG(34:5)+HCOO	MGDG	(18:2_16:3)	(18:2)	(16:3)		793.511	793.51	0	C44 H73 O12	279 [C18H31O2]-,515 [M+H2O-H-C16H26O2]-,249[C16H25O2]-,485 [M+H2O-H-C18H32O2]-	6.27676	539401	944763	1.45329e+06	972229	1.08101e+06	714021	391432	311664	442406	236322	261140	226884	66612.9	85150	9.10963e+06	61623.6	26351	93248.7
MGDG(18:2_16:3)+HCOO	MGDG(34:5)+HCOO	MGDG	(18:2_16:3)	(18:2)	(16:3)		793.511	793.512	1.45	C44 H73 O12	279 [C18H31O2]-,515 [M+H2O-H-C16H26O2]-,249[C16H25O2]-,485 [M+H2O-H-C18H32O2]-	6.41264	4.69e+06	7.93856e+06	1.21381e+07	8.85585e+06	8.45701e+06	5.4072e+06	1.04755e+06	923383	962818	1.71081e+06	1.74631e+06	1.77708e+06	318112	193787	153182	38968.4	55357.4	50812.4
MGDG(18:2_16:3)+HCOO	MGDG(34:5)+HCOO	MGDG	(18:2_16:3)	(18:2)	(16:3)		793.511	793.512	1.77	C44 H73 O12	279 [C18H31O2]-,515 [M+H2O-H-C16H26O2]-,249[C16H25O2]-,485 [M+H2O-H-C18H32O2]-	6.70734	1.60706e+07	1.80056e+07	2.56598e+07	4.68785e+07	4.46147e+07	2.67939e+07	5.50048e+07	5.3936e+07	4.35882e+07	9.15911e+06	8.49327e+06	8.5136e+06	1.29628e+07	1.40407e+07	1.46036e+07	1.05871e+07	1.01475e+07	1.1992e+07
MGDG(18:2_16:3)+HCOO	MGDG(34:5)+HCOO	MGDG	(18:2_16:3)	(18:2)	(16:3)		793.511	793.51	0	C44 H73 O12	279 [C18H31O2]-,249[C16H25O2]-	7.05394	6678.04	830.722	18537.4	16209.8	60426.7	4172.11	3694.91	32187.6	23873.3	1653.63	20950	6049.26	5526.79	1382.32	18571.1	25984.5	1.087e+07	1861.02
MGDG(18:3_16:3)+HCOO	MGDG(34:6)+HCOO	MGDG	(18:3_16:3)	(18:3)	(16:3)		791.495	791.495	0	C44 H71 O12	277 [C18H29O2]-,249[C16H25O2]-,485 [M+H2O-H-C18H30O2]-	5.52593	154533	257898	375379	398707	291711	323623	61874.9	71178.1	111827	53569.1	42624.8	52555.3	6194.34	0.0001	344829	0.0001	0.0001	0.0001
MGDG(18:3_16:3)+HCOO	MGDG(34:6)+HCOO	MGDG	(18:3_16:3)	(18:3)	(16:3)		791.495	791.495	0	C44 H71 O12	277 [C18H29O2]-,249[C16H25O2]-,485 [M+H2O-H-C18H30O2]-	5.76417	834589	1.22656e+06	1.91704e+06	1.84732e+06	1.78418e+06	1.41123e+06	3.76361e+06	965794	1.26433e+06	302791	376537	374836	659918	482686	344829	133361	59452.3	131297
MGDG(18:3_16:3)+HCOO	MGDG(34:6)+HCOO	MGDG	(18:3_16:3)	(18:3)	(16:3)		791.495	791.495	0	C44 H71 O12	277 [C18H29O2]-,513 [M+H2O-H-C16H26O2]-,249[C16H25O2]-,485 [M+H2O-H-C18H30O2]-	5.87078	7.2264e+06	1.08379e+07	1.64252e+07	1.73219e+07	1.76593e+07	1.32064e+07	2.3904e+06	1.5949e+06	2.91138e+06	2.27502e+06	2.45604e+06	2.69818e+06	480958	312068	114871	1.01298e+06	82279.3	1.13824e+06
MGDG(18:3_16:3)+HCOO	MGDG(34:6)+HCOO	MGDG	(18:3_16:3)	(18:3)	(16:3)		791.495	791.496	1.09	C44 H71 O12	277 [C18H29O2]-,513 [M+H2O-H-C16H26O2]-,249[C16H25O2]-,485 [M+H2O-H-C18H30O2]-	6.09163	3.30193e+07	3.04968e+07	3.86871e+07	1.38808e+08	1.32923e+08	1.07084e+08	3.36826e+08	3.29828e+08	3.82177e+08	2.30259e+07	2.03773e+07	2.09489e+07	6.84214e+07	7.4925e+07	8.32205e+07	6.64769e+07	7.15395e+07	6.98899e+07
MGDG(18:3_16:3)-H	MGDG(34:6)-H	MGDG	(18:3_16:3)	(18:3)	(16:3)		745.49	745.49	0	C43 H69 O10	277 [C18H29O2]-,513 [M+H2O-H-C16H26O2]-,249[C16H25O2]-,485 [M+H2O-H-C18H30O2]-	6.09163	68886	78686.6	73778.2	274766	289513	301854	582768	911372	729060	41671.8	62563.6	52527.1	116513	197551	241919	127718	52295.1	135036
MGDG(18:3_16:3)+HCOO	MGDG(34:6)+HCOO	MGDG	(18:3_16:3)	(18:3)	(16:3)		791.495	791.496	1.11	C44 H71 O12	277 [C18H29O2]-,513 [M+H2O-H-C16H26O2]-,249[C16H25O2]-,485 [M+H2O-H-C18H30O2]-	6.26676	74162.3	34497.9	61060.3	1.24567e+06	1.89213e+06	995401	4.51368e+06	4.39961e+06	7.24198e+06	329214	146890	68620.2	273919	363336	623913	623504	7.11315e+07	817857
MGDG(18:2_16:4)+HCOO	MGDG(34:6)+HCOO	MGDG	(18:2_16:4)	(18:2)	(16:4)		791.495	791.495	0	C44 H71 O12	279 [C18H31O2]-,247[C16H23O2]-	6.38444	440099	677669	663346	959026	832111	525533	1.65529e+06	1.81389e+06	2.20091e+06	93663.3	155240	117734	107153	371891	301348	99437	125392	136044
MGDG(18:3_16:4)+HCOO	MGDG(34:7)+HCOO	MGDG	(18:3_16:4)	(18:3)	(16:4)		789.479	789.48	0	C44 H69 O12	277 [C18H29O2]-,513 [M+H2O-H-C16H24O2]-,247[C16H23O2]-	5.63788	497347	828447	1.02831e+06	808781	473544	412592	4.8343e+06	430386	641913	39336.3	29039.4	73537.8	11996.3	17767.7	8610.32	414475	381629	427992
MGDG(18:3_16:4)+HCOO	MGDG(34:7)+HCOO	MGDG	(18:3_16:4)	(18:3)	(16:4)		789.479	789.481	1.45	C44 H69 O12	277 [C18H29O2]-,513 [M+H2O-H-C16H24O2]-,247[C16H23O2]-,483 [M+H2O-H-C18H30O2]-	5.82863	1.96774e+06	1.97736e+06	2.02639e+06	3.3011e+06	2.94455e+06	1.78104e+06	4.42072e+06	4.10765e+06	4.08638e+06	311089	276320	335023	360931	384066	465602	417520	381278	434529
MGDG(18:1_17:0)+HCOO	MGDG(35:1)+HCOO	MGDG	(18:1_17:0)	(18:1)	(17:0)		815.589	815.589	0	C45 H83 O12	269 [C17H33O2]-, 517 [M+COOH-C17H34O2]-，281 [C18H33O2]-	11.7548	9049.98	11832.8	16642.2	13885.1	6983.2	11385.6	6085.35	14697.7	41222.9	320168	331484	374575	436977	365365	467367	439507	396852	330325
MGDG(17:1_18:3)+HCOO	MGDG(35:4)+HCOO	MGDG	(17:1_18:3)	(17:1)	(18:3)		809.542	809.542	0	C45 H77 O12	277 [C18H29O2]-,513 [M+H2O-H-C17H32O2]-,267[C17H31O2]-	8.03339	5589.03	0.0001	3719.56	122130	88168.6	82850.3	352557	329458	495824	54528.3	52350.9	80404.9	60398.9	84905	80458.9	88880.7	85768.8	53783.9
MGDG(18:3_17:2)+HCOO	MGDG(35:5)+HCOO	MGDG	(18:3_17:2)	(18:3)	(17:2)		807.526	807.526	0	C45 H75 O12	277 [C18H29O2]-,265[C17H29O2]-	7.09451	14920.8	18459.3	39326.8	140223	131476	71468.7	222525	264995	342285	0.0001	0.0001	0.0001	0.0001	0.0001	6568.82	0.0001	0.0001	0.0001
MGDG(18:3_17:3)+HCOO	MGDG(35:6)+HCOO	MGDG	(18:3_17:3)	(18:3)	(17:3)		805.511	805.511	0	C45 H73 O12	277 [C18H29O2]-,513 [M+H2O-H-C17H28O2]-,263[C17H27O2]-,499 [M+H2O-H-C18H30O2]-	6.40683	9914.03	26052.2	42077.3	237446	199597	163553	585612	554619	1.28845e+06	7849.76	0.0001	2740.43	0.0001	0.0001	0.0001	0.0001	0.0001	0.0001
MGDG(20:1e_16:0)+HCOO	MGDG(36:1e)+HCOO	MGDG	(20:1e_16:0)	(20:1e)	(16:0)		815.625	816.626	1.02	C46 H87 O11	531 [M+H2O-H-C16H32O2]-,255[C16H31O2]-	12.1254	1.24526e+06	1.06001e+06	952772	391191	354964	560168	388398	375040	744452	91211.9	145793	125617	0.0001	0.0001	0.0001	0.0001	0.0001	0.0001
MGDG(18:1_18:1)+HCOO	MGDG(36:2)+HCOO	MGDG	(18:1_18:1)	(18:1)	(18:1)		827.589	827.589	0	C46 H83 O12	281 [C18H33O2]-,517 [M+H2O-H-C18H34O2]-	11.5938	16820.3	22336.5	21255.1	8243.44	22774.2	20754	135983	165023	110908	33879.9	8787.3	33506.8	186613	152817	247253	203544	162211	173384
MGDG(20:1e_16:1)+HCOO	MGDG(36:2e)+HCOO	MGDG	(20:1e_16:1)	(20:1e)	(16:1)		813.61	813.61	0	C46 H85 O11	531 [M+H2O-H-C16H30O2]-,253[C16H29O2]-	11.7971	217043	208563	181857	115284	97297.4	176311	104531	112176	321670	5322.59	6842.58	0.0001	0.0001	0.0001	0.0001	0.0001	0.0001	0.0001
MGDG(18:1_18:2)+HCOO	MGDG(36:3)+HCOO	MGDG	(18:1_18:2)	(18:1)	(18:2)		825.573	825.573	0	C46 H81 O12	281 [C18H33O2]-,279[C18H31O2]-,515 [M+H2O-H-C18H34O2]-	10.0573	24922.3	10901.1	25803	516166	219655	229676	1.1421e+06	670846	993864	19494.9	5593.95	15209.2	147060	114285	181576	199620	177062	146392
MGDG(18:2_18:2)+HCOO	MGDG(36:4)+HCOO	MGDG	(18:2_18:2)	(18:2)	(18:2)		823.558	823.558	0	C46 H79 O12	279[C18H31O2]-,515 [M+H2O-H-C18H32O2]-	8.64053	278340	386265	477499	1.62631e+06	2.00682e+06	1.01324e+06	3.49137e+06	3.711e+06	4.38712e+06	29833.8	26797	41324.2	87276.8	54045.9	117974	177841	153759	130180
MGDG(18:2_18:2)+HCOO	MGDG(36:4)+HCOO	MGDG	(18:2_18:2)	(18:2)	(18:2)		823.558	823.558	0	C46 H79 O12	279[C18H31O2]-,515 [M+H2O-H-C18H32O2]-	8.76735	341316	184888	204320	648768	986223	738674	3.74061e+06	3.33918e+06	7.20515e+06	48398.4	39583.8	49443.2	147308	148707	271963	276269	340517	201386
MGDG(20:1e_16:3)+HCOO	MGDG(36:4e)+HCOO	MGDG	(20:1e_16:3)	(20:1e)	(16:3)		809.578	809.58	1.72	C46 H81 O11	531 [M+H2O-H-C16H26O2]-,249[C16H25O2]-	9.5612	4.67334e+06	3.91782e+06	4.0921e+06	1.83124e+06	1.82378e+06	2.79267e+06	1.45821e+06	1.47974e+06	5.99072e+06	64939.6	59241.1	46530.3	3721.95	0.0001	0.0001	0.0001	0.0001	0.0001
MGDG(18:2_18:3)+HCOO	MGDG(36:5)+HCOO	MGDG	(18:2_18:3)	(18:2)	(18:3)		821.542	821.542	0	C46 H77 O12	277 [C18H29O2]-,513 [M+H2O-H-C18H32O2]-,279[C18H31O2]-,515 [M+H2O-H-C18H30O2]-	7.25425	237766	379454	550848	693164	645944	571407	156280	89290.1	158835	24696.1	23677.9	21567.4	58442.3	37481.8	66911.7	104544	117986	103051
MGDG(18:2_18:3)+HCOO	MGDG(36:5)+HCOO	MGDG	(18:2_18:3)	(18:2)	(18:3)		821.542	821.543	1.21	C46 H77 O12	277 [C18H29O2]-,513 [M+H2O-H-C18H32O2]-,279[C18H31O2]-,515 [M+H2O-H-C18H30O2]-	7.63546	1.05795e+06	1.14511e+06	1.4852e+06	5.27143e+06	5.5117e+06	4.18696e+06	1.69126e+07	1.72645e+07	1.69936e+07	201985	173974	120636	172013	147346	185485	349573	271198	411256
MGDG(18:3_18:3)+HCOO	MGDG(36:6)+HCOO	MGDG	(18:3_18:3)	(18:3)	(18:3)		819.526	819.526	0	C46 H75 O12	277 [C18H29O2]-,513 [M+H2O-H-C18H30O2]-	6.55074	270384	425810	630484	747338	714936	734663	180989	159136	336595	53221.4	58611.2	43949.9	80696	118946	119631	1.24112e+06	1.27773e+06	107304
MGDG(18:3_18:3)+HCOO	MGDG(36:6)+HCOO	MGDG	(18:3_18:3)	(18:3)	(18:3)		819.526	819.528	2.23	C46 H75 O12	277 [C18H29O2]-,513 [M+H2O-H-C18H30O2]-	6.83833	1.5259e+06	1.46058e+06	1.84368e+06	8.12544e+06	7.2538e+06	7.70431e+06	3.99389e+07	3.75046e+07	6.879e+07	696921	660216	579164	602169	562554	701591	1.16054e+06	1.14536e+06	1.12645e+06
MGDG(18:3_18:3)+HCOO	MGDG(36:6)+HCOO	MGDG	(18:3_18:3)	(18:3)	(18:3)		819.526	819.526	0	C46 H75 O12	277 [C18H29O2]-	7.109	0.0001	3935.63	0.0001	42681.3	43361.9	48513.4	240407	265896	308110	0.0001	0.0001	0.0001	0.0001	0.0001	986.924	0.0001	0.0001	199.592
MGDG(20:1e_18:2)+HCOO	MGDG(38:3e)+HCOO	MGDG	(20:1e_18:2)	(20:1e)	(18:2)		839.625	839.626	1.29	C48 H87 O11	531 [M+H2O-H-C18H32O2]-,279[C18H31O2]-	11.8362	910414	868373	923926	475401	447576	560624	383961	390038	595209	21822.8	23925.8	5838	0.0001	16769.5	23191.6	15222.5	27022.2	55617.2
MGDG(20:1e_18:3)+HCOO	MGDG(38:4e)+HCOO	MGDG	(20:1e_18:3)	(20:1e)	(18:3)		837.61	837.611	1.76	C48 H85 O11	531 [M+H2O-H-C18H30O2]-,277[C18H29O2]-	11.3462	1.73269e+06	1.39493e+06	1.37198e+06	745323	715338	1.33479e+06	819096	810926	3.27385e+06	7615.53	8043.55	8499.57	0.0001	0.0001	0.0001	0.0001	0.0001	0.0001
DGDG(16:0_16:0)+HCOO	DGDG(32:0)+HCOO	DGDG	(16:0_16:0)	(16:0)	(16:0)		937.611	937.612	2.08	C48 H89 O17	255 [C16H31O2]-,635 [M-H-C16H32O2]-	10.1619	553048	684579	964852	930494	956395	870603	1.49013e+06	1.47357e+06	1.80397e+06	2.78238e+06	2.76466e+06	2.79087e+06	2.00432e+06	1.8979e+06	1.85188e+06	1.12448e+06	1.27994e+06	1.42853e+06
DGDG(16:0_16:1)+HCOO	DGDG(32:1)+HCOO	DGDG	(16:0_16:1)	(16:0)	(16:1)		935.595	935.595	0	C48 H87 O17	255 [C16H31O2]-,633 [M-H-C16H32O2]-,253 [C16H29O2]-,635 [M-H-C16H30O2]-	8.50347	46470.2	49771.7	48973.6	287671	254890	234119	1.01202e+06	1.00656e+06	1.65926e+06	51418.9	54700.9	58524.1	274113	293674	400177	365188	561404	560549
DGDG(18:2_14:0)+HCOO	DGDG(32:2)+HCOO	DGDG	(18:2_14:0)	(18:2)	(14:0)		933.579	933.581	1.5	C48 H85 O17	227[C14H27O2]-,659 [M-H-C14H28O2]-,279 [C18H31O2]-,607 [M-H-C18H32O2]-	7.37391	130895	147147	156735	448020	403244	335999	1.22452e+06	1.26547e+06	1.12701e+06	121561	106612	109706	202275	303028	387636	282025	364102	375444
DGDG(16:0_16:2)+HCOO	DGDG(32:2)+HCOO	DGDG	(16:0_16:2)	(16:0)	(16:2)		933.579	933.579	0	C48 H85 O17	255 [C16H31O2]-,631 [M-H-C16H32O2]-,251 [C16H27O2]-,635 [M-H-C16H28O2]-	7.58643	315389	325476	383844	513425	503526	382254	535826	560460	999726	69303.3	79763.8	65706.1	13637.2	0.0001	388166	2308.67	0.0001	22525.2
DGDG(14:0_18:3)+HCOO	DGDG(32:3)+HCOO	DGDG	(14:0_18:3)	(14:0)	(18:3)		931.564	931.565	1.52	C48 H83 O17	227 [C14H27O2]-,657 [M-H-C14H28O2]-,277 [C18H29O2]-,607 [M-H-C18H30O2]-	6.60674	188794	142932	178017	699255	596867	746631	2.75137e+06	2.50233e+06	3.34864e+06	325737	306547	261250	1.63977e+06	1.83937e+06	2.65e+06	2.50622e+06	2.5472e+06	2.41109e+06
DGDG(16:0_16:3)+HCOO	DGDG(32:3)+HCOO	DGDG	(16:0_16:3)	(16:0)	(16:3)		931.564	931.564	0.94	C48 H83 O17	255 [C16H31O2]-,629 [M-H-C16H32O2]-,249 [C16H27O2]-,635 [M-H-C16H26O2]-	6.81342	1.18072e+06	1.26932e+06	1.48508e+06	2.62827e+06	2.46202e+06	2.31412e+06	4.47269e+06	4.39385e+06	1.28552e+07	481188	458347	511362	251421	143917	165869	68919.9	73095.8	80022.7
DGDG(18:3_14:1)+HCOO	DGDG(32:4)+HCOO	DGDG	(18:3_14:1)	(18:3)	(14:1)		929.548	929.548	0	C48 H81 O17	225[C14H25O2]-,657 [M-H-C14H26O2]-,277 [C18H29O2]-,605 [M-H-C18H30O2]-	5.99254	210947	208972	210524	792295	689663	762718	1.86168e+06	1.90288e+06	2.45262e+06	25250.7	16688.4	25391	16272	77734.2	56864.5	41565.4	168045	107552
DGDG(16:0_17:1)+HCOO	DGDG(33:1)+HCOO	DGDG	(16:0_17:1)	(16:0)	(17:1)		949.611	949.611	0	C49 H89 O17	255 [C16H31O2]-,647[M-H-C16H32O2]-,267 [C17H31O2]-,635 [M-H-C17H32O2]-	9.31458	17681.8	7831.9	7888.42	51997.6	46004.1	63831.8	235725	243487	224918	101174	81601.5	115137	268523	343673	498827	438878	517626	504847
DGDG(15:0_18:3)+HCOO	DGDG(33:3)+HCOO	DGDG	(15:0_18:3)	(15:0)	(18:3)		945.579	945.58	0.33	C49 H85 O17	241 [C15H29O2]-,657 [M-H-C15H30O2]-,277 [C18H29O2]-	7.16149	13423.5	9243.23	8934.38	106543	96590.3	102772	326979	295267	495795	126216	117050	135186	333495	387843	572170	350317	352375	395227
DGDG(18:3_15:3)+HCOO	DGDG(33:6)+HCOO	DGDG	(18:3_15:3)	(18:3)	(15:3)		939.532	939.532	0	C49 H79 O17	235[C15H23O2]-,657 [M-H-C15H24O2]-,277 [C18H29O2]-,615 [M-H-C18H30O2]-	5.34497	28425.2	29129.3	38261.1	132039	124928	115712	270114	271066	376273	4843.77	0.0001	0.0001	0.0001	6346.23	12904.7	6348.24	26896	18688.9
DGDG(16:0_18:0)+HCOO	DGDG(34:0)+HCOO	DGDG	(16:0_18:0)	(16:0)	(18:0)		965.642	965.643	1.46	C50 H93 O17	255 [C16H31O2]-,663 [M-H-C16H32O2]-,283 [C18H35O2]-,635 [M-H-C18H36O2]-	11.7233	247981	185730	211717	187116	176380	239393	723403	703133	1.20037e+06	1.77858e+06	1.53293e+06	1.78188e+06	997795	899662	892331	639850	632806	736729
DGDG(16:0_18:1)+HCOO	DGDG(34:1)+HCOO	DGDG	(16:0_18:1)	(16:0)	(18:1)		963.626	963.627	0.9	C50 H91 O17	255 [C16H31O2]-,661 [M-H-C16H32O2]-,281 [C18H33O2]-,635 [M-H-C18H34O2]-	10.263	985014	775571	761395	2.25281e+06	1.98938e+06	2.54333e+06	1.20692e+07	1.15475e+07	8.98284e+06	1.22049e+07	1.05985e+07	1.23298e+07	5.18226e+07	5.51717e+07	6.79427e+07	7.20463e+07	6.36759e+07	6.28211e+07
DGDG(16:0_18:1)-H	DGDG(34:1)-H	DGDG	(16:0_18:1)	(16:0)	(18:1)		917.621	917.621	0	C49 H89 O15	255 [C16H31O2]-,661 [M-H-C16H32O2]-,281 [C18H33O2]-,635 [M-H-C18H34O2]-	10.263	0.0001	0.0001	3261.16	6085.6	0.0001	6154.93	99802.4	62296.1	57740	51387	61958.4	80520.3	341371	487326	461729	435223	481356	552662
DGDG(16:0_18:2)+HCOO	DGDG(34:2)+HCOO	DGDG	(16:0_18:2)	(16:0)	(18:2)		961.611	961.612	1.23	C50 H89 O17	255 [C16H31O2]-,659 [M-H-C16H32O2]-,279 [C18H31O2]-,635 [M-H-C18H32O2]-	8.77939	4.80771e+06	3.81604e+06	3.84913e+06	1.42431e+07	1.35958e+07	1.23159e+07	4.58259e+07	4.52531e+07	4.18135e+07	3.04528e+07	2.62437e+07	2.74011e+07	4.47646e+07	4.95721e+07	6.00439e+07	4.54803e+07	4.78007e+07	4.48403e+07
DGDG(16:0_18:2)-H	DGDG(34:2)-H	DGDG	(16:0_18:2)	(16:0)	(18:2)		915.605	915.605	0	C49 H87 O15	255 [C16H31O2]-,659 [M-H-C16H32O2]-,279 [C18H31O2]-,635 [M-H-C18H32O2]-	8.77939	23852.7	18460.1	15496	87993.7	61223.5	47795.2	277280	270528	259530	162050	171118	157560	281357	227858	318691	319752	342487	272890
DGDG(16:1_18:2)+HCOO	DGDG(34:3)+HCOO	DGDG	(16:1_18:2)	(16:1)	(18:2)		959.595	959.595	0	C50 H87 O17	253 [C16H29O2]-,659 [M-H-C16H30O2]-,279 [C18H31O2]-,633 [M-H-C18H32O2]-	7.49933	29248.2	35178.8	3.02382e+06	325118	265260	280321	1.22396e+06	1.18217e+06	1.16225e+06	3.02512e+07	2.72458e+07	2.62059e+07	9.29668e+07	9.67014e+07	1.16676e+08	9.71411e+07	24136.5	1.01339e+08
DGDG(16:1_18:2)+HCOO	DGDG(34:3)+HCOO	DGDG	(16:1_18:2)	(16:1)	(18:2)		959.595	959.595	0	C50 H87 O17	253 [C16H29O2]-,659 [M-H-C16H30O2]-,279 [C18H31O2]-,633 [M-H-C18H32O2]-	7.61	147024	156719	3.05183e+06	160447	203913	108470	2.90127e+07	2.19613e+06	3.71991e+07	49442.3	5.94307e+06	4.74693e+06	1.40587e+07	2.50168e+07	1.87297e+07	998722	1.09284e+06	1.21896e+06
DGDG(16:0_18:3)+HCOO	DGDG(34:3)+HCOO	DGDG	(16:0_18:3)	(16:0)	(18:3)		959.595	959.596	0.68	C50 H87 O17	255 [C16H31O2]-,657 [M-H-C16H32O2]-,277 [C18H29O2]-,635 [M-H-C18H30O2]-	7.73323	2.59728e+06	2.29124e+06	2.99147e+06	6.50578e+06	6.08363e+06	7.67523e+06	2.61593e+07	2.74797e+07	3.7172e+07	2.87792e+07	2.62843e+07	2.61107e+07	9.12448e+07	9.18403e+07	1.17165e+08	9.3235e+07	1.0132e+08	9.91267e+07
DGDG(16:0_18:3)-H	DGDG(34:3)-H	DGDG	(16:0_18:3)	(16:0)	(18:3)		913.589	913.589	0	C49 H85 O15	255 [C16H31O2]-,657 [M-H-C16H32O2]-,277 [C18H29O2]-,635 [M-H-C18H30O2]-	7.73323	4831.59	13612.5	6091.84	35939.3	26793.1	48136.3	145817	253422	280265	227378	84806.4	130438	587513	788810	810043	772878	931566	821700
DGDG(18:2_16:2)+HCOO	DGDG(34:4)+HCOO	DGDG	(18:2_16:2)	(18:2)	(16:2)		957.579	957.58	0.99	C50 H85 O17	251[C16H27O2]-,659 [M-H-C16H28O2]-,279 [C18H31O2]-,631 [M-H-C18H32O2]-	6.76484	1.30758e+06	1.34479e+06	1.58016e+06	3.58876e+06	4.13962e+06	2.8048e+06	1.01337e+07	1.11831e+07	9.1612e+06	518174	492145	561406	3.69184e+06	4.65383e+06	7.32845e+06	6.20261e+06	6.80372e+06	7.72618e+06
DGDG(18:1_16:3)+HCOO	DGDG(34:4)+HCOO	DGDG	(18:1_16:3)	(18:1)	(16:3)		957.579	957.579	0	C50 H85 O17	249 [C16H25O2]-,661 [M-H-C16H26O2]-,281 [C18H33O2]-,629 [M-H-C18H34O2]-	6.88042	428669	508788	596704	4.29504e+06	1.46729e+06	3.2081e+06	1.08976e+07	4.20454e+06	9.1612e+06	183472	144186	194188	655190	744854	4.50352e+06	3.89362e+06	1.1699e+06	5.37792e+06
DGDG(18:2_16:3)+HCOO	DGDG(34:5)+HCOO	DGDG	(18:2_16:3)	(18:2)	(16:3)		955.564	955.564	0.9	C50 H83 O17	249[C16H25O2]-,659 [M-H-C16H26O2]-,279 [C18H31O2]-,629 [M-H-C18H32O2]-	6.1471	3.83508e+06	4.28614e+06	5.07247e+06	1.08685e+07	1.01594e+07	7.42653e+06	2.11907e+07	2.08213e+07	1.48834e+07	1.6729e+06	1.53237e+06	1.65852e+06	3.37889e+06	4.17548e+06	5.24152e+06	4.11183e+06	4.82529e+06	4.61622e+06
DGDG(18:3_16:3)+HCOO	DGDG(34:6)+HCOO	DGDG	(18:3_16:3)	(18:3)	(16:3)		953.548	953.548	0	C50 H81 O17	249[C16H25O2]-,657 [M-H-C16H26O2]-,277 [C18H31O2]-,629 [M-H-C18H30O2]-	5.22352	196563	245540	265037	166964	183323	162522	128486	160779	174506	23823.2	30769.2	26153.3	0.0001	0.0001	0.0001	0.0001	0.0001	0.0001
DGDG(18:3_16:3)+HCOO	DGDG(34:6)+HCOO	DGDG	(18:3_16:3)	(18:3)	(16:3)		953.548	953.549	0.7	C50 H81 O17	249[C16H25O2]-,657 [M-H-C16H26O2]-,277 [C18H31O2]-,629 [M-H-C18H30O2]-	5.6383	7.48023e+06	7.26719e+06	8.25192e+06	2.84545e+07	2.65003e+07	3.15099e+07	1.04317e+08	1.0487e+08	1.01379e+08	5.70797e+06	4.80302e+06	5.1487e+06	2.67904e+07	3.2177e+07	4.0328e+07	3.70705e+07	4.44582e+07	3.95885e+07
DGDG(18:3_16:3)-H	DGDG(34:6)-H	DGDG	(18:3_16:3)	(18:3)	(16:3)		907.542	907.543	0	C49 H79 O15	249[C16H25O2]-,657 [M-H-C16H26O2]-,277 [C18H31O2]-,629 [M-H-C18H30O2]-	5.6383	61901.4	60535.8	62975.4	228975	215838	244939	914162	937888	791383	34189.4	25585.1	52285.5	208196	294336	358868	342053	294499	269244
DGDG(18:3_16:3)+HCOO	DGDG(34:6)+HCOO	DGDG	(18:3_16:3)	(18:3)	(16:3)		953.548	953.548	0	C50 H81 O17	249[C16H25O2]-,657 [M-H-C16H26O2]-,277 [C18H31O2]-,629 [M-H-C18H30O2]-	5.781	215015	138741	189066	2.95205e+07	2.78085e+07	3.16084e+07	6.17848e+06	3.54761e+06	737745	110141	31920.4	5.29932e+06	2.68801e+07	487395	4.11904e+07	3.83693e+07	4.37374e+07	4.14316e+07
DGDG(18:3_16:4)+HCOO	DGDG(34:7)+HCOO	DGDG	(18:3_16:4)	(18:3)	(16:4)		951.532	951.532	0	C50 H79 O17	247[C16H25O2]-,657 [M-H-C16H24O2]-,277 [C18H31O2]-,627 [M-H-C18H30O2]-	5.41587	160821	169497	146861	195245	183490	143774	313072	321043	313448	28742.9	7906.53	22804.5	26807.4	28588.8	40534	27234.8	25335.9	42033.4
DGDG(17:0_18:3)+HCOO	DGDG(35:3)+HCOO	DGDG	(17:0_18:3)	(17:0)	(18:3)		973.611	973.611	0.65	C51 H89 O17	269 [C17H33O2]-,657 [M-H-C17H34O2]-,277 [C18H29O2]-,649 [M-H-C18H30O2]-	8.21005	23208.5	18342.9	0.0001	21511.8	4232.91	0.0001	163663	60671.2	104727	251465	210648	210459	299813	322247	383848	589245	449740	476988
DGDG(19:1_16:3)+HCOO	DGDG(35:4)+HCOO	DGDG	(19:1_16:3)	(19:1)	(16:3)		971.595	971.595	0	C51 H87 O17	249[C16H25O2]-,675 [M-H-C16H26O2]-,295 [C19H35O2]-,629 [M-H-C19H36O2]-	7.24477	4662.11	2335.3	9022.57	46125.6	65041.9	47658.2	362214	315663	368197	24449.5	10339.6	19864	169382	198633	239263	425081	417117	406110
DGDG(18:3_17:2)+HCOO	DGDG(35:5)+HCOO	DGDG	(18:3_17:2)	(18:3)	(17:2)		969.579	969.579	0	C51 H85 O17	265 [C17H29O2]-,657 [M-H-C17H30O2]-,277 [C18H29O2]-,645 [M-H-C18H30O2]-	6.47252	6027.56	15608.5	18090.8	86400.8	84003.8	76426.2	284642	280320	305914	0.0001	0.0001	0.0001	0.0001	0.0001	0.0001	9454.12	7022.67	0.0001
DGDG(18:3_17:3)+HCOO	DGDG(35:6)+HCOO	DGDG	(18:3_17:3)	(18:3)	(17:3)		967.564	967.564	0	C51 H83 O17	263 [C17H27O2]-,657 [M-H-C17H28O2]-,277 [C18H29O2]-,643 [M-H-C18H30O2]-	5.8998	4697.08	7615.65	4271.46	87987.7	81604.3	110617	491303	466661	785254	8485.18	2738.97	6005.62	4493.35	1082.54	23453.1	0.0001	9474.24	13660.8
DGDG(20:1e_16:0)+HCOO	DGDG(36:1e)+HCOO	DGDG	(20:1e_16:0)	(20:1e)	(16:0)		977.678	977.679	1.09	C52 H97 O16	255[C16H31O2]-,675 [M-H-C16H32O2]-	11.8475	1.99499e+06	1.58153e+06	1.5641e+06	912959	866019	1.504e+06	1.76259e+06	1.73796e+06	3.04866e+06	3.27862e+06	3.22681e+06	2.90675e+06	603496	739548	775393	495254	473190	551246
DGDG(20:1e_16:2)+HCOO	DGDG(36:3e)+HCOO	DGDG	(20:1e_16:2)	(20:1e)	(16:2)		973.647	973.647	0	C52 H93 O16	251[C16H27O2]-,675 [M-H-C16H28O2]-	9.56592	375015	326795	294710	92761.2	96607.7	126677	66342.7	64018.2	108945	3249.72	2300.2	0.0001	0.0001	0.0001	0.0001	0.0001	0.0001	0.0001
DGDG(18:2_18:2)+HCOO	DGDG(36:4)+HCOO	DGDG	(18:2_18:2)	(18:2)	(18:2)		985.611	985.611	0	C52 H89 O17	279 [C18H31O2]-,659 [M-H-C18H32O2]-	7.73649	429220	406486	531055	2.71012e+06	2.45241e+06	2.48409e+06	9.73893e+06	9.86478e+06	7.09342e+06	15375.9	44755.6	8414.98	0.708571	13055.7	22898.4	64696.4	142481	78048.7
DGDG(20:1e_16:3)+HCOO	DGDG(36:4e)+HCOO	DGDG	(20:1e_16:3)	(20:1e)	(16:3)		971.631	971.631	0	C52 H91 O16	249[C16H25O2]-,675 [M-H-C16H26O2]-	8.4121	1.89983e+06	1.59197e+06	1.61393e+06	899183	899831	1.46621e+06	1.12771e+06	1.11744e+06	2.76112e+06	99636	87967.1	90995.8	0.0001	0.0001	0.0001	0.0001	0.0001	0.0001
DGDG(18:2_18:3)+HCOO	DGDG(36:5)+HCOO	DGDG	(18:2_18:3)	(18:2)	(18:3)		983.595	983.596	0.67	C52 H87 O17	277[C18H29O2]-,659 [M-H-C18H30O2]-,279 [C18H31O2]-,657 [M-H-C18H32O2]-	6.91612	941367	997385	1.21788e+06	5.50077e+06	5.24121e+06	5.98029e+06	2.46647e+07	2.65831e+07	2.21988e+07	277221	243220	235064	118170	192171	220231	451015	451425	524724
DGDG(18:2_18:3)+HCOO	DGDG(36:5)+HCOO	DGDG	(18:2_18:3)	(18:2)	(18:3)		983.595	983.595	0	C52 H87 O17	277[C18H29O2]-,279 [C18H31O2]-	7.176	0.0001	0.0001	0.0001	39228.8	15143	42863.7	2.56039e+07	228840	169262	0.0001	252433	253192	0.0001	0.0001	0.0001	395364	0.0001	0.0001
DGDG(18:3_18:3)+HCOO	DGDG(36:6)+HCOO	DGDG	(18:3_18:3)	(18:3)	(18:3)		981.579	981.581	1.38	C52 H85 O17	277 [C18H29O2]-,657 [M-H-C17H28O2]-	6.26127	753172	716536	859678	3.12921e+06	2.84975e+06	4.10682e+06	2.40801e+07	2.4591e+07	2.98094e+07	758014	682022	631622	847953	1.05185e+06	1.53715e+06	2.09176e+06	2.50764e+06	2.22615e+06
DGDG(18:3_18:3)+HCOO	DGDG(36:6)+HCOO	DGDG	(18:3_18:3)	(18:3)	(18:3)		981.579	981.579	0	C52 H85 O17	277 [C18H29O2]-,657 [M-H-C17H28O2]-	6.467	0.0001	1341.85	1700.16	21768.4	8582.52	9063.93	2.40956e+07	2.45406e+07	2.97598e+07	753730	0.0001	2136.67	2732.68	0.0001	1.52804e+06	2.06391e+06	0.0001	0.0001
DGDG(20:1e_18:2)+HCOO	DGDG(38:3e)+HCOO	DGDG	(20:1e_18:2)	(20:1e)	(18:2)		1001.68	1001.68	0	C54 H97 O16	279[C18H31O2]-,675 [M-H-C18H32O2]-	11.391	911097	855045	821828	768791	721512	1.07906e+06	689146	808941	951156	63933	51510.9	51490	2191.14	0.0001	0.0001	0.0001	0.0001	0.0001
DGDG(20:1e_18:3)+HCOO	DGDG(38:4e)+HCOO	DGDG	(20:1e_18:3)	(20:1e)	(18:3)		999.663	999.663	0.77	C54 H95 O16	277[C18H29O2]-,675 [M-H-C18H30O2]-	9.83224	536755	433277	433502	324881	319200	695109	574342	605371	1.65046e+06	43510.4	48316.7	41112.9	0.0001	0.0001	0.0001	0.0001	0.0001	0.0001
SQDG(16:0_14:0)-H	SQDG(30:0)-H	SQDG	(16:0_14:0)	(16:0)	(14:0)		765.483	765.484	1.23	C39 H73 O12 S1	225 [C6H9O7S]-, 509 [M-H-C16H32O2]-, 537[M-H-C14H28O2]-	7.07814	320513	224259	315562	1.10624e+06	1.01396e+06	863717	1.65565e+06	1.63855e+06	2.41469e+06	230039	228834	220639	183194	245078	267568	199841	202145	241085
SQDG(16:0_16:0)-H	SQDG(32:0)-H	SQDG	(16:0_16:0)	(16:0)	(16:0)		793.514	793.515	1.14	C41 H77 O12 S1	225 [C6H9O7S]-, 537[M-H-C16H32O2]-,255 [C16H31O2]-	8.34813	3.9696e+07	2.85339e+07	4.10387e+07	1.02597e+08	1.00612e+08	9.8483e+07	1.58801e+08	1.57322e+08	1.92156e+08	6.81142e+07	5.94518e+07	6.16089e+07	7.95086e+07	84289912	9.63527e+07	9.22008e+07	9.28842e+07	9.25306e+07
SQDG(16:0_16:0)-H	SQDG(32:0)-H	SQDG	(16:0_16:0)	(16:0)	(16:0)		793.514	793.514	0	C41 H77 O12 S1	225 [C6H9O7S]-, 537[M-H-C16H32O2]-,255 [C16H31O2]-	8.76245	383011	272882	419108	1.1063e+06	1.09115e+06	768957	2.01046e+06	2.03106e+06	2.05013e+06	672242	585579	556223	656675	761749	882122	297972	780285	684157
SQDG(16:0_16:1)-H	SQDG(32:1)-H	SQDG	(16:0_16:1)	(16:0)	(16:1)		791.498	791.5	1.43	C41 H75 O12 S1	225 [C6H9O7S]-, 535 [M-H-C16H32O2]-, 537[M-H-C16H30O2]-	7.19674	836660	634624	708098	2.26558e+06	3.15482e+06	1.87958e+06	9.37533e+06	8.88698e+06	1.44161e+07	265926	355088	408100	801066	585202	712724	940858	923308	914105
SQDG(16:0_16:2)-H	SQDG(32:2)-H	SQDG	(16:0_16:2)	(16:0)	(16:2)		789.483	789.483	0	C41 H73 O12 S1	225 [C6H9O7S]-, 533 [M-H-C16H32O2]-, 537[M-H-C16H28O2]-	6.54473	775876	748249	646015	2.72376e+06	2.5854e+06	1.61204e+06	3.22367e+06	3.29198e+06	5.63338e+06	198415	180893	180289	16997.1	21451	21855	0.0001	8723.82	0.0001
SQDG(14:0_18:3)-H	SQDG(32:3)-H	SQDG	(14:0_18:3)	(14:0)	(18:3)		787.467	787.467	0	C41 H71 O12 S1	225 [C6H9O7S]-, 559 [M-H-C14H28O2]-, 509[M-H-C18H30O2]-	5.8504	105639	99279.6	84267.3	468274	474504	298909	996686	908111	1.69445e+06	10710.8	4563.51	10862.7	6246.39	130964	6040.53	6625.61	17289.4	4842.4
SQDG(16:0_16:3)-H	SQDG(32:3)-H	SQDG	(16:0_16:3)	(16:0)	(16:3)		787.467	787.468	1	C41 H71 O12 S1	225 [C6H9O7S]-, 531 [M-H-C16H32O2]-, 537[M-H-C16H26O2]-	5.99029	1.56418e+06	1.41062e+06	1.21423e+06	5.29637e+06	4.93972e+06	3.6659e+06	1.00795e+07	1.00747e+07	2.16065e+07	378419	328788	361481	131464	130343	119496	104510	141478	124671
SQDG(16:0_17:1)-H	SQDG(33:1)-H	SQDG	(16:0_17:1)	(16:0)	(17:1)		805.514	805.514	0	C42 H77 O12 S1	225 [C6H9O7S]-, 549 [M-H-C16H32O2]-,255 [C16H31O2]-,267 [C17H31O2]-	7.7828	127650	74118.4	96897.7	498599	516247	424775	1.63995e+06	1.64517e+06	1.6902e+06	161476	184884	169266	199618	274370	556402	355719	466807	318821
SQDG(16:0_17:3)-H	SQDG(33:3)-H	SQDG	(16:0_17:3)	(16:0)	(17:3)		801.483	801.484	1.44	C42 H73 O12 S1	225 [C6H9O7S]-, 545 [M-H-C16H32O2]-, 537[M-H-C17H28O2]-	6.25197	179638	153160	161045	1.07177e+06	971996	733565	2.45899e+06	2.55266e+06	3.71401e+06	213320	191747	189757	428859	490532	603118	454697	496016	503266
SQDG(16:0_18:0)-H	SQDG(34:0)-H	SQDG	(16:0_18:0)	(16:0)	(18:0)		821.545	821.547	1.52	C43 H81 O12 S1	225 [C6H9O7S]-, 565 [M-H-C16H32O2]-, 537[M-H-C18H36O2]-	10.0437	725383	630325	753910	489721	474476	439723	1.49319e+06	1.46371e+06	750071	2.64703e+06	2.40041e+06	2.2727e+06	1.47432e+06	1.38869e+06	1.39291e+06	803625	771077	815413
SQDG(16:0_18:1)-H	SQDG(34:1)-H	SQDG	(16:0_18:1)	(16:0)	(18:1)		819.53	819.531	1.47	C43 H79 O12 S1	225 [C6H9O7S]-, 563 [M-H-C16H32O2]-, 537[M-H-C18H34O2]-	8.45542	1.24921e+06	1.07605e+06	1.11918e+06	4.59376e+06	4.32477e+06	3.95911e+06	1.50981e+07	1.77061e+07	1.16995e+07	3.54254e+06	3.44727e+06	3.25852e+06	7.47998e+06	8.04993e+06	9.82125e+06	7.90615e+06	8.08283e+06	7.66981e+06
SQDG(16:0_18:2)-H	SQDG(34:2)-H	SQDG	(16:0_18:2)	(16:0)	(18:2)		817.514	817.515	1.32	C43 H77 O12 S1	225 [C6H9O7S]-, 561 [M-H-C16H32O2]-, 537[M-H-C18H32O2]-	7.41506	6.69681e+06	6.00117e+06	6.69192e+06	2.07689e+07	2.00259e+07	1.16704e+07	4.51186e+07	4.52136e+07	3.43069e+07	5.14845e+06	4.55387e+06	4.16057e+06	4.31819e+06	4.65664e+06	5.50646e+06	4.07876e+06	4.19929e+06	3.99268e+06
SQDG(16:0_18:3)-H	SQDG(34:3)-H	SQDG	(16:0_18:3)	(16:0)	(18:3)		815.498	815.499	1.17	C43 H75 O12 S1	225 [C6H9O7S]-, 559 [M-H-C16H32O2]-, 537[M-H-C18H30O2]-	6.66603	2.29345e+07	1.782e+07	1.93109e+07	9.79805e+07	9.17519e+07	8.58558e+07	3.05466e+08	2.95314e+08	3.89807e+08	3.47194e+07	3.02576e+07	2.8382e+07	8.29409e+07	9.20772e+07	1.0945e+08	8.89133e+07	8.75675e+07	8.72441e+07
SQDG(16:0_18:3)-H	SQDG(34:3)-H	SQDG	(16:0_18:3)	(16:0)	(18:3)		815.498	815.499	0	C43 H75 O12 S1	225 [C6H9O7S]-, 559 [M-H-C16H32O2]-, 537[M-H-C18H30O2]-	6.9297	105715	161665	134260	742196	1.06298e+06	529640	2.24699e+06	2.2892e+06	4.15962e+06	330482	272291	266845	429797	937027	905776	434638	439987	358095
SQDG(16:1_18:3)-H	SQDG(34:4)-H	SQDG	(16:1_18:3)	(16:1)	(18:3)		813.483	813.483	0	C43 H73 O12 S1	225 [C6H9O7S]-, 559 [M-H-C16H30O2]-, 535[M-H-C18H30O2]-	5.93589	160581	185498	280979	792731	717085	543728	1.66082e+06	1.64017e+06	3.34695e+06	29874	16048.4	40325.9	61917.9	57933.7	66314.5	29918	57589.5	45415
SQDG(18:3_16:3)-H	SQDG(34:6)-H	SQDG	(18:3_16:3)	(18:3)	(16:3)		809.452	809.453	1.6	C43 H69 O12 S1	225 [C6H9O7S]-, 559 [M-H-C16H26O2]-, 531[M-H-C18H30O2]-	5.13973	389202	471812	527567	1.01718e+06	1.00417e+06	759461	1.7896e+06	1.72768e+06	3.49644e+06	15998.5	25347.7	16815.7	6456.33	0.0001	0.0001	10587.9	18756.1	7705.81
SQDG(18:2_18:3)-H	SQDG(36:5)-H	SQDG	(18:2_18:3)	(18:2)	(18:3)		839.498	839.499	0.14	C45 H75 O12 S1	225 [C6H9O7S]-, 559 [M-H-C18H32O2]-, 561[M-H-C18H30O2]-	6.08867	877258	1.26383e+06	1.79091e+06	2.90872e+06	3.26999e+06	1.8039e+06	4.35938e+06	3.32841e+06	5.27298e+06	193333	227868	227556	0.374369	1.0837	22855.7	21268.7	38965.6	45973.4
SQDG(18:3_18:3)-H	SQDG(36:6)-H	SQDG	(18:3_18:3)	(18:3)	(18:3)		837.483	837.483	0.28	C45 H73 O12 S1	225 [C6H9O7S]-, 559[M-H-C18H30O2]-,277 [C18H29O2]-	5.61128	1.07348e+06	1.41818e+06	1.92669e+06	4.53977e+06	4.18151e+06	3.70882e+06	1.1959e+07	1.17068e+07	1.90462e+07	407411	361554	404589	113799	89545	163448	108941	110932	78552.5
SQDG(18:3_18:3)+HCOO	SQDG(36:6)+HCOO	SQDG	(18:3_18:3)	(18:3)	(18:3)		883.488	883.487	-1.68	C46 H75 O14 S1	225 [C6H9O7S]-, 559[M-H-C18H30O2]-,277 [C18H29O2]-	6.67071	3.29147e+06	2.75308e+06	2.95671e+06	1.05091e+07	1.08061e+07	1.0426e+07	2.16636e+07	2.18907e+07	29839281	5.39036e+06	4.69477e+06	4.62471e+06	1.32762e+07	1.38221e+07	1.59603e+07	14333263	1.42212e+07	1.41365e+07
MGMG(14:0)+HCOO	MGMG(14:0)+HCOO	MGMG	(14:0)	(14:0)			509.297	509.297	0.13	C24 H45 O11	227[C14H27O2]-,253 [M+H20-H-C14H28O2]-	2.39252	1.71925e+06	1.66167e+06	1.83149e+06	2.85464e+06	2.72014e+06	2.53606e+06	1.20759e+06	1.20688e+06	1.69002e+06	676586	676587	688797	252288	232897	160190	91527.3	60690	79411.5
MGMG(14:1)+HCOO	MGMG(14:1)+HCOO	MGMG	(14:1)	(14:1)			507.281	507.281	0.8	C24 H43 O11	225[C14H25O2]-,253 [M+H20-H-C14H26O2]-	1.65008	1.34545e+06	1.57227e+06	1.73515e+06	2.15892e+06	2.00959e+06	1.89113e+06	834216	806438	953347	179980	149966	177882	90523.1	102944	96060.4	55515.9	71125.9	60011.8
MGMG(14:2)+HCOO	MGMG(14:2)+HCOO	MGMG	(14:2)	(14:2)			505.265	505.265	0	C24 H41 O11	223[C14H23O2]-,253 [M+H20-H-C14H24O2]-	1.24617	109109	168339	225431	204192	184128	113596	37334.4	36106.7	42533.2	8081.19	11668.1	6656.37	0.0715781	4916.31	1037.53	0.0001	0.0001	0.0001
MGMG(14:3)+HCOO	MGMG(14:3)+HCOO	MGMG	(14:3)	(14:3)			503.25	503.25	0	C24 H39 O11	221[C14H21O2]-,253 [M+H20-H-C14H22O2]-	1.03394	93445	162762	148358	201050	196023	115790	33495.4	32277.4	46983.6	5775.41	2927.42	8791.3	0.0001	0.0001	0.0001	0.0001	0.0001	0.0001
MGMG(15:0)+HCOO	MGMG(15:0)+HCOO	MGMG	(15:0)	(15:0)			523.312	523.312	0	C25 H47 O11	241[C15H29O2]-,253 [M+H20-H-C15H30O2]-	3.07568	62717.3	75506.6	69767.3	73232.7	68736.4	71335.1	38067.2	32070.8	52492.1	140045	119726	121770	22019.4	18444.3	13546.2	2914.44	3069.02	0.0001
MGMG(15:2)+HCOO	MGMG(15:2)+HCOO	MGMG	(15:2)	(15:2)			519.281	519.281	0	C25 H43 O11	237[C15H25O2]-,253 [M+H20-H-C15H26O2]-	1.549	163635	211293	214073	286603	218634	177587	34600.5	52743.9	53148.3	17636.3	28833.9	34068.5	0.0001	0.0001	0.0001	0.0001	0.0001	0.0001
MGMG(15:3)+HCOO	MGMG(15:3)+HCOO	MGMG	(15:3)	(15:3)			517.265	517.265	0.18	C25 H41 O11	235[C15H23O2]-,253 [M+H20-H-C15H24O2]-	1.19274	469041	531721	746402	1.11244e+06	929547	757121	249075	211643	305023	116689	110999	128479	37124.4	41319.8	29587.8	3735.67	2223.2	7644.4
MGMG(16:0)+HCOO	MGMG(16:0)+HCOO	MGMG	(16:0)	(16:0)			537.328	537.329	1.81	C26 H49 O11	255[C16H31O2]-,253 [M+H20-H-C16H32O2]-	3.47506	1.22311e+06	1.13777e+06	1.30571e+06	1.22755e+06	1.1911e+06	1.06766e+06	1.05729e+06	1.07008e+06	923605	6.1604e+06	5.93719e+06	5.34026e+06	979456	689309	560953	360965	243441	229311
MGMG(16:0)-H	MGMG(16:0)-H	MGMG	(16:0)	(16:0)			491.323	491.323	0	C25 H47 O9	255[C16H31O2]-,253 [M+H20-H-C16H32O2]-	3.47506	27172	21649.4	19593.6	22537	15891.6	10139.7	14840.4	16026.3	11181.4	114259	94512.3	88295.2	10425.2	5119.83	2182.44	0.0001	0.0001	0.0001
MGMG(16:0)+HCOO	MGMG(16:0)+HCOO	MGMG	(16:0)	(16:0)			537.328	537.329	1.01	C26 H49 O11	255[C16H31O2]-,253 [M+H20-H-C16H32O2]-	3.71334	1.59192e+07	1.53294e+07	1.57509e+07	1.62428e+07	1.52656e+07	1.27319e+07	1.20749e+07	1.23073e+07	1.09212e+07	6.87341e+07	6.59027e+07	5.80068e+07	9.09146e+06	6.30213e+06	5.17408e+06	2.76434e+06	2.1173e+06	2.39956e+06
MGMG(16:0)-H	MGMG(16:0)-H	MGMG	(16:0)	(16:0)			491.323	491.323	0.15	C25 H47 O9	255[C16H31O2]-,253 [M+H20-H-C16H32O2]-	3.71334	341658	337848	347193	327552	356637	263198	252206	218839	216958	1.51168e+06	1.46497e+06	1.26968e+06	191452	116628	94475.5	49225.3	32484.7	24135.5
MGMG(16:0)+HCOO	MGMG(16:0)+HCOO	MGMG	(16:0)	(16:0)			537.328	537.328	0	C26 H49 O11	255[C16H31O2]-,253 [M+H20-H-C16H32O2]-	3.87212	164049	133168	213795	170719	140909	114671	118405	92571.9	96604.7	2.52369e+06	6.91997e+07	5.81432e+07	90150.3	68192.3	36069.7	15658.1	3436.93	8961.52
MGMG(16:1)+HCOO	MGMG(16:1)+HCOO	MGMG	(16:1)	(16:1)			535.312	535.313	1.29	C26 H47 O11	253[C16H29O2]-,253 [M+H20-H-C16H30O2]-	2.48607	1.69248e+06	1.88731e+06	286520	693488	683780	683953	429176	370748	807624	1.31547e+06	1.37504e+06	1.34488e+06	700707	559020	503463	231222	219830	226629
MGMG(16:1)+HCOO	MGMG(16:1)+HCOO	MGMG	(16:1)	(16:1)			535.312	535.313	1.62	C26 H47 O11	253[C16H29O2]-,253 [M+H20-H-C16H30O2]-	2.72669	1.70873e+06	1.55114e+07	2.02616e+06	5.69381e+06	5.41339e+06	5.34897e+06	3.68297e+06	3.65376e+06	7.45655e+06	8.78205e+06	8.9764e+06	8.35241e+06	5.86134e+06	5.18896e+06	4.75376e+06	2.14681e+06	2.08931e+06	2.31779e+06
MGMG(16:1)-H	MGMG(16:1)-H	MGMG	(16:1)	(16:1)			489.307	489.307	0.46	C25 H45 O9	253[C16H29O2]-,253 [M+H20-H-C16H30O2]-	2.72669	264502	31373.1	33374.7	109312	107471	99031	63162.3	76252.4	148096	4355.35	2972.57	7048.36	2268.02	89464.9	73745.4	22216.8	24255.7	27314.3
MGMG(16:2)+HCOO	MGMG(16:2)+HCOO	MGMG	(16:2)	(16:2)			533.297	533.298	1.4	C26 H45 O11	251[C16H27O2]-,253 [M+H20-H-C16H28O2]-	1.81218	1.22899e+07	1.44244e+07	1.8515e+07	1.59455e+07	1.52586e+07	8.84573e+06	2.45759e+06	2.33133e+06	2.4496e+06	2.71442e+06	2.62937e+06	2.61927e+06	729863	587763	489586	221717	221298	232805
MGMG(16:2)-H	MGMG(16:2)-H	MGMG	(16:2)	(16:2)			487.291	487.291	0	C25 H43 O9	251[C16H27O2]-,253 [M+H20-H-C16H28O2]-	1.81218	325002	317463	412831	339631	324080	189699	36364.2	32745.7	45040	51371	39154.9	48931.6	3226.55	0.0001	0.0001	0.0001	0.0001	0.0001
MGMG(16:2)+HCOO	MGMG(16:2)+HCOO	MGMG	(16:2)	(16:2)			533.297	533.298	1.95	C26 H45 O11	251[C16H27O2]-,253 [M+H20-H-C16H28O2]-	1.99268	1.34867e+08	1.55318e+08	1.8742e+08	180162204	1.69938e+08	1.00593e+08	2.95437e+07	3.02234e+07	2.94983e+07	2.85582e+07	2.82127e+07	2.82795e+07	6.45908e+06	5.33406e+06	4.66555e+06	2.0806e+06	1.84419e+06	2.10429e+06
MGMG(16:2)-H	MGMG(16:2)-H	MGMG	(16:2)	(16:2)			487.291	487.291	0	C25 H43 O9	251[C16H27O2]-,253 [M+H20-H-C16H28O2]-	1.99268	3.54549e+06	4.06121e+06	4.53197e+06	4.61642e+06	4.14474e+06	2.62383e+06	731498	679595	673681	747695	729029	685685	145842	107829	90557.7	32240.5	32372.6	31555.2
MGMG(16:2)+HCOO	MGMG(16:2)+HCOO	MGMG	(16:2)	(16:2)			533.297	533.297	0	C26 H45 O11	251[C16H27O2]-,253 [M+H20-H-C16H28O2]-	2.15466	2.27761e+06	2.63947e+06	3.05123e+06	2.95998e+06	2.94487e+06	1.88437e+06	409999	515080	832473	406285	360486	362788	83516.5	63907.9	73444.4	15662.7	18939.1	14920
MGMG(16:2)+HCOO	MGMG(16:2)+HCOO	MGMG	(16:2)	(16:2)			533.297	533.297	0	C26 H45 O11	251[C16H27O2]-,253 [M+H20-H-C16H28O2]-	2.47345	242648	832342	877812	809413	640963	421047	118510	134351	109569	8010.2	18641.8	9761.96	0.0001	0.0001	0.0001	0.0001	0.0001	0.0001
MGMG(16:3)+HCOO	MGMG(16:3)+HCOO	MGMG	(16:3)	(16:3)			531.281	531.281	0.51	C26 H43 O11	249[C16H25O2]-,253 [M+H20-H-C16H26O2]-	1.36188	5.53304e+07	6.68203e+07	7.85652e+07	101659755	1.01275e+08	8.61017e+07	3.82432e+07	3.44335e+07	4.27453e+07	1.81841e+07	1.8692e+07	1.96986e+07	6.2198e+06	5.10482e+06	4.39612e+06	2.12027e+06	1.83442e+06	1.81077e+06
MGMG(16:3)-H	MGMG(16:3)-H	MGMG	(16:3)	(16:3)			485.276	485.276	0	C25 H41 O9	249[C16H25O2]-,253 [M+H20-H-C16H26O2]-	1.36188	1.25783e+06	1.50182e+06	1.71409e+06	2.10975e+06	2.26823e+06	1.98666e+06	791442	778699	1.03102e+06	371733	354576	384386	101910	94458.9	66142.4	427423	29327.4	29588.3
MGMG(16:3)+HCOO	MGMG(16:3)+HCOO	MGMG	(16:3)	(16:3)			531.281	531.281	0.63	C26 H43 O11	249[C16H25O2]-,253 [M+H20-H-C16H26O2]-	1.47263	5.86487e+08	6.83749e+08	7.84989e+08	1058224283	1022869600	8.94158e+08	4.17155e+08	3.99497e+08	5.05277e+08	2.00623e+08	1.95051e+08	2.08673e+08	7.4781e+07	5.84274e+07	5.22931e+07	1.91084e+07	1.86207e+07	1.94642e+07
MGMG(16:3)-H	MGMG(16:3)-H	MGMG	(16:3)	(16:3)			485.276	485.276	0.58	C25 H41 O9	249[C16H25O2]-,253 [M+H20-H-C16H26O2]-	1.47263	1.27961e+07	1.40213e+07	1.68263e+07	2.29185e+07	2.22353e+07	1.96084e+07	1.02119e+07	1.01636e+07	1.18905e+07	4.75186e+06	4.95505e+06	4.77094e+06	1.80389e+06	1.32938e+06	1.1763e+06	388962	348340	402036
MGMG(16:3)+HCOO	MGMG(16:3)+HCOO	MGMG	(16:3)	(16:3)			531.281	531.281	0	C26 H43 O11	249[C16H25O2]-,253 [M+H20-H-C16H26O2]-	1.60889	6.51594e+08	7.46884e+08	8.62576e+08	1181348788	1126086122	9.94636e+08	4.57954e+08	4.37203e+08	5.5375e+08	2.23663e+08	2.16762e+08	2.05148e+08	7.52314e+07	6.12417e+07	5.80414e+07	2.17813e+07	954514	1.9997e+07
MGMG(16:3)+HCOO	MGMG(16:3)+HCOO	MGMG	(16:3)	(16:3)			531.281	531.281	0	C26 H43 O11	249[C16H25O2]-,253 [M+H20-H-C16H26O2]-	1.75	1.59461e+07	1.5883e+07	8.63267e+08	1181859172	1127297703	9.95065e+08	4.58327e+08	5.76894e+06	5.54377e+08	2.23756e+08	2.16883e+08	223700295	8.12445e+07	6.63717e+07	5.80438e+07	16280.1	1.90234e+07	1.9997e+07
MGMG(16:4)+HCOO	MGMG(16:4)+HCOO	MGMG	(16:4)	(16:4)			529.265	529.266	1.04	C26 H41 O11	247[C16H23O2]-,253 [M+H20-H-C16H24O2]-	1.19171	4.33989e+06	5.83755e+06	4.70442e+06	3.03712e+06	3.0416e+06	1.90582e+06	437658	343594	502402	370791	264318	318696	33648.3	32472.3	23849.2	5170	4622.67	16333.1
MGMG(16:4)-H	MGMG(16:4)-H	MGMG	(16:4)	(16:4)			483.26	483.26	0	C25 H39 O9	247[C16H23O2]-,253 [M+H20-H-C16H24O2]-	1.19171	884590	873307	998159	396682	598833	224922	49290.9	49003.3	56414.8	29385.4	27434.8	28296.1	0.0001	0.0001	0.0001	0.0001	0.0001	0.0001
MGMG(17:0)+HCOO	MGMG(17:0)+HCOO	MGMG	(17:0)	(17:0)			551.344	551.344	0	C27 H51 O11	269[C17H33O2]-	3.93104	0.0001	0.0001	0.0001	2710.01	2163.13	0.0001	40035.8	37417.2	9909.05	106896	130523	115830	7256.43	2615.43	3314.55	0.0001	0.0001	0.0001
MGMG(17:0)+HCOO	MGMG(17:0)+HCOO	MGMG	(17:0)	(17:0)			551.344	551.344	0	C27 H51 O11	269[C17H33O2]-,253 [M+H20-H-C17H34O2]-	4.14353	22400.6	33578.6	11287.9	46307	45642.5	36117.8	43327.8	40678.4	111068	1.01354e+06	996945	932399	138266	100845	95901.1	63780.8	28726.5	36162.6
MGMG(17:0)+HCOO	MGMG(17:0)+HCOO	MGMG	(17:0)	(17:0)			551.344	551.344	0	C27 H51 O11	269[C17H33O2]-,253 [M+H20-H-C17H34O2]-	4.26737	52862.1	62109.1	61930.9	40588.7	44113.8	30910.7	18286.8	18483.7	31192.6	133667	118720	125149	14555.8	5448.21	3854.8	62843.3	28142.8	3308.57
MGMG(17:1)+HCOO	MGMG(17:1)+HCOO	MGMG	(17:1)	(17:1)			549.328	549.329	1.55	C27 H49 O11	267[C17H31O2]-,253 [M+H20-H-C17H32O2]-	3.35772	168965	165313	201173	520096	486378	548148	320915	273100	394282	8318.12	18904.3	16385.4	0.0001	0.0001	0.0001	0.0001	0.0001	0.0001
MGMG(17:2)+HCOO	MGMG(17:2)+HCOO	MGMG	(17:2)	(17:2)			547.312	547.313	0.65	C27 H47 O11	265[C17H29O2]-,253 [M+H20-H-C17H30O2]-	2.50318	260652	287049	327586	602321	685187	391805	133503	120844	208895	0.0001	0.0001	0.0001	0.0001	0.0001	0.0001	0.0001	0.0001	0.0001
MGMG(17:3)+HCOO	MGMG(17:3)+HCOO	MGMG	(17:3)	(17:3)			545.297	545.298	1.38	C27 H45 O11	263[C17H27O2]-,253 [M+H20-H-C17H28O2]-	1.82293	468892	597746	636051	1.19815e+06	1.0611e+06	1.06704e+06	406864	398493	848204	71946.3	78065	71569.8	0.0001	5521	0.0001	0.0001	0.0001	0.0001
MGMG(18:0)+HCOO	MGMG(18:0)+HCOO	MGMG	(18:0)	(18:0)			565.359	565.359	0	C28 H53 O11	283[C18H35O2]-,253 [M+H20-H-C18H36O2]-	4.66496	40989	45660.2	36890.7	23306.8	23697.9	30161.2	29678.3	26707.4	23436.9	82261.6	73272.7	59661.3	6627.06	0.0001	0.0001	0.0001	0.0001	0.0001
MGMG(18:1)+HCOO	MGMG(18:1)+HCOO	MGMG	(18:1)	(18:1)			563.344	563.344	0	C28 H51 O11	281[C18H33O2]-,253 [M+H20-H-C18H34O2]-	3.72957	89295.3	93745.6	68441.2	388852	402237	440262	390116	331831	223283	16339.9	13070.4	5168.82	5701.92	5916.3	4896.2	5824.83	10419.5	4814.62
MGMG(18:1)+HCOO	MGMG(18:1)+HCOO	MGMG	(18:1)	(18:1)			563.344	563.345	1.8	C28 H51 O11	281[C18H33O2]-,253 [M+H20-H-C18H34O2]-	3.9382	585658	744163	653634	3.20926e+06	3.03387e+06	3.61898e+06	2.95916e+06	2.84489e+06	2.10547e+06	299487	286313	267792	207519	165165	151907	125330	115584	103199
MGMG(18:2)+HCOO	MGMG(18:2)+HCOO	MGMG	(18:2)	(18:2)			561.328	561.328	0	C28 H49 O11	279[C18H31O2]-,253 [M+H20-H-C18H32O2]-	2.89022	2.27253e+06	2.39694e+06	2.87056e+06	5.83064e+06	5.46897e+06	4.87652e+06	2.40534e+06	2.67741e+06	2.46663e+06	183300	135744	88964.4	48568.1	0.0001	3343.34	8694.82	3910.35	0.258922
MGMG(18:2)+HCOO	MGMG(18:2)+HCOO	MGMG	(18:2)	(18:2)			561.328	561.328	0.88	C28 H49 O11	279[C18H31O2]-,253 [M+H20-H-C18H32O2]-	3.11795	1.33187e+07	1.5859e+07	1.67377e+07	4.54996e+07	4.33313e+07	3.41197e+07	1.59146e+07	1.54226e+07	1.69209e+07	724738	714155	623342	210195	146276	150482	124309	111858	110975
MGMG(18:2)-H	MGMG(18:2)-H	MGMG	(18:2)	(18:2)			515.323	515.323	0	C27 H47 O9	279[C18H31O2]-,253 [M+H20-H-C18H32O2]-	3.11795	241754	320588	333218	959305	852949	636901	260993	299971	312720	6298.56	7318.71	2464.82	0.0001	0.0001	0.0001	0.0001	0.0001	0.0001
MGMG(18:3)+HCOO	MGMG(18:3)+HCOO	MGMG	(18:3)	(18:3)			559.312	559.312	0.16	C28 H47 O11	277[C18H29O2]-,253 [M+H20-H-C18H30O2]-	2.14514	3.11734e+06	3.69557e+06	4.12898e+06	7.229e+06	6.85507e+06	6.50742e+06	3.84393e+06	3.9225e+06	6.52713e+06	673945	689363	546107	82222	49595.9	46598.6	39064.4	41866.5	48434.8
MGMG(18:3)-H	MGMG(18:3)-H	MGMG	(18:3)	(18:3)			513.307	513.307	0	C27 H45 O9	277[C18H29O2]-,253 [M+H20-H-C18H30O2]-	2.14514	61436	87147.9	61117	167429	110514	154387	50613.8	65032.7	118576	0.0001	0.0001	0.0001	0.0001	0.0001	0.0001	0.0001	0.0001	0.0001
MGMG(18:3)+HCOO	MGMG(18:3)+HCOO	MGMG	(18:3)	(18:3)			559.312	559.312	0.2	C28 H47 O11	277[C18H29O2]-,253 [M+H20-H-C18H30O2]-	2.35172	3.81689e+07	4.41788e+07	4.9785e+07	8.61827e+07	8.36069e+07	8.42606e+07	5.27602e+07	5.04884e+07	9.26624e+07	6.92688e+06	6.86522e+06	6.10491e+06	785995	711514	618882	470859	454496	471235
MGMG(18:3)-H	MGMG(18:3)-H	MGMG	(18:3)	(18:3)			513.307	513.307	0	C27 H45 O9	277[C18H29O2]-,253 [M+H20-H-C18H30O2]-	2.35172	912466	1.03594e+06	1.08852e+06	1.89294e+06	1.80121e+06	1.99612e+06	1.24633e+06	1.19349e+06	2.09996e+06	128498	120563	117687	0.0001	7241.01	5045.72	0.0001	0.0001	0.0001
MGMG(18:3)+HCOO	MGMG(18:3)+HCOO	MGMG	(18:3)	(18:3)			559.312	559.312	0	C28 H47 O11	277[C18H29O2]-,253 [M+H20-H-C18H30O2]-	2.47591	1.19824e+06	4.5303e+07	5.14611e+07	3.57797e+06	8.5805e+07	8.66361e+07	1.83438e+06	5.08192e+07	9.46709e+07	50295.9	7.07029e+06	568689	138875	675676	2440.01	38109.6	449310	465879
DGMG(12:0)+HCOO	DGMG(12:0)+HCOO	DGMG	(12:0)	(12:0)			643.318	643.318	0	C28 H51 O16	199[C12H23O2]-,397 [M-H-C12H24O2]-	1.07258	109420	103207	92468	203222	199974	175203	54893	55807.7	77992.2	0.0001	10290.6	6776.1	0.0001	0.0001	0.0001	0.0001	0.0001	0.0001
DGMG(14:0)+HCOO	DGMG(14:0)+HCOO	DGMG	(14:0)	(14:0)			671.35	671.35	0	C30 H55 O16	227[C14H27O2]-,397 [M-H-C14H28O2]-	1.50751	254804	249791	431178	399033	292393	388567	184381	241970	167281	230000	228876	309888	84721.1	136142	69496.3	5657.44	8503.79	18348.3
DGMG(14:0)+HCOO	DGMG(14:0)+HCOO	DGMG	(14:0)	(14:0)			671.35	671.351	1.56	C30 H55 O16	227[C14H27O2]-,397 [M-H-C14H28O2]-	1.68822	4.00595e+06	3.85559e+06	3.85417e+06	4.62648e+06	4.66608e+06	5.0049e+06	2.77429e+06	2.63362e+06	3.18071e+06	2.19162e+06	1.94495e+06	1.92801e+06	914147	817484	663831	178294	130388	237429
DGMG(14:1)+HCOO	DGMG(14:1)+HCOO	DGMG	(14:1)	(14:1)			669.334	669.334	0	C30 H53 O16	225[C14H25O2]-,397 [M-H-C14H26O2]-	1.22377	388975	392018	416799	377600	380520	408909	202513	160595	159499	71160.4	62846.4	75053.9	13388.5	22849.7	9540.48	3305.37	0.0001	4073.09
DGMG(15:0)+HCOO	DGMG(15:0)+HCOO	DGMG	(15:0)	(15:0)			685.365	685.366	0.76	C31 H57 O16	241[C15H29O2]-,397 [M-H-C15H30O2]-	2.21776	288085	208996	257596	211429	244999	260788	122972	143411	121206	693189	640997	770574	186158	161172	130552	15661	11334.4	26258.8
DGMG(15:3)+HCOO	DGMG(15:3)+HCOO	DGMG	(15:3)	(15:3)			679.318	679.318	0	C31 H51 O16	235[C15H23O2]-,397 [M-H-C15H24O2]-	0.956585	74533	99154.5	92516.5	79094.2	90506.9	91794.5	32896.1	27788.8	30383.8	15807.2	8015.09	13561.4	0.0001	0.0001	0.0001	0.0001	0.0001	0.0001
DGMG(16:0)+HCOO	DGMG(16:0)+HCOO	DGMG	(16:0)	(16:0)			699.381	699.382	1.65	C32 H59 O16	255[C16H31O2]-,397 [M-H-C16H32O2]-	2.5879	8.36128e+06	9.72134e+06	8.87507e+06	6.20563e+06	6.20599e+06	6.38215e+06	5.86626e+06	5.4307e+06	3.04718e+06	3.33985e+07	3.35857e+07	3.0241e+07	8.8311e+06	6.38066e+06	4.15237e+06	1.11207e+06	723386	1.38592e+06
DGMG(16:0)-H	DGMG(16:0)-H	DGMG	(16:0)	(16:0)			653.375	953.375	0	C31 H57 O14	255[C16H31O2]-,397 [M-H-C16H32O2]-	2.5879	214483	214879	201110	138116	171253	153962	146362	130108	61874.2	889361	1.01884e+06	884377	218473	158671	94318.2	11759.1	15359.3	24086.7
DGMG(16:0)+HCOO	DGMG(16:0)+HCOO	DGMG	(16:0)	(16:0)			699.381	699.381	0	C32 H59 O16	255[C16H31O2]-,397 [M-H-C16H32O2]-	2.785	1.1341e+08	1.40513e+07	3.46717e+07	8.32144e+07	8.20345e+07	8.50182e+07	7.87879e+07	8.16261e+07	5.99951e+06	8.78076e+07	3.03627e+08	8.39159e+07	1.11605e+08	9.04366e+07	6.15624e+07	1.09849e+07	6.94356e+06	1.48258e+07
DGMG(16:0)+HCOO	DGMG(16:0)+HCOO	DGMG	(16:0)	(16:0)			699.381	699.382	1.69	C32 H59 O16	255[C16H31O2]-,397 [M-H-C16H32O2]-	2.89886	1.12752e+08	1.22211e+08	1.19065e+08	8.57792e+07	8.26093e+07	8.51028e+07	8.0197e+07	8.22177e+07	4.69189e+07	3.16416e+08	3.08646e+08	2.89989e+08	1.10095e+08	8.85268e+07	6.14762e+07	1.07561e+07	6.68312e+06	1.46514e+07
DGMG(16:0)-H	DGMG(16:0)-H	DGMG	(16:0)	(16:0)			653.375	653.376	0.82	C31 H57 O14	255[C16H31O2]-,397 [M-H-C16H32O2]-	2.89886	3.04182e+06	3.33415e+06	3.24897e+06	2.30415e+06	2.20737e+06	2.3543e+06	2.3562e+06	2.15894e+06	1.296e+06	9.40718e+06	7.91076e+06	7.35311e+06	3.21033e+06	2.48325e+06	1.57154e+06	225027	176774	353339
DGMG(16:0)+HCOO	DGMG(16:0)+HCOO	DGMG	(16:0)	(16:0)			699.381	699.382	1.51	C32 H59 O16	255[C16H31O2]-,397 [M-H-C16H32O2]-	3.09305	1.15639e+06	1.17007e+06	1.11006e+06	946828	821674	882151	765216	816565	434869	1.93031e+06	1.9298e+06	1.84783e+06	1.03829e+06	820696	587187	100413	74578.6	129671
DGMG(16:1)+HCOO	DGMG(16:1)+HCOO	DGMG	(16:1)	(16:1)			697.365	697.366	1.59	C32 H57 O16	253[C16H29O2]-,397 [M-H-C16H30O2]-	1.7858	708885	898480	743716	998922	719516	1.00864e+06	609086	575913	584622	271489	286959	313609	266568	241641	182816	52526.5	24382.2	75309.1
DGMG(16:1)+HCOO	DGMG(16:1)+HCOO	DGMG	(16:1)	(16:1)			697.365	697.366	0.7	C32 H57 O16	253[C16H29O2]-,397 [M-H-C16H30O2]-	1.95721	7.9566e+06	8.41188e+06	8.19358e+06	1.0467e+07	9.25742e+06	9.86133e+06	5.64219e+06	2.16199e+06	4.99744e+06	2.51121e+06	2.48715e+06	2.89684e+06	2.63884e+06	2.45458e+06	1.85748e+06	486356	377615	727480
DGMG(16:1)+HCOO	DGMG(16:1)+HCOO	DGMG	(16:1)	(16:1)			697.365	697.365	0	C32 H57 O16	253[C16H29O2]-,397 [M-H-C16H30O2]-	2.52604	341510	334668	385573	305996	249742	271130	175345	157986	158367	43318.3	60410	5430.87	0.0001	2736.7	0.0001	0.0001	0.0001	0.0001
DGMG(16:3)+HCOO	DGMG(16:3)+HCOO	DGMG	(16:3)	(16:3)			693.334	693.334	0	C32 H53 O16	397 [M-H-C16H26O2]-	1.05339	1.77646e+07	1.76246e+07	1.77508e+07	1.74359e+07	1.78191e+07	1.78674e+07	6.97887e+06	6.65918e+06	6.10332e+06	4.74353e+06	4.98332e+06	5.65297e+06	2.0692e+06	1.63686e+06	1.1967e+06	352202	265378	428929
DGMG(16:3)-H	DGMG(16:3)-H	DGMG	(16:3)	(16:3)			647.328	647.329	0.32	C31 H51 O14	249[C16H25O2]-,397 [M-H-C16H26O2]-	1.05339	470474	6.3142e+06	453922	6.35719e+06	459360	480093	184458	208714	157295	1.67563e+06	108841	155257	51664.1	46338.7	15614.9	58151	43587.9	96256.2
DGMG(16:3)+HCOO	DGMG(16:3)+HCOO	DGMG	(16:3)	(16:3)			693.334	693.335	1.31	C32 H53 O16	249[C16H25O2]-,397 [M-H-C16H26O2]-	1.271	5.92897e+06	5.62831e+06	5.39324e+06	4.92222e+06	5.19558e+06	6.45603e+06	1.09994e+08	1.06495e+08	9.82522e+07	6.71418e+07	6.29656e+07	7.27794e+07	2.31756e+07	1.95574e+07	1.44258e+07	3.43886e+06	2.66962e+06	4.50883e+06
DGMG(16:4)+HCOO	DGMG(16:4)+HCOO	DGMG	(16:4)	(16:4)			691.318	691.319	1.6	C32 H51 O16	247[C16H23O2]-,397 [M-H-C16H24O2]-	1.00078	2.43592e+06	2.86658e+06	2.37457e+06	1.34522e+06	1.0514e+06	901255	278743	279516	243657	277012	168533	259094	13154.2	7580.89	0.0001	0.0001	0.0001	2963.68
DGMG(17:0)+HCOO	DGMG(17:0)+HCOO	DGMG	(17:0)	(17:0)			713.397	713.396	0	C33 H61 O16	269[C17H33O2]-,397 [M-H-C17H34O2]-	3.43747	23872.1	42029.5	33026.3	52824.9	50961.6	46447.4	57475.4	48983.1	71625.8	2.32263e+06	2.24933e+06	2.55401e+06	306839	286276	208863	73533.7	33326.8	77788.3
DGMG(17:0)+HCOO	DGMG(17:0)+HCOO	DGMG	(17:0)	(17:0)			713.397	713.396	0	C33 H61 O16	269[C17H33O2]-,397 [M-H-C17H34O2]-	3.58824	184983	228345	218356	94807.9	96470.7	93382.3	61657.1	64392.9	44040.7	484221	427746	513081	73436.2	51401	34360.2	0.263847	2171.81	76834.4
DGMG(17:1)+HCOO	DGMG(17:1)+HCOO	DGMG	(17:1)	(17:1)			711.381	711.381	0	C33 H59 O16	267[C17H31O2]-,397 [M-H-C17H32O2]-	2.52932	217428	193421	201949	389164	405548	515909	256833	251191	302010	40417.3	81033.1	78206.8	6032.25	0.0001	0.0001	0.0001	0.0001	0.0001
DGMG(17:2)+HCOO	DGMG(17:2)+HCOO	DGMG	(17:2)	(17:2)			709.365	709.366	0.85	C33 H57 O16	265[C17H29O2]-,397 [M-H-C17H30O2]-	1.78414	258273	283475	289649	467183	436344	391701	148037	120161	145042	19342.6	17611	17127.2	0.0001	0.0001	0.0001	0.0001	2797.81	0.0001
DGMG(17:3)+HCOO	DGMG(17:3)+HCOO	DGMG	(17:3)	(17:3)			707.35	707.35	0.47	C33 H55 O16	263[C17H27O2]-,397 [M-H-C17H28O2]-	1.34411	319629	405438	357411	551880	525109	669338	326202	336453	459999	124240	118823	114787	9288.25	3397.45	4813.47	0.0001	0.0001	0.0001
DGMG(18:0)+HCOO	DGMG(18:0)+HCOO	DGMG	(18:0)	(18:0)			727.412	727.412	0	C34 H63 O16	283[C18H35O2]-,397 [M-H-C18H36O2]-	4.18683	48759.8	59303.9	61698.1	34899.9	27604.8	50132	46551.3	44959.1	29264.6	160240	156385	159906	37636.5	26978.6	13542.5	0.0001	0.0001	0.0001
DGMG(18:1)+HCOO	DGMG(18:1)+HCOO	DGMG	(18:1)	(18:1)			725.397	725.396	0	C34 H61 O16	281[C18H33O2]-,397 [M-H-C18H34O2]-	2.9271	107218	82799.6	155510	271196	249791	268985	242889	235484	181767	37381.4	107623	33585.4	0.0001	18752.1	0.0001	1621.56	8206.99	5028.31
DGMG(18:1)+HCOO	DGMG(18:1)+HCOO	DGMG	(18:1)	(18:1)			725.397	725.396	0	C34 H61 O16	281[C18H33O2]-,397 [M-H-C18H34O2]-	3.21199	334206	419840	346063	1.34758e+06	1.4479e+06	1.7011e+06	1.52997e+06	1.56226e+06	1.12474e+06	153254	151186	164275	123313	109807	128368	91123.3	105684	99132.3
DGMG(18:2)+HCOO	DGMG(18:2)+HCOO	DGMG	(18:2)	(18:2)			723.381	723.382	1.12	C34 H59 O16	279[C18H31O2]-,397 [M-H-C18H32O2]-	2.06973	2.0155e+06	2.2406e+06	3.44433e+06	4.3614e+06	5.64711e+06	6.21537e+06	2.13248e+06	1.92868e+06	1.52949e+06	158152	167202	153928	16285.8	14448.1	12156.7	0.0001	18606.6	3853.06
DGMG(18:2)-H	DGMG(18:2)-H	DGMG	(18:2)	(18:2)			677.375	677.375	0	C33 H57 O14	279[C18H31O2]-,397 [M-H-C18H32O2]-	2.06973	43301	48177.9	54483.6	83754.6	86352.7	96000.2	27577.1	29143.7	43453.8	0.0001	0.0001	0.0001	0.0001	0.0001	0.0001	0.0001	0.0001	0.0001
DGMG(18:2)+HCOO	DGMG(18:2)+HCOO	DGMG	(18:2)	(18:2)			723.381	723.381	0.14	C34 H59 O16	279[C18H31O2]-,397 [M-H-C18H32O2]-	2.30977	2.11499e+07	2.29407e+07	2.26695e+07	4.56581e+07	4.68907e+07	4.78114e+07	2.43963e+07	2.44826e+07	2.25083e+07	1.64323e+06	1.76805e+06	1.79298e+06	205571	205676	183384	103497	92191.8	124651
DGMG(18:2)-H	DGMG(18:2)-H	DGMG	(18:2)	(18:2)			677.375	677.375	0	C33 H57 O14	279[C18H31O2]-,397 [M-H-C18H32O2]-	2.30977	462658	567717	596102	1.08533e+06	996138	1.23289e+06	555426	512701	465815	0.0001	0.0001	0.0001	0.0001	0.0001	0.0001	0.0001	0.0001	0.0001
DGMG(18:3)+HCOO	DGMG(18:3)+HCOO	DGMG	(18:3)	(18:3)			721.365	721.366	1.18	C34 H57 O16	277[C18H29O2]-,397 [M-H-C18H30O2]-	1.5212	2.27004e+06	2.30888e+06	2.27284e+06	2.68345e+06	2.79455e+06	3.67981e+06	2.77302e+06	2.30364e+06	2.90158e+06	999166	955242	857680	116470	90609	98787.5	39527.6	37123.7	63033
DGMG(18:3)+HCOO	DGMG(18:3)+HCOO	DGMG	(18:3)	(18:3)			721.365	721.367	1.97	C34 H57 O16	277[C18H29O2]-,397 [M-H-C18H30O2]-	1.68271	2.08855e+07	2.24715e+07	2.21059e+07	3.03089e+07	2.89831e+07	3.63733e+07	2.55663e+07	2.51261e+07	3.16355e+07	8.41042e+06	7.40377e+06	7.80293e+06	922526	888682	787184	361778	348203	490416
DGMG(18:3)-H	DGMG(18:3)-H	DGMG	(18:3)	(18:3)			675.36	675.36	0	C33 H55 O14	277[C18H29O2]-,397 [M-H-C18H30O2]-	1.68271	470309	549473	615023	771012	803119	915656	672753	671272	861931	186022	181221	175842	15661.3	13987	17601.3	0.0001	0.0001	4308.39
DGMG(18:3)+HCOO	DGMG(18:3)+HCOO	DGMG	(18:3)	(18:3)			721.365	721.365	0	C34 H57 O16	277[C18H29O2]-,397 [M-H-C18H30O2]-	1.80487	2.11651e+07	2.29953e+07	2.27366e+07	3.06159e+07	2.92022e+07	3.76346e+07	2.92975e+07	2.60729e+07	3.55327e+07	8.63711e+06	7.83403e+06	8.03063e+06	970249	3593.45	791051	362976	363088	502445
SQMG(12:0)-H	SQMG(12:0)-H	SQMG	(12:0)	(12:0)			499.222	499.222	0	C21 H39 O11 S1	225 [C6H9O7S]-, 299[M-H-C12H24O2]-,199 [C12H23O2]-	0.916063	77152.3	90449.6	86490.6	190804	185381	95753.8	29347.2	27832.3	49754.5	0.0001	0.0001	0.0001	0.0001	0.0001	0.0001	0.0001	0.0001	0.0001
SQMG(14:0)-H	SQMG(14:0)-H	SQMG	(14:0)	(14:0)			527.253	527.253	0	C23 H43 O11 S1	225 [C6H9O7S]-, 299[M-H-C14H28O2]-	1.35602	956206	970192	1.01401e+06	1.26628e+06	1.28388e+06	857242	353052	317786	568936	90445.7	61260.7	64016	0.0001	2907.32	4823.07	0.0001	0.0001	0.0001
SQMG(16:0)-H	SQMG(16:0)-H	SQMG	(16:0)	(16:0)			555.284	555.285	0.62	C25 H47 O11 S1	225 [C6H9O7S]-, 299[M-H-C16H32O2]-,255 [C16H31O2]-	2.09596	2.26021e+07	2.44522e+07	2.71971e+07	2.72077e+07	2.6741e+07	2.09175e+07	1.57307e+07	1.62397e+07	1.27013e+07	1.15602e+07	1.11727e+07	1.08482e+07	4.1145e+06	3.01802e+06	2.07615e+06	604604	361074	580929
SQMG(16:0)-H	SQMG(16:0)-H	SQMG	(16:0)	(16:0)			555.284	555.285	0.58	C25 H47 O11 S1	225 [C6H9O7S]-, 299[M-H-C16H32O2]-,255 [C16H31O2]-	2.27927	2.6617e+08	2.75114e+08	2.89201e+08	2.95968e+08	3.04642e+08	2.44685e+08	2.15228e+08	2.04884e+08	1.86992e+08	1.46917e+08	1.32821e+08	1.31771e+08	4.32799e+07	3.3058e+07	2.17199e+07	4.85362e+06	3.06372e+06	5.54126e+06
SQMG(16:0)-H	SQMG(16:0)-H	SQMG	(16:0)	(16:0)			555.284	555.284	0	C25 H47 O11 S1	225 [C6H9O7S]-, 299[M-H-C16H32O2]-,255 [C16H31O2]-	2.48645	3.84132e+06	4.19423e+06	4.49281e+06	3.18557e+06	3.33264e+06	2.69158e+08	213573251	1.2938e+06	2.19937e+06	1.53235e+08	1.80291e+06	1.92809e+06	487311	389864	183736	33018.7	9886.64	12437.2
SQMG(16:1)-H	SQMG(16:1)-H	SQMG	(16:1)	(16:1)			553.269	553.261	1.64	C25 H45 O11 S1	225 [C6H9O7S]-, 299[M-H-C16H30O2]-,253 [C16H29O2]-	1.53304	2.94811e+06	3.22866e+06	3.41709e+06	6.35368e+06	6.37825e+06	4.89105e+06	2.82721e+06	2.60145e+06	4.86427e+06	452643	427519	438321	31644.5	21400.2	17429.9	0.0001	0.0001	0.0001
SQMG(16:1)-H	SQMG(16:1)-H	SQMG	(16:1)	(16:1)			553.269	553.269	0	C25 H45 O11 S1	225 [C6H9O7S]-, 299[M-H-C16H30O2]-,253 [C16H29O2]-	1.656	1.17374e+06	1.41642e+06	1.29963e+06	2.00992e+06	2.12729e+06	1.94628e+06	523813	561269	1.25195e+06	146876	132937	125796	23324.5	18452	4132.89	0.0001	0.0001	0.0001
SQMG(16:1)-H	SQMG(16:1)-H	SQMG	(16:1)	(16:1)			553.269	553.269	0	C25 H45 O11 S1	225 [C6H9O7S]-, 299[M-H-C16H30O2]-	1.98848	1.12713e+06	1.13236e+06	1.45536e+06	1.58292e+06	1.52507e+06	1.14011e+06	739087	734436	839271	153542	143017	175389	15415.8	5018.44	0.0001	0.0001	0.0001	0.0001
SQMG(16:2)-H	SQMG(16:2)-H	SQMG	(16:2)	(16:2)			551.253	551.254	1.18	C25 H43 O11 S1	225 [C6H9O7S]-, 299[M-H-C16H28O2]-,251 [C16H27O2]-	1.12802	6.37968e+06	7.19629e+06	7.59598e+06	7.63092e+06	7.80206e+06	4.78817e+06	115148	1.33939e+06	2.32985e+06	52889.8	37407.3	377828	12517.4	8362.12	0.0001	0.0001	0.0001	0.0001
SQMG(16:3)-H	SQMG(16:3)-H	SQMG	(16:3)	(16:3)			549.238	549.238	1.64	C25 H41 O11 S1	225 [C6H9O7S]-, 299[M-H-C16H26O2]-,249 [C16H25O2]-	0.966582	1.17621e+07	1.33537e+07	1.3745e+07	1.66717e+07	1.60091e+07	1.05993e+07	4.4001e+06	4.19072e+06	8.35692e+06	655215	624178	670022	28607.2	23259	14717.5	0.0001	3286.47	3072.5
SQMG(17:0)-H	SQMG(17:0)-H	SQMG	(17:0)	(17:0)			569.3	569.3	0	C26 H49 O11 S1	225 [C6H9O7S]-, 299[M-H-C17H34O2]-,269 [C17H33O2]-	2.79849	98813.9	117029	102390	143724	145679	124390	82314.7	75605.5	131467	1.37986e+06	1.29246e+06	1.41087e+06	280986	276562	189844	51518.2	24170.6	40495.9
SQMG(17:0)-H	SQMG(17:0)-H	SQMG	(17:0)	(17:0)			569.3	569.3	0	C26 H49 O11 S1	225 [C6H9O7S]-, 299[M-H-C17H34O2]-	2.94235	250857	318303	323021	229842	206575	185273	173577	144295	85584.5	240756	199888	287888	25602.6	32527	26521.3	49529.3	0.0001	39436.9
SQMG(17:1)-H	SQMG(17:1)-H	SQMG	(17:1)	(17:1)			567.284	567.284	0	C26 H47 O11 S1	225 [C6H9O7S]-, 299[M-H-C17H32O2]-,267 [C17H31O2]-	1.98895	696411	823655	990405	1.97884e+06	1.63145e+06	1.37871e+06	786643	787208	875211	177089	171208	173106	12959.8	0.0001	0.0001	0.0001	0.0001	0.0001
SQMG(17:2)-H	SQMG(17:2)-H	SQMG	(17:2)	(17:2)			565.269	565.269	0	C26 H45 O11 S1	225 [C6H9O7S]-, 299[M-H-C17H30O2]-,265 [C17H29O2]-	1.44632	521350	602599	566730	809194	972775	569894	124644	143263	226323	45310	24038.1	36039.7	0.0001	0.0001	0.0001	0.0001	0.0001	0.0001
SQMG(17:3)-H	SQMG(17:3)-H	SQMG	(17:3)	(17:3)			563.253	563.253	0	C26 H43 O11 S1	225 [C6H9O7S]-, 299[M-H-C17H28O2]-,263 [C17H27O2]-	1.11992	710521	787591	623422	1.13478e+06	1.43325e+06	1.03835e+06	399308	335631	786033	162583	73190.3	142943	0.0001	0.0001	0.0001	0.0001	0.0001	0.0001
SQMG(18:1)-H	SQMG(18:1)-H	SQMG	(18:1)	(18:1)			581.3	581.3	0	C27 H49 O11 S1	225 [C6H9O7S]-, 299[M-H-C18H34O2]-,281 [C18H33O2]-	2.40293	242031	301058	309146	870581	842496	937298	820040	717980	522113	112186	86851.2	85986.1	0.0001	7024.14	5915.75	0.0001	0.0001	0.0001
SQMG(18:1)-H	SQMG(18:1)-H	SQMG	(18:1)	(18:1)			581.3	581.301	1.29	C27 H49 O11 S1	225 [C6H9O7S]-, 299[M-H-C18H34O2]-,281 [C18H33O2]-	2.59099	2.23491e+06	2.7866e+06	2.60862e+06	7.21874e+06	7.09513e+06	7.49111e+06	6.7072e+06	6.25136e+06	4.53147e+06	1.0096e+06	1.02466e+06	994563	108730	89009.8	65661.9	23113.5	7945.84	13528.9
SQMG(18:2)-H	SQMG(18:2)-H	SQMG	(18:2)	(18:2)			579.284	579.285	0.25	C27 H47 O11 S1	225 [C6H9O7S]-, 299[M-H-C18H32O2]-,279 [C18H31O2]-	1.69089	3.17614e+06	3.5231e+06	3.82049e+06	6.31871e+06	6.06478e+06	4.06461e+06	1.88954e+06	1.77956e+06	1.96466e+06	83874.9	458687	52185.1	29158.9	22876.5	3374.7	1056.37	0.0001	9293.49
SQMG(18:2)-H	SQMG(18:2)-H	SQMG	(18:2)	(18:2)			579.284	579.285	1.02	C27 H47 O11 S1	225 [C6H9O7S]-, 299[M-H-C18H32O2]-,279 [C18H31O2]-	1.81848	2.03894e+07	2.48852e+07	2.62101e+07	4.28162e+07	4.05833e+07	2.55035e+07	1.11117e+07	1.04117e+07	1.12682e+07	426251	396236	352759	28559.3	24339.9	28046.6	16907.3	3075.73	10293.7
SQMG(18:2)-H	SQMG(18:2)-H	SQMG	(18:2)	(18:2)			579.284	579.284	0	C27 H47 O11 S1	225 [C6H9O7S]-, 299[M-H-C18H32O2]-,279 [C18H31O2]-	1.97311	370149	396746	457001	680794	530145	293462	204477	181635	182911	4160.74	5471.72	5605.54	29158.9	22876.5	0.0001	17002	0.0001	9293.49
SQMG(18:3)-H	SQMG(18:3)-H	SQMG	(18:3)	(18:3)			577.269	577.269	0.73	C27 H45 O11 S1	225 [C6H9O7S]-, 299[M-H-C18H30O2]-,277 [C18H29O2]-	1.2815	7.25028e+06	8.50341e+06	9.28378e+06	1.20922e+07	11420258	9.29365e+06	5.37348e+06	5.01677e+06	8.5438e+06	1.57899e+06	1.37455e+06	1.38136e+06	116165	89374.6	65861.5	25586.3	12042.5	22714.1
SQMG(18:3)-H	SQMG(18:3)-H	SQMG	(18:3)	(18:3)			577.269	577.269	0	C27 H45 O11 S1	225 [C6H9O7S]-, 299[M-H-C18H30O2]-,277 [C18H29O2]-	1.45908	5.68441e+07	6.72833e+07	6.40065e+07	9.47103e+07	9.5326e+07	6.25193e+07	7.898e+07	3.48159e+07	1.14293e+08	1.91385e+07	1.31573e+07	1.81774e+07	1.24613e+06	946740	722471	191832	86738	4131.08
SQMG(18:3)+HCOO	SQMG(18:3)+HCOO	SQMG	(18:3)	(18:3)			623.274	623.273	-2.49	C28 H47 O13 S1	225 [C6H9O7S]-, 299[M-H-C18H30O2]-	2.09607	2.18236e+06	2.50371e+06	2.5739e+06	2.69213e+06	2.71574e+06	2.18592e+06	1.36291e+06	1.43409e+06	1.14897e+06	1.17643e+06	1.12341e+06	1.17295e+06	508599	379421	267986	73023.6	41881.4	60199
SQMG(18:3)+HCOO	SQMG(18:3)+HCOO	SQMG	(18:3)	(18:3)			623.274	623.274	0	C28 H47 O13 S1	225 [C6H9O7S]-, 299[M-H-C18H30O2]-	2.28006	1.07393e+07	1.17699e+07	1.18113e+07	1.04526e+07	1.21429e+07	1.05254e+07	8.46037e+06	9.49434e+06	8.24271e+06	7.66852e+06	8.22394e+06	8.76792e+06	4.7481e+06	3.67879e+06	2.49609e+06	627305	356354	725090
SQMG(18:4)+HCOO	SQMG(18:4)+HCOO	SQMG	(18:4)	(18:4)			621.259	621.259	0	C28 H45 O13 S1	225 [C6H9O7S]-, 299[M-H-C18H28O2]-	1.5303	230490	363240	281541	557010	674598	396841	272137	306591	404148	26262.7	17418.1	27500.4	0.0001	0.0001	0.0001	0.0001	0.0001	0.0001
SQMG(18:5)+HCOO	SQMG(18:5)+HCOO	SQMG	(18:5)	(18:5)			619.243	619.243	0	C28 H43 O13 S1	225 [C6H9O7S]-, 299[M-H-C18H26O2]-	1.19369	410008	458709	422323	485631	469604	297303	116122	97050	173831	22936.9	12956.9	28916.4	0.0001	0.0001	0.0001	0.0001	0.0001	0.0001
SQMG(20:4)+HCOO	SQMG(20:4)+HCOO	SQMG	(20:4)	(20:4)			649.29	649.29	0	C30 H49 O13 S1	225 [C6H9O7S]-, 299[M-H-C20H32O2]-	2.59098	258180	336024	309582	803814	829061	909445	753932	672311	527399	101830	109996	77574	6741.35	0.0001	8807.23	0.0001	0.0001	0.0001
SQMG(20:5)+HCOO	SQMG(20:5)+HCOO	SQMG	(20:5)	(20:5)			647.274	647.274	0	C30 H47 O13 S1	225 [C6H9O7S]-, 299[M-H-C20H30O2]-	1.81697	1.95065e+06	2.4978e+06	2.48901e+06	3.83713e+06	3.76869e+06	2.41553e+06	940379	908969	911794	50379	53559.6	49085.4	2311.66	0.0001	0.0001	0.0001	2502.96	0.0001
SQMG(20:6)+HCOO	SQMG(20:6)+HCOO	SQMG	(20:6)	(20:6)			645.259	645.259	0	C30 H45 O13 S1	225 [C6H9O7S]-, 299[M-H-C20H28O2]-	1.28205	5.91462e+06	830519	899744	1.15961e+06	1.06221e+06	735271	450765	454733	753974	124589	122945	142849	9521.09	100116	103791	0.397612	24657.3	24751.4
PA(16:0_18:2)-H	PA(34:2)-H	PA	(16:0_18:2)	(16:0)	(18:2)		671.466	671.466	0.13	C37 H68 O8 N0 P1	255 [C16H31O2]-,279 [C18H31O2]-, 79 [O3P]-,153 [C3H6O5P]-	8.38439	434719	436226	259453	425752	435449	480292	440113	432671	629453	222115	156952	73213.5	245566	352949	446468	933074	830007	2.45256e+06
PA(16:0_18:3)-H	PA(34:3)-H	PA	(16:0_18:3)	(16:0)	(18:3)		669.45	669.45	0	C37 H66 O8 N0 P1	255 [C16H31O2]-,277 [C18H29O2]-, 79 [O3P]-,153 [C3H6O5P]-	7.415	166249	178902	128360	53797.2	160579	188650	189038	131521	447462	31446.9	15224.4	0.0001	11408.9	23370.4	27139.1	107991	95992.1	355132
PC(16:1_16:1)+HCOO	PC(32:2)+HCOO	PC	(16:1_16:1)	(16:1)	(16:1)		774.529	774.53	1.49	C41 H77 O10 N1 P1	168 [C4H11O4NP]-	7.56941	467263	294395	337106	1.1264e+06	1.09486e+06	765958	1.1072e+06	1.16024e+06	1.46473e+06	274052	283334	259391	323816	279400	501371	609913	564493	486932
PC(15:0_18:3)+HCOO	PC(33:3)+HCOO	PC	(15:0_18:3)	(15:0)	(18:3)		786.529	786.529	0	C42 H77 O10 N1 P1	241 [C15H29O2]-,277 [C18H29O2]-	7.173	9525.57	4634.33	16915.7	76096.7	66308.6	52396.1	140259	130930	243718	8276.73	3027.01	0.0001	0.0001	6714.65	20087	15717.3	38002.4	10510.5
PC(16:0_18:1)+HCOO	PC(34:1)+HCOO	PC	(16:0_18:1)	(16:0)	(18:1)		804.576	804.577	1.41	C43 H83 O10 N1 P1	255 [C16H31O2]-,281 [C18H33O2]-, 168 [C4H11O4NP]-	10.2705	232517	148243	163780	1.49147e+06	1.15859e+06	1.72581e+06	3.5006e+06	3.64802e+06	3.27126e+06	897930	854175	878890	2.16998e+06	2.21785e+06	3.16424e+06	3.81716e+06	3.50498e+06	3.15466e+06
PC(16:1_18:1)+HCOO	PC(34:2)+HCOO	PC	(16:1_18:1)	(16:1)	(18:1)		802.56	802.56	0	C43 H81 O10 N1 P1	253 [C16H29O2]-,281[C18H33O2]-	8.517	4091.74	4303.53	2906.78	102721	93155.6	67583.7	38412.4	167294	301902	1965.45	1.07757e+07	0.0001	2.24361e+07	2.37852e+07	66312.7	3.23589e+07	103698	108967
PC(16:0_18:2)+HCOO	PC(34:2)+HCOO	PC	(16:0_18:2)	(16:0)	(18:2)		802.56	802.562	1.56	C43 H81 O10 N1 P1	255 [C16H31O2]-,279 [C18H31O2]-, 168 [C4H11O4NP]-,153 [C3H6O5P]-	8.78671	3.32013e+06	2.31388e+06	2.38262e+06	1.27826e+07	1.14446e+07	1.26727e+07	2.13931e+07	2.05534e+07	1.68962e+07	1.13544e+07	1.08049e+07	1.02527e+07	2.24101e+07	2.38835e+07	2.94082e+07	3.24205e+07	3.25408e+07	2.91148e+07
PC(16:1_18:2)+HCOO	PC(34:3)+HCOO	PC	(16:1_18:2)	(16:1)	(18:2)		800.545	800.545	0	C43 H79 O10 N1 P1	253 [C16H29O2]-,279[C18H31O2]-	7.4785	3.96316e+06	17280.5	52490.3	204809	176340	1.72276e+07	3.08755e+07	392281	3.97489e+07	28668.2	33788.6	40071.7	235287	312133	378265	502332	1.00782e+06	770035
PC(16:1_18:2)+HCOO	PC(34:3)+HCOO	PC	(16:1_18:2)	(16:1)	(18:2)		800.545	800.545	0	C43 H79 O10 N1 P1	253 [C16H29O2]-,279[C18H31O2]-,168 [C4H11O4NP]-	7.59616	4.04045e+06	101004	69367.6	625317	508747	430361	761248	3.17271e+07	788285	41812.5	183459	22004.4	1.0138e+07	423092	1.4194e+07	168980	490568	46065.8
PC(16:0_18:3)+HCOO	PC(34:3)+HCOO	PC	(16:0_18:3)	(16:0)	(18:3)		800.545	800.546	1.08	C43 H79 O10 N1 P1	255 [C16H31O2]-,277 [C18H29O2]-, 168 [C4H11O4NP]-,153 [C3H6O5P]-	7.75225	3.80892e+06	2.53925e+06	2.87e+06	1.39656e+07	1.30084e+07	1.6465e+07	2.9898e+07	3.03112e+07	3.8597e+07	5.3606e+06	4.89243e+06	3.86395e+06	1.0054e+07	1.04928e+07	1.38265e+07	1.76146e+07	1.79712e+07	1.69455e+07
PC(18:4_16:1)+HCOO	PC(34:5)+HCOO	PC	(18:4_16:1)	(18:4)	(16:1)		796.513	796.514	1.03	C43 H75 O10 N1 P1	168 [C4H11O4NP]-,153 [C3H6O5P]-	6.13458	1.05185e+06	1.00543e+06	1.35491e+06	2.36344e+06	2.33244e+06	1.7296e+06	2.57836e+06	2.82591e+06	3.19449e+06	424020	384481	372952	1.32112e+06	1.40782e+06	2.05637e+06	3.09787e+06	3.2874e+06	2.91011e+06
PC(12:0_22:6)+HCOO	PC(34:6)+HCOO	PC	(12:0_22:6)	(12:0)	(22:6)		794.498	794.499	1.51	C43 H73 O10 N1 P1	168 [C4H11O4NP]-,153 [C3H6O5P]-	5.62268	929339	913399	1.15411e+06	2.42757e+06	2.14545e+06	2.07508e+06	3.62898e+06	3.83416e+06	9.31042e+06	279168	278335	216209	791821	921558	1.24175e+06	1.93654e+06	3.35678e+06	2.26375e+06
PC(18:0_18:1)+HCOO	PC(36:1)+HCOO	PC	(18:0_18:1)	(18:0)	(18:1)		832.607	832.607	0	C45 H87 O10 N1 P1	281 [C18H33O2]-,283[C18H35O2]-	11.7506	10211.7	27906.3	31096.1	50814.8	85834.9	64993.2	161613	181251	110821	81029.2	82219.9	76213.8	87653.7	86305.3	103963	120746	89117.7	112365
PC(20:1e_16:0)+HCOO	PC(36:1e)+HCOO	PC	(20:1e_16:0)	(20:1e)	(16:0)		818.628	818.629	1.4	C45 H89 O9 N1 P1	255 [C16H31O2]-, 168 [C4H11O4NP]-	11.8196	315699	251410	226569	415808	402510	659541	827275	893387	1.42127e+06	390281	358143	310252	349656	404916	558000	495924	392510	427856
PC(18:1_18:1)+HCOO	PC(36:2)+HCOO	PC	(18:1_18:1)	(18:1)	(18:1)		830.592	830.592	0.35	C45 H85 O10 N1 P1	281 [C18H33O2]-	10.3169	5048.68	0.0001	8236.11	256537	284160	206036	447589	791806	450453	94011.7	48273.2	66144.1	461517	670659	732910	805115	1.66526e+06	1.32982e+06
PC(18:0_18:2)+HCOO	PC(36:2)+HCOO	PC	(18:0_18:2)	(18:0)	(18:2)		830.592	830.593	2.04	C45 H85 O10 N1 P1	283 [C18H35O2]-,279[C18H31O2]-, 168 [C4H11O4NP]-	10.6947	122955	77476.5	70600.9	302941	296884	308041	605403	608327	317733	877771	746182	828531	739628	611694	747884	758190	595982	657633
PC(18:1_18:2)+HCOO	PC(36:3)+HCOO	PC	(18:1_18:2)	(18:1)	(18:2)		828.576	828.577	1.4	C45 H83 O10 N1 P1	281 [C18H33O2]-,279[C18H31O2]-, 168 [C4H11O4NP]-,153 [C3H6O5P]-	8.85455	563745	389395	420771	3.83258e+06	3.55561e+06	2.45183e+06	5.36225e+06	5.31644e+06	5.62968e+06	1.42595e+06	1.69438e+06	1.59206e+06	8.11121e+06	8.98639e+06	1.09099e+07	1.43829e+07	1.54012e+07	1.45958e+07
PC(18:0_18:3)+HCOO	PC(36:3)+HCOO	PC	(18:0_18:3)	(18:0)	(18:3)		828.576	828.578	2.17	C45 H83 O10 N1 P1	283 [C18H35O2]-,277 [C18H29O2]-	9.26917	146065	102004	100907	371325	347751	400522	802827	812817	805777	435492	351203	312076	421981	344493	446321	592495	444313	494377
PC(18:1_18:3)+HCOO	PC(36:4)+HCOO	PC	(18:1_18:3)	(18:1)	(18:3)		826.56	826.561	1.17	C45 H81 O10 N1 P1	281 [C18H33O2]-,277 [C18H29O2]-, 168 [C4H11O4NP]-,153 [C3H6O5P]-	7.7294	1.799e+06	1.50117e+06	2.00224e+06	8.24107e+06	7.89388e+06	7.05582e+06	1.46922e+07	1.44675e+07	1.72607e+07	5.06809e+06	4.66305e+06	4.4947e+06	2.21038e+07	2.39743e+07	3.18496e+07	3.6251e+07	3.50713e+07	3.58134e+07
PC(18:2_18:2)+HCOO	PC(36:4)+HCOO	PC	(18:2_18:2)	(18:2)	(18:2)		826.56	826.56	0	C45 H81 O10 N1 P1	279 [C18H31O2]-	8.05	1.90906e+06	1.50117e+06	7261.63	49156.1	117710	39595.5	47030.6	216487	197004	39035.5	13874.5	3760.41	2.66079e+07	21050.6	3.7253e+07	4.41912e+07	4.50482e+07	4.36783e+07
PC(18:3_18:2)+HCOO	PC(36:5)+HCOO	PC	(18:3_18:2)	(18:3)	(18:2)		824.545	824.546	1.29	C45 H79 O10 N1 P1	279 [C18H31O2]-,277 [C18H29O2]-, 168 [C4H11O4NP]-,153 [C3H6O5P]-	6.89864	2.6379e+06	2.54006e+06	3.81635e+06	9.27052e+06	8.20216e+06	8.72581e+06	1.93138e+07	1.88652e+07	1.83144e+07	3.88062e+06	3.40125e+06	3.09451e+06	1.78983e+07	2.04188e+07	2.71376e+07	3.55629e+07	3.78922e+07	3.62715e+07
PC(18:3_18:2)+HCOO	PC(36:5)+HCOO	PC	(18:3_18:2)	(18:3)	(18:2)		824.545	824.545	0	C45 H79 O10 N1 P1	279 [C18H31O2]-,277 [C18H29O2]-	7.143	18066.9	28798.1	15847.6	104053	8.81297e+06	9.51587e+06	214279	1.98496e+07	1.9021e+07	24029.5	3.63593e+06	9280.72	436593	514867	340350	3.77318e+07	3.94e+07	3.75405e+07
PC(18:3e_18:2)+HCOO	PC(36:5e)+HCOO	PC	(18:3e_18:2)	(18:3e)	(18:2)		810.565	810.566	0	C45 H81 O9 N1 P1	279[C18H29O2]-, 168 [C4H11O4NP]-	7.88608	595606	499763	412071	157794	180994	165911	19194.7	19161.7	86758.1	0.0001	0.0001	0.0001	0.0001	0.0001	0.0001	0.0001	0.0001	0.0001
PC(18:3_18:3)+HCOO	PC(36:6)+HCOO	PC	(18:3_18:3)	(18:3)	(18:3)		822.529	822.53	1.66	C45 H77 O10 N1 P1	277 [C18H29O2]-, 168 [C4H11O4NP]-,153 [C3H6O5P]-	6.24447	1.76744e+06	1.66742e+06	2.70518e+06	6.52454e+06	6.05586e+06	7.50515e+06	1.69248e+07	1.7322e+07	2.95344e+07	1.10661e+06	1.04612e+06	784563	3.86363e+06	4.63752e+06	6.17666e+06	9.83323e+06	1.10437e+07	1.02449e+07
PC(18:3_18:3)+HCOO	PC(36:6)+HCOO	PC	(18:3_18:3)	(18:3)	(18:3)		822.529	822.529	0	C45 H77 O10 N1 P1	277 [C18H29O2]-	6.453	4396.38	2597.42	6018.5	6.77596e+06	6.27676e+06	7.94238e+06	181341	1.81345e+07	292141	1646.58	2136.72	820845	19401.2	19699.3	42223.1	1.03686e+07	1.09865e+07	1.06452e+07
PC(19:0_18:3)+HCOO	PC(37:3)+HCOO	PC	(19:0_18:3)	(19:0)	(18:3)		842.592	842.592	0	C46 H85 O10 N1 P1	297 [C19H37O2]-,277 [C18H29O2]-	8.73695	49182	43774.9	48232.7	113531	115303	163419	145054	169331	298142	3582.33	0.0001	0.0001	0.0001	0.0001	0.0001	0.0001	0.0001	0.0001
PC(19:1_18:3)+HCOO	PC(37:4)+HCOO	PC	(19:1_18:3)	(19:1)	(18:3)		840.576	840.576	0	C46 H83 O10 N1 P1	295 [C19H35O2]-,277 [C18H29O2]-	8.46386	44620.9	15444.3	30525.8	160105	164631	179558	345468	383098	580939	72038.9	48492.2	39521.9	146461	165193	262659	219918	226312	239139
PC(20:1e_18:1)+HCOO	PC(38:2e)+HCOO	PC	(20:1e_18:1)	(20:1e)	(18:1)		844.644	844.644	0	C47 H91 O9 N1 P1	281 [C18H33O2]-	11.8691	108308	92671.3	100229	210512	216249	432403	245666	256760	309988	17619.6	21993.4	8607.93	0.0001	13569.3	33043.8	27441.8	12923.3	0.0001
PC(20:1e_18:2)+HCOO	PC(38:3e)+HCOO	PC	(20:1e_18:2)	(20:1e)	(18:2)		842.628	842.629	1.05	C47 H89 O9 N1 P1	279 [C18H31O2]-,168 [C4H11O4NP]-	11.3527	1.11348e+06	955572	979950	1.45758e+06	1.39353e+06	2.72989e+06	935373	962655	1.10501e+06	98357	86344.1	68677.7	0.0001	0.0001	0.0001	0.0001	0.0001	0.0001
PC(20:1e_18:3)+HCOO	PC(38:4e)+HCOO	PC	(20:1e_18:3)	(20:1e)	(18:3)		840.612	840.612	0	C47 H87 O9 N1 P1	277 [C18H29O2]-	9.601	6712.06	7848.44	8045.17	60413.8	67061.9	75277	137080	215653	1.15478e+07	2640.08	0.0132779	345566	0.0001	0.0001	5245.51	0.0001	0.0001	0.0001
PC(20:1e_18:3)+HCOO	PC(38:4e)+HCOO	PC	(20:1e_18:3)	(20:1e)	(18:3)		840.612	840.614	1.93	C47 H87 O9 N1 P1	277 [C18H29O2]-,168 [C4H11O4NP]-	9.78855	3.08575e+06	2.55953e+06	2.46751e+06	4.3897e+06	4.19254e+06	1.20341e+07	4.29656e+06	4.80858e+06	1.11522e+07	382966	370250	346660	0.0001	0.0001	10422.7	0.0001	0.0001	0.0001
PC(18:3_20:3)+HCOO	PC(38:6)+HCOO	PC	(18:3_20:3)	(18:3)	(20:3)		850.56	850.561	0.47	C47 H81 O10 N1 P1	305[C20H33O2]-,277 [C18H29O2]-, 153 [C3H6O5P]-	7.09527	30273.7	9144.37	0.0001	138140	136627	146488	181375	187764	398354	0.0001	0.0001	0.0001	0.0001	0.0001	0.0001	0.0001	0.0001	0.0001
PC(20:4e_18:3)+HCOO	PC(38:7e)+HCOO	PC	(20:4e_18:3)	(20:4e)	(18:3)		834.565	834.566	0	C47 H81 O9 N1 P1	277 [C18H29O2]-, 168 [C4H11O4NP]-	7.014	75354.5	56980.3	61850.2	135591	133392	602686	114971	100022	178620	0.0001	0.0001	0.0001	0.0001	0.0001	0.0001	0.0001	0.0001	0.0001
PE(16:0_18:1)-H	PE(34:1)-H	PE	(16:0_18:1)	(16:0)	(18:1)		716.524	716.524	0.59	C39 H75 O8 N1 P1	255 [C16H31O2]-,281 [C18H33O2]-, 140[C2H7O4NP]-,196[C5H11O5NP]-	10.8122	6993.63	2825.52	17975.4	162791	200402	190031	351118	449900	492399	210960	190923	184282	818156	818570	982975	973298	1.0772e+06	1.03871e+06
PE(16:0_18:2)-H	PE(34:2)-H	PE	(16:0_18:2)	(16:0)	(18:2)		714.508	714.509	1.66	C39 H73 O8 N1 P1	255 [C16H31O2]-,279 [C18H31O2]-, 140[C2H7O4NP]-,196[C5H11O5NP]-,153 [C3H6O5P]-	9.18663	1.64853e+06	1.66256e+06	1.80036e+06	3.48738e+06	3.4986e+06	2.56005e+06	3.40238e+06	4.02795e+06	6.41259e+06	3.10743e+06	3.12257e+06	3.31785e+06	1.69972e+07	1.69027e+07	1.95663e+07	1.71754e+07	2.09503e+07	2.16218e+07
PE(16:0_18:3)-H	PE(34:3)-H	PE	(16:0_18:3)	(16:0)	(18:3)		712.492	712.493	1.63	C39 H71 O8 N1 P1	255 [C16H31O2]-,277 [C18H29O2]-, 140[C2H7O4NP]-,196[C5H11O5NP]-	8.06048	674895	639644	768971	1.30813e+06	1.21912e+06	1.08195e+06	1.56946e+06	1.85558e+06	5.04966e+06	440107	453770	381407	2.31431e+06	2.51963e+06	3.05756e+06	2.4927e+06	3.1439e+06	3.08862e+06
PE(18:1_18:2)-H	PE(36:3)-H	PE	(18:1_18:2)	(18:1)	(18:2)		740.524	740.525	1.64	C41 H75 O8 N1 P1	281 [C18H33O2]-,279 [C18H31O2]-, 140[C2H7O4NP]-,196[C5H11O5NP]-	9.23405	154295	146425	139663	552591	567747	243108	692321	856015	1.72543e+06	101944	95345.1	119719	903288	938985	1.17557e+06	1.05718e+06	1.36037e+06	1.42666e+06
PE(18:2_18:2)-H	PE(36:4)-H	PE	(18:2_18:2)	(18:2)	(18:2)		738.508	738.509	1.87	C41 H73 O8 N1 P1	279 [C18H31O2]-, 140[C2H7O4NP]-,196[C5H11O5NP]-	8.02609	379473	450909	528699	953650	927889	548740	1.4204e+06	1.9679e+06	3.39312e+06	383067	408395	401153	3.83036e+06	4.17393e+06	4.38013e+06	3.56328e+06	4.65355e+06	4.49952e+06
PE(18:3_18:2)-H	PE(36:5)-H	PE	(18:3_18:2)	(18:3)	(18:2)		736.492	736.493	1.04	C41 H71 O8 N1 P1	277 [C18H29O2]-,279 [C18H31O2]-,153 [C3H6O5P]-	5.73331	339371	318234	304019	140591	136774	111066	16557.2	10175	25409.3	83761.2	68194	100335	0.0001	0.0001	0.0001	0.0001	0.0001	0.0001
PE(18:3_18:2)-H	PE(36:5)-H	PE	(18:3_18:2)	(18:3)	(18:2)		736.492	736.494	1.93	C41 H71 O8 N1 P1	277 [C18H29O2]-,279 [C18H31O2]-, 140[C2H7O4NP]-,196[C5H11O5NP]-	7.13458	336112	491904	748383	720459	690427	456743	1.03889e+06	1.21879e+06	2.38675e+06	195591	213914	218004	1.29169e+06	1.36606e+06	1.60563e+06	1.34154e+06	1.6032e+06	1.69151e+06
PE(18:3_18:3)-H	PE(36:6)-H	PE	(18:3_18:3)	(18:3)	(18:3)		734.477	734.477	0	C41 H69 O8 N1 P1	277 [C18H29O2]-, 140[C2H7O4NP]-,196[C5H11O5NP]-	6.42983	85417.5	142373	234315	151192	144872	111052	281885	352028	1.21919e+06	16738.8	18644.9	20836	123268	136010	178837	138975	168378	183814
PE(24:0_18:2)-H	PE(42:2)-H	PE	(24:0_18:2)	(24:0)	(18:2)		826.633	826.633	0	C47 H89 O8 N1 P1	367 [C24H47O2]-,279 [C18H31O2]-	12.616	40755.4	116881	131433	170433	80620.2	169668	126810	127126	220938	20966.8	19663.7	43242.7	175295	103537	140940	152690	161192	162200
PE(25:0_18:2)-H	PE(43:2)-H	PE	(25:0_18:2)	(25:0)	(18:2)		840.649	840.649	0	C48 H91 O8 N1 P1	381 [C25H49O2]-,279 [C18H31O2]-	12.78	18476.3	12164.2	12238.9	32773.6	24206.5	15216.3	45662	61059.5	163029	7708.09	8823.88	3267.36	23935.6	14125.4	0.0648298	42511.1	20273.7	30103.2
PE(26:0_18:2)-H	PE(44:2)-H	PE	(26:0_18:2)	(26:0)	(18:2)		854.664	854.664	0	C49 H93 O8 N1 P1	395 [C26H51O2]-,279 [C18H31O2]-	12.949	1447.5	13764.8	5512.23	37306.7	35105.7	24700.2	53883.8	56536.6	216152	0.0001	0.0001	0.0001	0.0001	0.0001	0.0001	0.0001	0.0001	0.0001
PG(16:0_16:0)-H	PG(32:0)-H	PG	(16:0_16:0)	(16:0)	(16:0)		721.503	721.503	0	C38 H74 O10 N0 P1	255 [C16H31O2]-,227 [C6H12O7P]-,153 [C3H6O5P]-	8.93105	1.12876e+07	8.00049e+06	1.10512e+07	3.74134e+07	4.00936e+07	4.3307e+07	3.9453e+07	2.64951e+07	2.65908e+07	2.46755e+07	2.55058e+07	3.20909e+07	6.5901e+07	6.05145e+07	6.07162e+07	6.8268e+07	6.69055e+07	7.12669e+07
PG(16:0_16:1)-H	PG(32:1)-H	PG	(16:0_16:1)	(16:0)	(16:1)		719.487	719.487	0	C38 H72 O10 N0 P1	255 [C16H31O2]-,253[C16H29O2]-, 153 [C3H6O5P]-	7.61316	1.08562e+06	820100	627641	534999	763314	821070	466511	447310	488075	81266.1	77292.4	119696	19628.7	23697	0.0001	48755.7	70256.6	24006.1
PG(16:0_16:1)-H	PG(32:1)-H	PG	(16:0_16:1)	(16:0)	(16:1)		719.487	719.488	1.05	C38 H72 O10 N0 P1	255 [C16H31O2]-,253[C16H29O2]-, 227 [C6H12O7P]-,153 [C3H6O5P]-	8.37922	8.13299e+06	5.63568e+06	6.31484e+06	1.04812e+07	1.21511e+07	1.35829e+07	1.39653e+07	1.32916e+07	1.38778e+07	3.14605e+06	3.54846e+06	4.18769e+06	1.59019e+06	1.26503e+06	1.1704e+06	1.93353e+06	1.88893e+06	2.13195e+06
PG(16:1_16:1)-H	PG(32:2)-H	PG	(16:1_16:1)	(16:1)	(16:1)		717.471	717.471	0	C38 H70 O10 N0 P1	253 [C16H29O2]-,153 [C3H6O5P]-	7.19145	232040	208554	186631	143939	225337	211789	298753	327765	347663	0.0001	0.0001	0.0001	0.0001	0.0001	0.0001	0.0001	0.0001	0.0001
PG(16:0_17:0)-H	PG(33:0)-H	PG	(16:0_17:0)	(16:0)	(17:0)		735.518	735.519	1.45	C39 H76 O10 N0 P1	255 [C16H31O2]-,269[C17H33O2]-,153 [C3H6O5P]-	9.54101	29110.4	26487.8	28050.5	168393	193678	163067	390001	187146	161111	913388	746106	891792	1.02362e+06	848723	791763	1.15034e+06	1.10625e+06	1.48873e+06
PG(16:0_18:1)-H	PG(34:1)-H	PG	(16:0_18:1)	(16:0)	(18:1)		747.518	747.519	1.31	C40 H76 O10 N0 P1	255 [C16H31O2]-,281 [C18H33O2]-, 227 [C6H12O7P]-,153 [C3H6O5P]-	9.02988	1.39762e+06	1.38906e+06	1.48735e+06	3.15858e+06	3.81685e+06	3.95405e+06	6.29389e+06	4.32415e+06	4.40169e+06	2.99625e+06	2.70933e+06	2.92967e+06	1.81452e+07	1.53111e+07	13381215	1.60234e+07	1.55784e+07	1.57879e+07
PG(16:0_18:2)-H	PG(34:2)-H	PG	(16:0_18:2)	(16:0)	(18:2)		745.503	745.503	0.79	C40 H74 O10 N0 P1	255 [C16H31O2]-,279 [C18H31O2]-,153 [C3H6O5P]-	7.22663	445734	377123	229741	343529	506563	544958	3.73791e+06	2.75125e+06	58272.8	257474	227393	235544	13625	15648	20840.1	82128.9	807124	101327
PG(16:0_18:2)-H	PG(34:2)-H	PG	(16:0_18:2)	(16:0)	(18:2)		745.503	745.504	1.84	C40 H74 O10 N0 P1	255 [C16H31O2]-,279 [C18H31O2]-, 227 [C6H12O7P]-,153 [C3H6O5P]-	7.84522	6.01693e+06	5.56396e+06	6.48525e+06	1.64189e+07	2.10133e+07	2.16276e+07	2.09559e+07	1.68228e+07	1.66023e+07	7.12654e+06	6.68742e+06	7.55342e+06	1.34714e+07	1.25178e+07	1.21511e+07	1.1794e+07	1.19144e+07	1.20617e+07
PG(16:1_18:1)-H	PG(34:2)-H	PG	(16:1_18:1)	(16:1)	(18:1)		745.503	745.503	0.84	C40 H74 O10 N0 P1	253 [C16H29O2]-,281 [C18H33O2]-, 227 [C6H12O7P]-,153 [C3H6O5P]-	8.47712	945550	1.03883e+06	976351	906635	1.1813e+06	1.17047e+06	1.39616e+06	3.00378e+06	3.05504e+06	110060	103479	99210.1	369080	226634	219944	278421	353528	344987
PG(16:0_18:3)-H	PG(34:3)-H	PG	(16:0_18:3)	(16:0)	(18:3)		743.487	743.488	1.7	C40 H72 O10 N0 P1	255 [C16H31O2]-,277 [C18H29O2]-, 153 [C3H6O5P]-	6.52899	662233	734976	321013	1.27276e+06	1.53384e+06	1.69216e+06	159783	3.61929e+06	226338	364369	451961	459570	24382.8	49223.6	88724.3	366437	3455.72	305994
PG(16:1_18:2)-H	PG(34:3)-H	PG	(16:1_18:2)	(16:1)	(18:2)		743.487	743.487	0	C40 H72 O10 N0 P1	253 [C16H29O2]-,279 [C18H31O2]-, 153 [C3H6O5P]-	6.84327	1.34224e+06	943080	631990	312769	569927	546913	5.20535e+06	3.17951e+07	71639.8	101682	43513	109531	79665.1	75194.5	41088.8	1.04723e+07	1.06537e+07	1.09592e+07
PG(16:0_18:3)-H	PG(34:3)-H	PG	(16:0_18:3)	(16:0)	(18:3)		743.487	743.488	1.2	C40 H72 O10 N0 P1	255 [C16H31O2]-,277 [C18H29O2]-, 227 [C6H12O7P]-,153 [C3H6O5P]-	7.01016	4.37899e+06	3.48524e+06	3.93361e+06	2.21937e+07	2.24144e+07	2.44154e+07	4.90501e+07	3.02864e+07	3.14002e+07	5.21949e+06	4.4582e+06	5.15381e+06	1.05199e+07	9.59513e+06	9.29674e+06	1.04629e+07	1.02574e+07	1.0473e+07
PG(16:0_18:3)-H	PG(34:3)-H	PG	(16:0_18:3)	(16:0)	(18:3)		743.487	743.487	0	C40 H72 O10 N0 P1	255 [C16H31O2]-,277 [C18H29O2]-, 153 [C3H6O5P]-	7.22951	2725.54	2278.85	19278.5	66151.5	145795	86003	2.90333e+07	3.80197e+07	3.91484e+07	15118.1	6802.82	31032.8	75673.1	9707.06	31896.1	16011.6	21429.6	1.0964e+07
PG(16:1_18:2)-H	PG(34:3)-H	PG	(16:1_18:2)	(16:1)	(18:2)		743.487	743.488	1.41	C40 H72 O10 N0 P1	253 [C16H29O2]-,279 [C18H31O2]-, 227 [C6H12O7P]-,153 [C3H6O5P]-	7.41239	1.92734e+07	1.66874e+07	1.87101e+07	1.90977e+07	2.89346e+07	3.08488e+07	2.85827e+07	3.75564e+07	3.80411e+07	962870	1.51622e+06	1.50555e+06	1.29617e+06	986122	903868	1.47257e+06	1.52623e+06	1.40703e+06
PG(16:1_18:3)-H	PG(34:4)-H	PG	(16:1_18:3)	(16:1)	(18:3)		741.471	741.471	0	C40 H70 O10 N0 P1	253 [C16H29O2]-,277 [C18H29O2]-, 227 [C6H12O7P]-,153 [C3H6O5P]-	6.20881	2.80185e+06	1.89397e+06	1.22792e+06	1.13252e+06	1.93828e+06	1.84599e+06	942569	647658	673718	176361	172074	162811	0.0001	0.0001	8077.11	0.0001	0.0001	0.0001
PG(16:1_18:3)-H	PG(34:4)-H	PG	(16:1_18:3)	(16:1)	(18:3)		741.471	741.472	1.52	C40 H70 O10 N0 P1	253 [C16H29O2]-,277 [C18H29O2]-, 227 [C6H12O7P]-,153 [C3H6O5P]-	6.65998	2.07581e+07	1.76506e+07	20190741	3.68214e+07	3.72871e+07	4.05185e+07	7.13542e+07	6.16213e+07	6.15328e+07	2.79711e+06	3.72759e+06	4.29937e+06	3.26191e+06	2.46131e+06	2.29893e+06	4.30982e+06	4.87745e+06	4.34991e+06
PG(16:1_18:3)-H	PG(34:4)-H	PG	(16:1_18:3)	(16:1)	(18:3)		741.471	741.471	0	C40 H70 O10 N0 P1	253 [C16H29O2]-,277 [C18H29O2]-, 227 [C6H12O7P]-,153 [C3H6O5P]-	6.92561	225106	201837	210650	221370	481771	541055	721420	643254	907145	5246.98	20939.3	19643.3	3.25198e+06	2.45397e+06	0.0001	4.309e+06	4.86537e+06	4.32057e+06
PG(17:0_18:3)-H	PG(35:3)-H	PG	(17:0_18:3)	(17:0)	(18:3)		757.503	757.503	0	C41 H74 O10 N0 P1	269[C17H33O2]-,277 [C18H29O2]-,153 [C3H6O5P]-	7.417	0.0001	0.0001	0.0001	5611.78	21229.3	22487	619514	68693.8	59854.1	80274.4	57939.5	96173.5	50303.6	61702.7	36125.4	64231.3	48137.4	61850.4
PG(17:1_18:3)-H	PG(35:4)-H	PG	(17:1_18:3)	(17:1)	(18:3)		755.487	755.487	0	C41 H72 O10 N0 P1	267[C17H31O2]-,277 [C18H29O2]-,153 [C3H6O5P]-	7.013	37703.7	20040.3	16392.9	78479.5	97514	120392	548756	195243	294566	35406.1	27632.1	29280.1	0.0001	0.0001	0.0001	0.0001	12481.4	0.0001
PG(18:3_18:2)-H	PG(36:5)-H	PG	(18:3_18:2)	(18:3)	(18:2)		767.487	767.487	0	C42 H72 O10 N0 P1	279 [C18H31O2]-,277 [C18H29O2]-, 153 [C3H6O5P]-	6.36169	215347	99952.8	109193	83090.3	85445.9	118005	231422	260126	298782	45754.1	40169.3	34630.4	40636	14308.2	18242.1	11959.6	9136.17	17535.9
PG(18:3_18:3)-H	PG(36:6)-H	PG	(18:3_18:3)	(18:3)	(18:3)		765.471	765.471	0	C42 H70 O10 N0 P1	277 [C18H29O2]-, 153 [C3H6O5P]-	5.82749	1.04917e+06	865532	667457	100632	17999.4	81924.6	710657	526643	531597	6674.46	18742.7	3264.87	15980.9	5475.08	17457.6	9053.78	31887.4	13195.8
PI(16:0_16:0)-H	PI(32:0)-H	PI	(16:0_16:0)	(16:0)	(16:0)		809.519	809.52	1.52	C41 H78 O13 N0 P1	255 [C16H31O2]-, 241 [C6H10O8P]-,153 [C3H6O5P]-	8.55695	361828	343440	398952	538257	604271	678811	437240	523114	1.05051e+06	178188	119994	93288.4	120670	131823	167960	175106	149092	177109
PI(16:0_16:1)-H	PI(32:1)-H	PI	(16:0_16:1)	(16:0)	(16:1)		807.503	807.504	1.47	C41 H76 O13 N0 P1	255 [C16H31O2]-,253 [C16H29O2]-, 241 [C6H10O8P]-,153 [C3H6O5P]-	7.34051	103101	64182.8	55263.5	498860	506894	416492	1.1301e+06	1.22626e+06	2.01592e+06	55588.7	40855.8	39396.3	278093	318913	333408	524240	726987	881498
PI(17:1_16:0)-H	PI(33:1)-H	PI	(17:1_16:0)	(17:1)	(16:0)		821.519	821.519	0	C42 H78 O13 N0 P1	255 [C16H31O2]-,267 [C17H31O2]-, 241 [C6H10O8P]-,153 [C3H6O5P]-	7.9633	16183.4	25019.6	40898.6	91667.8	58923.4	76991.8	182468	171745	187515	41153.2	22679.1	10802.3	126387	218619	270448	305266	385502	332896
PI(16:0_18:1)-H	PI(34:1)-H	PI	(16:0_18:1)	(16:0)	(18:1)		835.534	835.536	1.84	C43 H80 O13 N0 P1	255 [C16H31O2]-,281 [C18H33O2]-, 241 [C6H10O8P]-,153 [C3H6O5P]-	8.69065	363260	306020	264902	1.6782e+06	1.68062e+06	1.62849e+06	5.25111e+06	5.20275e+06	4.99138e+06	2.23569e+06	1.73924e+06	1.87665e+06	7.96465e+06	7.99503e+06	8.82408e+06	1.22599e+07	1.13449e+07	1.09599e+07
PI(16:0_18:2)-H	PI(34:2)-H	PI	(16:0_18:2)	(16:0)	(18:2)		833.519	833.52	1.44	C43 H78 O13 N0 P1	255 [C16H31O2]-,279 [C18H31O2]-, 241 [C6H10O8P]-,153 [C3H6O5P]-	7.57738	3.13305e+06	2.35845e+06	2.15375e+06	8.76737e+06	8.36285e+06	6.70603e+06	1.65002e+07	1.63982e+07	1.7047e+07	4.35863e+06	3.49383e+06	4.02876e+06	1.88929e+07	2.06834e+07	2.32898e+07	2.92035e+07	3.24173e+07	3.28261e+07
PI(16:0_18:3)-H	PI(34:3)-H	PI	(16:0_18:3)	(16:0)	(18:3)		831.503	831.504	1.33	C43 H76 O13 N0 P1	255 [C16H31O2]-,277 [C18H29O2]-, 241 [C6H10O8P]-,153 [C3H6O5P]-	6.79159	908611	697411	686236	2.18026e+06	2.01437e+06	2.08672e+06	6.05029e+06	5.53087e+06	9.74617e+06	436077	380320	371141	1.93162e+06	1.75054e+06	2.81791e+06	3.227e+06	3.62013e+06	3.57599e+06
PI(18:2_18:2)-H	PI(36:4)-H	PI	(18:2_18:2)	(18:2)	(18:2)		857.519	857.519	0	C45 H78 O13 N0 P1	279 [C18H31O2]-, 241 [C6H10O8P]-,153 [C3H6O5P]-	6.77956	155203	234993	352138	294369	274588	200627	479563	336868	375221	100787	132255	164844	274601	190755	367984	451530	289285	256905
PI(18:3_18:2)-H	PI(36:5)-H	PI	(18:3_18:2)	(18:3)	(18:2)		855.503	855.504	1.44	C45 H76 O13 N0 P1	279 [C18H31O2]-,277 [C18H29O2]-, 241 [C6H10O8P]-,153 [C3H6O5P]-	6.15266	353279	514657	666086	657884	624617	392774	413232	351177	534762	227079	186958	251829	162172	164552	111764	278771	218360	204731
PI(18:3_18:3)-H	PI(36:6)-H	PI	(18:3_18:3)	(18:3)	(18:3)		853.487	853.487	0	C45 H74 O13 N0 P1	277 [C18H29O2]-, 241 [C6H10O8P]-,153 [C3H6O5P]-	5.64564	107153	157318	230955	149619	175797	133721	81461.9	158719	310796	6954.89	15721.3	15233.6	0.0001	0.0001	0.0001	0.0001	0.0001	36817.1
PI(20:1e_18:2)-H	PI(38:3e)-H	PI	(20:1e_18:2)	(20:1e)	(18:2)		873.586	873.586	0	C47 H86 O12 N0 P1	279 [C18H31O2]-, 241 [C6H10O8P]-	9.4503	649563	622205	595361	185916	169558	207042	157601	162764	264025	0.0001	0.0001	0.0001	0.0001	0.0001	0.0001	0.0001	0.0001	0.0001
PI(20:1e_18:3)-H	PI(38:4e)-H	PI	(20:1e_18:3)	(20:1e)	(18:3)		871.571	871.571	0	C47 H84 O12 N0 P1	277 [C18H29O2]-, 241 [C6H10O8P]-	8.30325	666913	661373	581534	285036	218779	356264	298519	247683	911083	0.0001	0.0001	4779.21	0.0001	0.0001	0.0001	0.0001	0.0001	0.0001
PS(18:2_18:2)-H	PS(36:4)-H	PS	(18:2_18:2)	(18:2)	(18:2)		782.498	782.497	-1.32	C42 H73 O10 N1 P1	279 [C18H31O2]-	9.18477	449808	483718	486238	1.02967e+06	979419	739185	1.00157e+06	1.19431e+06	1.89051e+06	891210	901777	912661	5.03623e+06	5.1677e+06	6.02084e+06	5.02831e+06	6.11491e+06	6.16237e+06
LPA(18:2)-H	LPA(18:2)-H	LPA	(18:2)	(18:2)			433.236	433.236	0	C21 H38 O7 N0 P1	279 [C18H31O2]-, 79 [O3P]-,153 [C3H6O5P]-	2.15771	957672	1.03283e+06	1.6415e+06	879115	860701	444837	130894	118704	101585	256323	229794	175849	84205.8	71141.1	41426.5	15751	8840.22	96165.8
LPA(18:3)-H	LPA(18:3)-H	LPA	(18:3)	(18:3)			431.22	431.22	0	C21 H36 O7 N0 P1	277 [C18H29O2]-, 79 [O3P]-,153 [C3H6O5P]-	1.58631	315409	416601	507670	292433	286918	184022	51908.6	41149.9	103654	47137.7	42556.7	26698.8	3937.67	2581.45	4995.43	0.0001	0.0001	24627.1
LPC(16:0)+HCOO	LPC(16:0)+HCOO	LPC	(16:0)	(16:0)			540.331	540.331	0	C25 H51 O9 N1 P1	255 [C16H31O2]-	2.6775	90833.5	89784.6	105096	102683	93001.6	127510	86332.6	69250.1	108101	16249.5	11599.8	14148.8	16583.2	11344.7	21858.6	13110.2	14820.9	16969.7
LPC(16:0)+HCOO	LPC(16:0)+HCOO	LPC	(16:0)	(16:0)			540.331	540.332	1.57	C25 H51 O9 N1 P1	255 [C16H31O2]-, 168 [C4H11O4NP]-,153 [C3H6O5P]-	2.97121	877112	910036	974524	988918	960477	1.06964e+06	808344	834970	1.19503e+06	190497	173752	164603	191912	249097	243006	277266	262540	259649
LPC(16:1)+HCOO	LPC(16:1)+HCOO	LPC	(16:1)	(16:1)			538.315	538.315	0	C25 H49 O9 N1 P1	253 [C16H29O2]-	1.8141	333679	292506	364556	471230	223655	482640	120900	112395	178411	22160.4	50276.9	20702.5	6438.19	3467.19	3746.09	0.0001	2077.31	3237.11
LPC(16:1)+HCOO	LPC(16:1)+HCOO	LPC	(16:1)	(16:1)			538.315	538.315	0.15	C25 H49 O9 N1 P1	253 [C16H29O2]-, 168 [C4H11O4NP]-,153 [C3H6O5P]-	1.99841	947402	948821	2.90353e+06	4.25769e+06	1.74476e+06	4.23592e+06	1.07856e+06	692893	1.72579e+06	233978	411883	203345	133204	110562	111782	45236	54602.6	70862.9
LPC(17:1)+HCOO	LPC(17:1)+HCOO	LPC	(17:1)	(17:1)			552.331	552.331	0	C26 H51 O9 N1 P1	267 [C17H31O2]-,153 [C3H6O5P]-	2.60317	279295	242699	297551	331170	305307	390100	123890	110684	115773	101253	81491.2	83729.2	44897.4	41892.5	39527.5	13459.3	0.0001	7458.55
LPC(18:1)+HCOO	LPC(18:1)+HCOO	LPC	(18:1)	(18:1)			566.346	566.347	1.19	C27 H53 O9 N1 P1	281 [C18H33O2]-, 153 [C3H6O5P]-	3.00653	294462	293434	299063	589348	616090	829288	475305	448618	358970	422900	441314	462270	375663	327071	286800	138675	113237	142077
LPC(18:1)+HCOO	LPC(18:1)+HCOO	LPC	(18:1)	(18:1)			566.346	566.347	1.72	C27 H53 O9 N1 P1	281 [C18H33O2]-, 168 [C4H11O4NP]-,153 [C3H6O5P]-	3.27942	2.8499e+06	2.68195e+06	2.83493e+06	5.50598e+06	5.40301e+06	7.62028e+06	3.46555e+06	3.80512e+06	2.88872e+06	3.68404e+06	3.67551e+06	3.85115e+06	3.15393e+06	2.86212e+06	2.49331e+06	1.16721e+06	1.00603e+06	1.13638e+06
LPC(18:2)+HCOO	LPC(18:2)+HCOO	LPC	(18:2)	(18:2)			564.331	564.331	1.07	C27 H51 O9 N1 P1	279 [C18H31O2]-, 168 [C4H11O4NP]-,153 [C3H6O5P]-	2.14856	7.24673e+06	7.09623e+06	7.9191e+06	9.08542e+06	8.23383e+06	8.43388e+06	2.4077e+06	2.54106e+06	2.04111e+06	5.15881e+06	5.26668e+06	4.91556e+06	2.4035e+06	2.23914e+06	1.76068e+06	779525	692218	861429
LPC(18:2)+HCOO	LPC(18:2)+HCOO	LPC	(18:2)	(18:2)			564.331	564.332	1.71	C27 H51 O9 N1 P1	279 [C18H31O2]-, 168 [C4H11O4NP]-,153 [C3H6O5P]-	2.37653	6.24433e+07	5.78781e+07	6.60856e+07	7.44865e+07	7.33401e+07	7.80284e+07	2.30143e+07	2.22974e+07	1.83458e+07	4.56724e+07	4.32673e+07	4.26558e+07	2.22286e+07	1.98414e+07	1.55918e+07	5.87362e+06	5.03381e+06	6.48549e+06
LPC(18:2)+HCOO	LPC(18:2)+HCOO	LPC	(18:2)	(18:2)			564.331	564.331	0.42	C27 H51 O9 N1 P1	279 [C18H31O2]-, 168 [C4H11O4NP]-,153 [C3H6O5P]-	2.5702	6.43128e+07	1.0893e+06	3.8598e+06	4.56849e+06	1.20345e+06	1.36153e+06	285331	2.34768e+07	334140	4.88799e+07	4.63202e+07	4.56938e+07	311292	2.10579e+07	231694	67498	87817.2	6.97043e+06
LPC(18:3)+HCOO	LPC(18:3)+HCOO	LPC	(18:3)	(18:3)			562.315	562.316	1.28	C27 H49 O9 N1 P1	277 [C18H29O2]-, 168 [C4H11O4NP]-,153 [C3H6O5P]-	1.57499	7.06198e+06	7.25818e+06	9.15428e+06	1.02094e+07	9.74826e+06	1.05551e+07	2.88748e+06	2.62111e+06	4.42942e+06	2.17618e+06	2.39094e+06	1.88541e+06	1.05958e+06	911017	813581	439424	370241	389397
LPC(18:3)+HCOO	LPC(18:3)+HCOO	LPC	(18:3)	(18:3)			562.315	562.316	1.09	C27 H49 O9 N1 P1	277 [C18H29O2]-, 168 [C4H11O4NP]-,153 [C3H6O5P]-	1.73224	6.42333e+07	6.26046e+07	7.33706e+07	8.20753e+07	7.75357e+07	9.2296e+07	2.56042e+07	2.53196e+07	4.31395e+07	2.00895e+07	1.94672e+07	1.6128e+07	8.06944e+06	7.4067e+06	6.46554e+06	3.08557e+06	2.62568e+06	3.25134e+06
LPC(18:3)+HCOO	LPC(18:3)+HCOO	LPC	(18:3)	(18:3)			562.315	562.315	0	C27 H49 O9 N1 P1	277 [C18H29O2]-	1.936	6.73129e+07	6.65001e+07	7.75479e+07	8.53029e+07	8.25778e+07	9.72249e+07	2.71458e+07	2.66227e+07	5.04039e+07	2.14864e+07	2.06645e+07	1.74527e+07	8.6516e+06	8.03394e+06	6.95942e+06	155478	2.78538e+06	13116.3
LPC(18:3)+HCOO	LPC(18:3)+HCOO	LPC	(18:3)	(18:3)			562.315	562.315	0	C27 H49 O9 N1 P1	277 [C18H29O2]-	2.35552	149436	245295	216257	333032	280781	424127	248742	253573	496069	47517.1	44377.7	25301.7	8.64619e+06	8.04127e+06	6.95942e+06	3.1926e+06	0.0001	0.0001
LPC(19:1)+HCOO	LPC(19:1)+HCOO	LPC	(19:1)	(19:1)			580.362	580.362	0	C28 H55 O9 N1 P1	295 [C19H35O2]-	3.76	5834.67	25749.4	17166	26190.9	74376.6	40403.3	35795.3	20068.2	37329.1	360908	343776	442674	66463.6	67015.1	44936	12935.2	7855.9	16850.9
LPC(20:1e)+HCOO	LPC(20:1e)+HCOO	LPC	(20e:1)	(20:1e)			580.398	580.399	1.47	C29 H59 O8 N1 P1	168 [C4H11O4NP]-,153 [C3H6O5P]-	4.18992	1.18703e+06	1.08313e+06	1.05995e+06	883987	829905	1.35072e+06	669138	654652	954506	524343	543418	469885	148794	157075	121636	74795.7	36285.1	52568.8
LPC(20:1e)+HCOO	LPC(20:1e)+HCOO	LPC	(20e:1)	(20:1e)			580.398	580.398	0	C29 H59 O8 N1 P1	168 [C4H11O4NP]-	4.46927	97684.1	77276.3	77603.6	88710.5	78456.9	171019	73010.5	73877.8	126259	6294.64	5675.46	1890.76	147857	0.0001	121265	75216.5	0.0001	52072.6
LPE(16:1)-H	LPE(16:1)-H	LPE	(16:1)	(16:1)			450.263	450.263	0	C21 H41 O7 N1 P1	253 [C16H31O2]-	2.06151	130921	211008	270239	65830.2	78522.1	48823.5	4372.34	4018.65	24348.4	10598.1	12729	19012.8	6111.24	0.0001	0.0001	0.0001	0.0001	0.0001
LPE(18:1)-H	LPE(18:1)-H	LPE	(18:1)	(18:1)			478.294	478.294	0	C23 H45 O7 N1 P1	281[C18H33O2]-, 140[C2H7O4NP]-,196[C5H11O5NP]-	3.30217	183241	292579	358876	390363	373020	361090	192808	182203	272964	365410	367235	394335	269206	210084	171939	53238.6	44854.8	41420.4
LPE(18:2)-H	LPE(18:2)-H	LPE	(18:2)	(18:2)			476.278	476.279	0.47	C23 H43 O7 N1 P1	279[C18H31O2]-, 140[C2H7O4NP]-,196[C5H11O5NP]-,153 [C3H6O5P]-	2.14879	1.17915e+06	1.8633e+06	2.64057e+06	1.1385e+06	1.06517e+06	608281	149410	142651	224691	578721	574247	764559	490150	329651	206150	72735.9	60853.9	95879.1
LPE(18:2)-H	LPE(18:2)-H	LPE	(18:2)	(18:2)			476.278	476.278	0.33	C23 H43 O7 N1 P1	279[C18H31O2]-, 140[C2H7O4NP]-,196[C5H11O5NP]-,153 [C3H6O5P]-	2.37469	1.10841e+07	1.76566e+07	2.63215e+07	1.11396e+07	1.0435e+07	6.03627e+06	1.25858e+06	1.28195e+06	2.20055e+06	5.23702e+06	5.20328e+06	6.87204e+06	3.94739e+06	2.80068e+06	1.79161e+06	506480	447256	661843
LPE(18:2)-H	LPE(18:2)-H	LPE	(18:2)	(18:2)			476.278	476.278	0	C23 H43 O7 N1 P1	279[C18H31O2]-, 196[C5H11O5NP]-	2.53503	665505	1.89846e+07	890972	558343	1.11519e+07	6.21917e+06	15080	4994.06	18247.2	31001.4	5.55618e+06	7.32447e+06	51764	28695.2	7682.59	506144	417518	639719
LPE(18:3)-H	LPE(18:3)-H	LPE	(18:3)	(18:3)			474.263	474.263	0	C23 H41 O7 N1 P1	277[C18H29O2]-, 140[C2H7O4NP]-	1.57846	374987	560273	943421	320803	292722	164232	38362	46050.8	162165	72451.9	70549.4	90007.6	51797.2	38102	29654.1	9973.96	61292.6	12239.5
LPE(18:3)-H	LPE(18:3)-H	LPE	(18:3)	(18:3)			474.263	474.263	0.11	C23 H41 O7 N1 P1	277[C18H29O2]-, 140[C2H7O4NP]-,196[C5H11O5NP]-,153 [C3H6O5P]-	1.73148	3.62055e+06	6.16345e+06	9.44018e+06	3.03001e+06	2.64539e+06	1.75525e+06	405451	409182	1.28364e+06	691046	744208	764940	469590	329442	220474	69197.4	63767.6	92532.7
LPG(14:1)-H	LPG(14:1)-H	LPG	(14:1)	(14:1)			453.226	453.226	0	C20 H38 O9 N0 P1	225 [C14H25O2]-, 227 [C6H12O7P]-,153 [C3H6O5P]-	1.30484	273891	317991	314406	139435	135541	130974	50909.1	57292	55100.8	0.0001	0.0001	0.0001	0.0001	0.0001	0.0001	0.0001	0.0001	0.0001
LPG(16:0)-H	LPG(16:0)-H	LPG	(16:0)	(16:0)			483.273	483.273	0.94	C22 H44 O9 N0 P1	255 [C16H31O2]-, 227 [C6H12O7P]-,153 [C3H6O5P]-	2.23706	1.17181e+07	1.15575e+07	1.20545e+07	2.07045e+07	2.0924e+07	1.77979e+07	4.81358e+06	4.48872e+06	7.8643e+06	6.97943e+06	6.32409e+06	7.6535e+06	2.3315e+06	1.69391e+06	1.28411e+06	414238	277806	405318
LPG(16:0)-H	LPG(16:0)-H	LPG	(16:0)	(16:0)			483.273	483.273	0.86	C22 H44 O9 N0 P1	255 [C16H31O2]-, 227 [C6H12O7P]-,153 [C3H6O5P]-	2.5052	8.78481e+07	9.54623e+07	9.76027e+07	181139941	1.77485e+08	152681196	2.95616e+07	2.68794e+07	4.59646e+07	6.1635e+07	5.51058e+07	6.68042e+07	1.77124e+07	1.33671e+07	8.74494e+06	3.09204e+06	2.0202e+06	3.17707e+06
LPG(16:0)-H	LPG(16:0)-H	LPG	(16:0)	(16:0)			483.273	483.274	1.32	C22 H44 O9 N0 P1	255 [C16H31O2]-, 227 [C6H12O7P]-,153 [C3H6O5P]-	2.69899	405054	1.09485e+06	1.04726e+06	1.83333e+08	491523	510633	142783	198749	535923	6.43797e+07	333011	394076	185166	141596	113485	6747.6	2388.67	4070.63
LPG(16:1)-H	LPG(16:1)-H	LPG	(16:1)	(16:1)			481.257	481.257	0	C22 H42 O9 N0 P1	253 [C16H29O2]-, 227 [C6H12O7P]-,153 [C3H6O5P]-	1.71825	705290	798213	853748	1.02381e+06	1.03476e+06	1.02669e+06	190768	261957	317135	29357.7	22590	26274.2	0.0001	0.0001	0.0001	0.0001	0.0001	0.0001
LPG(16:1)-H	LPG(16:1)-H	LPG	(16:1)	(16:1)			481.257	481.257	0.49	C22 H42 O9 N0 P1	253 [C16H29O2]-, 227 [C6H12O7P]-,153 [C3H6O5P]-	1.96874	4.0997e+07	5.03954e+07	5.35764e+07	3.58769e+07	3.49592e+07	2.24841e+07	6.21581e+06	6.02208e+06	6.04867e+06	2.73487e+06	2.35594e+06	1.95431e+06	215379	162006	115658	65450.2	57734	52305
LPG(16:1)-H	LPG(16:1)-H	LPG	(16:1)	(16:1)			481.257	481.258	0.93	C22 H42 O9 N0 P1	253 [C16H29O2]-, 227 [C6H12O7P]-,153 [C3H6O5P]-	2.18092	2.59501e+08	2.96451e+08	296183981	2.25832e+08	2.15287e+08	1.69443e+08	4.92553e+07	4.63654e+07	4.86351e+07	1.89319e+07	1.77915e+07	1.42475e+07	1.48273e+06	1.2787e+06	946778	524229	361384	459742
LPG(16:1)-H	LPG(16:1)-H	LPG	(16:1)	(16:1)			481.257	481.257	0	C22 H42 O9 N0 P1	253 [C16H29O2]-, 227 [C6H12O7P]-,153 [C3H6O5P]-	2.36466	2.52464e+06	2.98041e+06	3.78018e+06	2.25395e+06	2.06882e+06	2.87371e+06	5.21646e+07	711129	511727	184061	142736	169896	1.53709e+06	7.71242	942547	0.212919	377544	482525
LPG(17:0)-H	LPG(17:0)-H	LPG	(17:0)	(17:0)			497.288	497.289	0.95	C23 H46 O9 N0 P1	269 [C17H33O2]-, 227 [C6H12O7P]-,153 [C3H6O5P]-	3.04053	123448	163032	161847	413253	340260	303212	203509	209183	522554	1.07743e+06	1.02931e+06	1.23003e+06	199005	140529	107466	44348	14266.3	29531.6
LPG(17:0)-H	LPG(17:0)-H	LPG	(17:0)	(17:0)			497.288	497.288	0	C23 H46 O9 N0 P1	269 [C17H33O2]-, 227 [C6H12O7P]-,153 [C3H6O5P]-	3.1943	126376	173865	151863	164014	160656	158451	49039.1	48618.4	78438	122237	88755.6	104639	15117.1	8580.77	2236.91	0.0001	13457.8	27657
LPG(17:1)-H	LPG(17:1)-H	LPG	(17:1)	(17:1)			495.273	495.274	1.99	C23 H44 O9 N0 P1	267 [C17H31O2]-, 153 [C3H6O5P]-	2.68629	133827	192789	146991	260963	245786	232347	117365	112487	200187	259691	216205	230242	0.0001	0.0001	2071.82	0.0001	0.0001	0.0001
LPG(17:1)-H	LPG(17:1)-H	LPG	(17:1)	(17:1)			495.273	495.273	0	C23 H44 O9 N0 P1	267 [C17H31O2]-, 227 [C6H12O7P]-,153 [C3H6O5P]-	2.83554	370122	491725	439601	231121	241103	233508	61320.9	64802.5	55261	56655.8	57385.8	84539.9	0.0001	0.0001	0.0001	0.0001	0.0001	0.0001
LPG(18:1)-H	LPG(18:1)-H	LPG	(18:1)	(18:1)			509.288	509.289	0.75	C24 H46 O9 N0 P1	281 [C18H33O2]-, 227 [C6H12O7P]-,153 [C3H6O5P]-	2.82187	318967	352335	342833	342761	298561	263828	244229	236119	138764	434972	453444	555433	145743	154227	130830	69924.5	63060.5	76254.9
LPG(18:2)-H	LPG(18:2)-H	LPG	(18:2)	(18:2)			507.273	507.273	0	C24 H44 O9 N0 P1	279 [C18H31O2]-, 227 [C6H12O7P]-,153 [C3H6O5P]-	1.79982	488804	656874	710227	289107	292287	197876	116970	125360	44436.9	160445	134398	201919	22584	10924.2	19064.2	11843.4	13472.9	6650.77
LPG(18:2)-H	LPG(18:2)-H	LPG	(18:2)	(18:2)			507.273	507.273	0	C24 H44 O9 N0 P1	279 [C18H31O2]-, 227 [C6H12O7P]-,153 [C3H6O5P]-	1.99175	6.62306e+06	7.6747e+06	8.98891e+06	3.61055e+06	3.39056e+06	2.21333e+06	1.32905e+06	1.30601e+06	637048	1.51234e+06	1.40524e+06	2.07183e+06	228799	206945	276435	141407	114254	134246
LPG(18:3)-H	LPG(18:3)-H	LPG	(18:3)	(18:3)			505.257	505.258	0.78	C24 H42 O9 N0 P1	277 [C18H29O2]-, 227 [C6H12O7P]-,153 [C3H6O5P]-	1.47049	6.80201e+06	6.71307e+06	7.25699e+06	5.32298e+06	4.1632e+06	6.41806e+06	4.35801e+06	4.36227e+06	4.42338e+06	706513	655361	644515	289637	205434	321105	177589	90116.8	140683
LPG(18:4)-H	LPG(18:4)-H	LPG	(18:4)	(18:4)			503.242	503.242	0.42	C24 H40 O9 N0 P1	275 [C18H27O2]-, 227 [C6H12O7P]-,153 [C3H6O5P]-	1.33949	380533	441835	459059	221389	254549	250395	121336	98123.9	74597.2	0.0001	0.0001	0.0001	0.0001	0.0001	0.0001	0.0001	0.0001	0.0001
LPI(16:0)-H	LPI(16:0)-H	LPI	(16:0)	(16:0)			571.289	571.289	0.89	C25 H48 O12 N0 P1	255 [C16H31O2]-, 241 [C6H10O8P]-,153 [C3H6O5P]-	2.05508	533046	672094	555358	474480	485065	493955	321114	307554	389246	121538	93519.9	100856	123238	114096	133970	115202	122561	151165
LPI(16:1)-H	LPI(16:1)-H	LPI	(16:1)	(16:1)			569.273	569.273	0	C25 H46 O12 N0 P1	253 [C16H29O2]-, 241 [C6H10O8P]-,153 [C3H6O5P]-	1.4035	642346	736706	700176	797724	778711	640844	290767	357224	422873	84929.1	66117.9	98261.4	61142.7	62033.9	33688	8810.5	0.0001	24223.6
LPI(18:1)-H	LPI(18:1)-H	LPI	(18:1)	(18:1)			597.305	597.304	0	C27 H50 O12 N0 P1	281 [C18H33O2]-, 241 [C6H10O8P]-,153 [C3H6O5P]-	2.09036	135283	158411	164266	246259	226419	267356	172660	143382	112559	228754	187787	282321	199434	145188	105624	47397.8	20962.6	33249
LPI(18:1)-H	LPI(18:1)-H	LPI	(18:1)	(18:1)			597.305	597.304	0	C27 H50 O12 N0 P1	281 [C18H33O2]-, 241 [C6H10O8P]-,153 [C3H6O5P]-	2.35335	1.43498e+06	1.70484e+06	1.74482e+06	2.24345e+06	2.66109e+06	3.02954e+06	1.79662e+06	1.84811e+06	1.54756e+06	2.86949e+06	2.35237e+06	2.99527e+06	2.02426e+06	1.37948e+06	1.05112e+06	307434	170988	379100
LPI(18:2)-H	LPI(18:2)-H	LPI	(18:2)	(18:2)			595.289	595.289	0.48	C27 H48 O12 N0 P1	279 [C18H31O2]-, 241 [C6H10O8P]-,153 [C3H6O5P]-	1.48745	2.39769e+06	2.77322e+06	2.70249e+06	2.4724e+06	2.34209e+06	2.10533e+06	966964	717536	926124	1.04626e+06	1.09867e+06	1.46004e+06	782109	578033	391754	115951	98902	148454
LPI(18:2)-H	LPI(18:2)-H	LPI	(18:2)	(18:2)			595.289	595.29	1.67	C27 H48 O12 N0 P1	279 [C18H31O2]-, 241 [C6H10O8P]-,153 [C3H6O5P]-	1.65438	1.42059e+07	1.67294e+07	1.81012e+07	1.6398e+07	1.69208e+07	1.29963e+07	5.55903e+06	5.23488e+06	4.98914e+06	7.64618e+06	5.89541e+06	8.52529e+06	5.39052e+06	4.12018e+06	2.83102e+06	880505	618060	1.31653e+06
LPI(18:3)-H	LPI(18:3)-H	LPI	(18:3)	(18:3)			593.273	593.274	1.44	C27 H46 O12 N0 P1	277 [C18H29O2]-, 241 [C6H10O8P]-,153 [C3H6O5P]-	1.24571	4.9812e+06	5.81859e+06	6.35172e+06	3.69541e+06	3.74478e+06	3.30108e+06	1.55819e+06	1.55571e+06	2.59738e+06	768927	598133	734080	524740	363648	292501	106245	62968.8	144961

## Sheet: 2day
LIPID	CON-2d	CON-2d	CON-2d	ND-2d	ND-2d	ND-2d	log2FC	|log2FC|	P	|log2FC|	P	significant different LIPIDS	CON-2d	CON-2d	CON-2d	ND-2d	ND-2d	ND-2d	log2FC	|log2FC|	P
MG (16:0)	8.5719e+06	8.80571e+06	8.86369e+06	2.43844e+07	2.31101e+07	2.15526e+07	1.39574129594353	1.39574	6.51799e-05	>=1	<0.05	MG (16:0)	8.5719e+06	8.80571e+06	8.86369e+06	2.43844e+07	2.31101e+07	2.15526e+07	1.39574129594353	1.39574	6.51799e-05
MG (16:1)	2.03829e+06	2.68554e+06	2.60022e+06	1.3422e+06	1.51644e+06	1.54942e+06	-0.73249794042746	0.732498	0.0103063			MG (18:2)	1.53345e+06	1.74224e+06	1.77194e+06	127586	122811	105873	-3.82456649473969	3.82457	3.1807e-05
MG (18:2)	1.53345e+06	1.74224e+06	1.77194e+06	127586	122811	105873	-3.82456649473969	3.82457	3.1807e-05			MG (18:3)	1.10828e+07	1.34128e+07	1.40017e+07	2.95547e+06	2.75017e+06	2.63949e+06	-2.20575089072182	2.20575	0.000359619
MG (18:3)	1.10828e+07	1.34128e+07	1.40017e+07	2.95547e+06	2.75017e+06	2.63949e+06	-2.20575089072182	2.20575	0.000359619			DG (16:0_16:0)	5.73906e+06	4.79187e+06	4.77822e+06	1.46934e+07	1.5056e+07	1.41937e+07	1.52124111875485	1.52124	1.91273e-05
DG (16:0_16:0)	5.73906e+06	4.79187e+06	4.77822e+06	1.46934e+07	1.5056e+07	1.41937e+07	1.52124111875485	1.52124	1.91273e-05			DG (16:0_18:1)	72471	107910	41423.3	1.14176e+06	874634	910981	3.72224845096313	3.72225	0.000463695
DG (16:0_18:1)	72471	107910	41423.3	1.14176e+06	874634	910981	3.72224845096313	3.72225	0.000463695			DG (16:0_18:2)	961023	841311	729294	6.47333e+06	5.96552e+06	5.09693e+06	2.79216363430167	2.79216	0.000252848
DG (16:0_18:2)	961023	841311	729294	6.47333e+06	5.96552e+06	5.09693e+06	2.79216363430167	2.79216	0.000252848			DG (16:0_18:3)	543972	687828	422958	4.27117e+06	3.6737e+06	3.18905e+06	2.7502689155785	2.75027	0.00060591
DG (16:0_18:3)	543972	687828	422958	4.27117e+06	3.6737e+06	3.18905e+06	2.7502689155785	2.75027	0.00060591			DG (18:1_18:1)	66361.3	105745	0.0001	1.90205e+06	2.00139e+06	1.65344e+06	5.0129042204261	5.0129	7.67259e-05
DG (16:1_18:3)	498595	635064	553495	326501	289193	293805	-0.891445924155696	0.891446	0.00330372			DG (18:1_18:2)	234704	186559	58373.5	3.91238e+06	3.10963e+06	3.07229e+06	4.39545605081654	4.39546	0.000327976
DG (18:0_16:0)	1.27078e+06	1.04265e+06	1.0154e+06	1.33374e+06	1.14542e+06	974668	0.0531779229006718	0.0531779	0.767322			DG (18:1_18:3)	1.28246e+06	1.76959e+06	1.72673e+06	5.84589e+06	5.12014e+06	3.30929e+06	1.5788117962381	1.57881	0.01473
DG (18:1_18:1)	66361.3	105745	0.0001	1.90205e+06	2.00139e+06	1.65344e+06	5.0129042204261	5.0129	7.67259e-05			TG (12:0_12:0_22:6)	0.0001	0.0001	0.0674637	791700	919929	676060	25.0726594018163	25.0727	0.000349479
DG (18:1_18:2)	234704	186559	58373.5	3.91238e+06	3.10963e+06	3.07229e+06	4.39545605081654	4.39546	0.000327976			TG (12:0_18:2_18:3)	200668	218698	181342	1.56585e+07	1.6494e+07	1.46493e+07	6.28375521169238	6.28376	8.56667e-06
DG (18:1_18:3)	1.28246e+06	1.76959e+06	1.72673e+06	5.84589e+06	5.12014e+06	3.30929e+06	1.5788117962381	1.57881	0.01473			TG (12:0_18:3_18:3)	416869	276904	319279	2.03802e+07	1.94117e+07	1.7019e+07	5.80938669033287	5.80939	4.91427e-05
DG (18:2_18:2)	701587	3.56314e+06	3.74702e+06	1.3607e+06	6.25049e+06	6.62251e+06	0.829120808770251	0.829121	0.349911			TG (12:0_18:3_22:6)	746303	838862	773793	8.78826e+07	9.19602e+07	8.56297e+07	6.81426830271154	6.81427	1.19142e-06
DG (18:3_18:2)	3.92006e+06	4.24589e+06	4.89081e+06	6.5709e+06	5.86661e+06	5.58128e+06	0.464704321049538	0.464704	0.0156401			TG (14:0_18:2_18:3)	1.55819e+06	1.83862e+06	1.91134e+06	1.86205e+08	1.86926e+08	1.57957e+08	6.64460114227281	6.6446	5.16349e-05
DG (18:3_18:3)	1.6829e+06	1.82169e+06	2.42304e+06	1.75459e+06	1.54137e+06	1.15956e+06	-0.411862216477311	0.411862	0.161533			TG (14:0_18:3_18:3)	2.53861e+06	2.879e+06	2.85517e+06	6.79001e+08	6.44798e+08	6.21683e+08	7.87753954659137	7.87754	2.63994e-06
TG (12:0_12:0_22:6)	0.0001	0.0001	0.0674637	791700	919929	676060	25.0726594018163	25.0727	0.000349479			TG (15:0_16:0_16:1)	100566	228782	216977	415331	585725	456527	1.41574621942673	1.41575	0.00982504
TG (12:0_18:2_18:3)	200668	218698	181342	1.56585e+07	1.6494e+07	1.46493e+07	6.28375521169238	6.28376	8.56667e-06			TG (15:0_16:0_18:2)	156903	233279	160436	9.55057e+06	9.47255e+06	9.58411e+06	5.69918072663146	5.69918	2.29767e-09
TG (12:0_18:3_18:3)	416869	276904	319279	2.03802e+07	1.94117e+07	1.7019e+07	5.80938669033287	5.80939	4.91427e-05			TG (15:0_16:0_18:3)	56888.8	36070.3	0.0001	2.13748e+07	2.13182e+07	2.04504e+07	9.40781883157846	9.40782	2.47414e-07
TG (12:0_18:3_22:6)	746303	838862	773793	8.78826e+07	9.19602e+07	8.56297e+07	6.81426830271154	6.81427	1.19142e-06			TG (15:0_16:1_18:3)	0.0001	0.0001	0.0001	2.45693e+06	2.28006e+06	2.19976e+06	34.4285782289918	34.4286	6.93914e-06
TG (14:0_18:2_18:3)	1.55819e+06	1.83862e+06	1.91134e+06	1.86205e+08	1.86926e+08	1.57957e+08	6.64460114227281	6.6446	5.16349e-05			TG (15:0_18:2_18:3)	0.0001	66510.7	70348.9	9.83397e+06	8.76921e+06	8.62023e+06	7.63600671688494	7.63601	1.91684e-05
TG (14:0_18:3_18:3)	2.53861e+06	2.879e+06	2.85517e+06	6.79001e+08	6.44798e+08	6.21683e+08	7.87753954659137	7.87754	2.63994e-06			TG (15:0_18:3_18:3)	0.0001	0.0001	392531	1.6559e+07	1.59426e+07	1.69601e+07	6.97735982171368	6.97736	9.16218e-07
TG (15:0_16:0_16:1)	100566	228782	216977	415331	585725	456527	1.41574621942673	1.41575	0.00982504			TG (16:0_12:0_16:0)	143782	255391	335053	884535	1.08521e+06	715042	1.87051360146308	1.87051	0.00571037
TG (15:0_16:0_18:2)	156903	233279	160436	9.55057e+06	9.47255e+06	9.58411e+06	5.69918072663146	5.69918	2.29767e-09			TG (16:0_12:0_18:1)	345879	306683	302777	1.73296e+06	1.50864e+06	1.57386e+06	2.33358863934338	2.33359	4.60086e-05
TG (15:0_16:0_18:3)	56888.8	36070.3	0.0001	2.13748e+07	2.13182e+07	2.04504e+07	9.40781883157846	9.40782	2.47414e-07			TG (16:0_12:0_18:2)	119152	27983	73894	2.20852e+06	2.42269e+06	2.23126e+06	4.95641627437029	4.95642	6.98071e-06
TG (15:0_16:1_18:3)	0.0001	0.0001	0.0001	2.45693e+06	2.28006e+06	2.19976e+06	34.4285782289918	34.4286	6.93914e-06			TG (16:0_12:0_18:3)	26460.4	0.0001	0.0001	4.43729e+06	4.35298e+06	3.52194e+06	8.8620412180305	8.86204	0.0001504
TG (15:0_18:2_18:3)	0.0001	66510.7	70348.9	9.83397e+06	8.76921e+06	8.62023e+06	7.63600671688494	7.63601	1.91684e-05			TG (16:0_12:1_22:6)	0.0001	0.0001	0.0001	1.78468e+06	1.34676e+06	1.42782e+06	33.8231175377828	33.8231	0.000349761
TG (15:0_18:3_18:3)	0.0001	0.0001	392531	1.6559e+07	1.59426e+07	1.69601e+07	6.97735982171368	6.97736	9.16218e-07			TG (16:0_14:0_16:0)	539727	444754	486380	2.89459e+06	3.22805e+06	2.35187e+06	2.52647058350982	2.52647	0.00081183
TG (16:0_12:0_16:0)	143782	255391	335053	884535	1.08521e+06	715042	1.87051360146308	1.87051	0.00571037			TG (16:0_14:0_18:2)	800274	677547	573584	8.1105e+07	8.24238e+07	6.99989e+07	6.83083762250331	6.83084	4.0128e-05
TG (16:0_12:0_18:1)	345879	306683	302777	1.73296e+06	1.50864e+06	1.57386e+06	2.33358863934338	2.33359	4.60086e-05			TG (16:0_14:0_18:3)	1.02612e+06	874511	734415	1.70765e+08	1.68889e+08	1.48374e+08	7.53299462078364	7.53299	2.28622e-05
TG (16:0_12:0_18:2)	119152	27983	73894	2.20852e+06	2.42269e+06	2.23126e+06	4.95641627437029	4.95642	6.98071e-06			TG (16:0_14:2_18:2)	173203	27431.9	20310.4	4.51704e+06	3.5619e+06	2.85231e+06	5.62862715902839	5.62863	0.00181273
TG (16:0_12:0_18:3)	26460.4	0.0001	0.0001	4.43729e+06	4.35298e+06	3.52194e+06	8.8620412180305	8.86204	0.0001504			TG (16:0_14:3_17:0)	0.0001	0.0001	0.0001	1.40168e+06	1.31738e+06	917958	33.4970751533876	33.4971	0.00124732
TG (16:0_12:1_22:6)	0.0001	0.0001	0.0001	1.78468e+06	1.34676e+06	1.42782e+06	33.8231175377828	33.8231	0.000349761			TG (16:0_16:0_16:0)	1.31216e+06	1.05812e+06	1.29561e+06	1.88861e+07	1.92332e+07	1.44481e+07	3.84193197069087	3.84193	0.000453822
TG (16:0_14:0_16:0)	539727	444754	486380	2.89459e+06	3.22805e+06	2.35187e+06	2.52647058350982	2.52647	0.00081183			TG (16:0_16:0_16:1)	783198	683125	637526	2.30834e+07	2.39084e+07	2.31114e+07	5.05837825295853	5.05838	1.27742e-07
TG (16:0_14:0_18:2)	800274	677547	573584	8.1105e+07	8.24238e+07	6.99989e+07	6.83083762250331	6.83084	4.0128e-05			TG (16:0_16:0_17:0)	90147	44870.7	22650.8	776183	851442	798325	3.94358422908364	3.94358	1.44906e-05
TG (16:0_14:0_18:3)	1.02612e+06	874511	734415	1.70765e+08	1.68889e+08	1.48374e+08	7.53299462078364	7.53299	2.28622e-05			TG (16:0_16:0_17:1)	269592	235294	216124	8.25085e+06	8.82098e+06	1.00312e+07	5.23228945231834	5.23229	7.45111e-05
TG (16:0_14:2_18:1)	9980.98	0.0001	567268	1.50565e+08	2.81894e+06	1.74773e+06	8.07008389809573	8.07008	0.356133			TG (16:0_16:0_18:1)	1.20722e+06	1.38653e+06	1.32498e+06	4.08527e+08	3.71478e+08	4.38497e+08	8.2805035078668	8.2805	3.10425e-05
TG (16:0_14:2_18:2)	173203	27431.9	20310.4	4.51704e+06	3.5619e+06	2.85231e+06	5.62862715902839	5.62863	0.00181273			TG (16:0_16:0_18:3)	1.77686e+06	2.56504e+06	1.35901e+06	5.11589e+08	4.96174e+08	4.44693e+08	7.99308417186172	7.99308	1.8358e-05
TG (16:0_14:3_17:0)	0.0001	0.0001	0.0001	1.40168e+06	1.31738e+06	917958	33.4970751533876	33.4971	0.00124732			TG (16:0_16:0_20:4)	0.161425	271011	311172	1.47055e+06	1.30494e+06	1.51411e+06	2.88129979004297	2.8813	0.000449416
TG (16:0_16:0_16:0)	1.31216e+06	1.05812e+06	1.29561e+06	1.88861e+07	1.92332e+07	1.44481e+07	3.84193197069087	3.84193	0.000453822			TG (16:0_16:1_18:1)	1.9349e+06	1.65834e+06	1.48654e+06	6.08187e+08	6.09622e+08	5.75417e+08	8.46357543255066	8.46358	7.38492e-07
TG (16:0_16:0_16:1)	783198	683125	637526	2.30834e+07	2.39084e+07	2.31114e+07	5.05837825295853	5.05838	1.27742e-07			TG (16:0_16:1_18:3)	67754.1	150154	80643.3	1.6715e+08	1.60424e+08	1.52974e+08	10.6524855566934	10.6525	2.55622e-06
TG (16:0_16:0_17:0)	90147	44870.7	22650.8	776183	851442	798325	3.94358422908364	3.94358	1.44906e-05			TG (16:0_17:0_18:1)	40980.8	30970.3	25452.8	1.40023e+07	1.28806e+07	1.74966e+07	8.83169921154862	8.8317	0.000445152
TG (16:0_16:0_17:1)	269592	235294	216124	8.25085e+06	8.82098e+06	1.00312e+07	5.23228945231834	5.23229	7.45111e-05			TG (16:0_17:0_18:2)	135235	115335	61653.7	2.38261e+07	2.58797e+07	2.77509e+07	7.9546698969281	7.95467	2.23709e-05
TG (16:0_16:0_18:1)	1.20722e+06	1.38653e+06	1.32498e+06	4.08527e+08	3.71478e+08	4.38497e+08	8.2805035078668	8.2805	3.10425e-05			TG (16:0_17:0_18:3)	0.0001	25066.4	0.0001	1.68461e+07	1.55695e+07	1.75175e+07	10.9600293968864	10.96	8.28382e-06
TG (16:0_16:0_18:2)	96021.5	81839.4	1.7185e+06	2.36023e+07	6.21189e+08	1.5768e+07	8.44431169648063	8.44431	0.335044			TG (16:0_17:1_18:3)	19409.6	41761.4	57714.9	1.32569e+07	1.28563e+07	1.28702e+07	8.35713793947335	8.35714	6.40927e-08
TG (16:0_16:0_18:3)	1.77686e+06	2.56504e+06	1.35901e+06	5.11589e+08	4.96174e+08	4.44693e+08	7.99308417186172	7.99308	1.8358e-05			TG (16:0_18:1_18:1)	1.1055e+06	935916	832065	4.34683e+08	4.42363e+08	4.78522e+08	8.88188397640551	8.88188	4.81579e-06
TG (16:0_16:0_20:4)	0.161425	271011	311172	1.47055e+06	1.30494e+06	1.51411e+06	2.88129979004297	2.8813	0.000449416			TG (16:0_18:1_18:2)	2.38726e+06	2.2737e+06	1.00266e+06	1.26175e+09	1.16963e+09	1.27431e+09	9.3538016220392	9.3538	3.06174e-06
TG (16:0_16:1_18:1)	1.9349e+06	1.65834e+06	1.48654e+06	6.08187e+08	6.09622e+08	5.75417e+08	8.46357543255066	8.46358	7.38492e-07			TG (16:0_18:1_18:3)	1.93583e+06	2.48716e+06	2.57237e+06	1.24733e+09	1.18587e+09	1.13021e+09	8.99264702949002	8.99265	3.95427e-06
TG (16:0_16:1_18:3)	67754.1	150154	80643.3	1.6715e+08	1.60424e+08	1.52974e+08	10.6524855566934	10.6525	2.55622e-06			TG (16:0_18:1_19:0)	0.0001	0.144234	0.0971244	2.13261e+06	1.96344e+06	2.34341e+06	24.6686598251753	24.6687	4.05314e-05
TG (16:0_17:0_18:1)	40980.8	30970.3	25452.8	1.40023e+07	1.28806e+07	1.74966e+07	8.83169921154862	8.8317	0.000445152			TG (16:0_18:1_24:0)	0.0001	0.0001	0.0001	757024	712724	801198	32.8176118823832	32.8176	7.71669e-06
TG (16:0_17:0_18:2)	135235	115335	61653.7	2.38261e+07	2.58797e+07	2.77509e+07	7.9546698969281	7.95467	2.23709e-05			TG (16:0_18:2_18:3)	3.78852e+06	9.2695e+06	6.47406e+06	8.33267e+08	8.11361e+08	7.13694e+08	6.91577071305524	6.91577	2.9316e-05
TG (16:0_17:0_18:3)	0.0001	25066.4	0.0001	1.68461e+07	1.55695e+07	1.75175e+07	10.9600293968864	10.96	8.28382e-06			TG (16:0_18:2_19:0)	0.0001	0.242257	0.204136	3.86015e+06	2.79315e+06	3.24598e+06	24.4021838228669	24.4022	0.000436633
TG (16:0_17:1_18:3)	19409.6	41761.4	57714.9	1.32569e+07	1.28563e+07	1.28702e+07	8.35713793947335	8.35714	6.40927e-08			TG (16:0_18:3_18:3)	2.68464e+06	3.83206e+06	3.85347e+06	3.07278e+08	3.07676e+08	2.21411e+08	6.33362130446014	6.33362	0.000659068
TG (16:0_18:1_18:1)	1.1055e+06	935916	832065	4.34683e+08	4.42363e+08	4.78522e+08	8.88188397640551	8.88188	4.81579e-06			TG (16:1_14:0_18:3)	218372	153655	134264	1.00367e+07	9.94675e+06	8.36884e+06	5.80735330821613	5.80735	6.8287e-05
TG (16:0_18:1_18:2)	2.38726e+06	2.2737e+06	1.00266e+06	1.26175e+09	1.16963e+09	1.27431e+09	9.3538016220392	9.3538	3.06174e-06			TG (16:1_14:3_18:3)	0.0123946	44868.1	33906	902366	815062	595158	4.87564158618994	4.87564	0.00128707
TG (16:0_18:1_18:3)	1.93583e+06	2.48716e+06	2.57237e+06	1.24733e+09	1.18587e+09	1.13021e+09	8.99264702949002	8.99265	3.95427e-06			TG (16:1_16:1_18:2)	784010	746745	824599	1.65068e+08	1.53321e+08	1.44762e+08	7.61939403537706	7.61939	1.28123e-05
TG (16:0_18:1_19:0)	0.0001	0.144234	0.0971244	2.13261e+06	1.96344e+06	2.34341e+06	24.6686598251753	24.6687	4.05314e-05			TG (16:1_18:3_18:3)	1.13001e+06	2.60604e+06	3.00083e+06	3.91241e+08	1.88715e+08	3.64771e+08	7.13167457765289	7.13167	0.00793421
TG (16:0_18:1_23:0)	0.0001	0.0001	0.0001	40530.2	66577.9	164324	29.7529793967224	29.753	0.0742649			TG (16:1e_18:3_18:3)	0.0001	0.0001	20666.3	726530	752188	795046	6.78166061555215	6.78166	3.74636e-06
TG (16:0_18:1_24:0)	0.0001	0.0001	0.0001	757024	712724	801198	32.8176118823832	32.8176	7.71669e-06			TG (16:2e_18:3_18:3)	21151.4	0.0001	0.0001	920820	929053	969627	7.05854376735151	7.05854	6.08006e-07
TG (16:0_18:2_18:3)	3.78852e+06	9.2695e+06	6.47406e+06	8.33267e+08	8.11361e+08	7.13694e+08	6.91577071305524	6.91577	2.9316e-05			TG (17:0_18:1_18:1)	21114.9	0.0001	0.0001	1.74509e+07	1.35279e+07	1.71378e+07	11.154060218019	11.1541	0.000218938
TG (16:0_18:2_19:0)	0.0001	0.242257	0.204136	3.86015e+06	2.79315e+06	3.24598e+06	24.4021838228669	24.4022	0.000436633			TG (17:0_18:1_18:2)	0.0001	0.0001	21834	1.66301e+07	1.56278e+07	1.90962e+07	11.1996864805469	11.1997	7.7078e-05
TG (16:0_18:3_18:3)	2.68464e+06	3.83206e+06	3.85347e+06	3.07278e+08	3.07676e+08	2.21411e+08	6.33362130446014	6.33362	0.000659068			TG (18:0_16:0_16:0)	1.00805e+06	873000	887359	4.43726e+06	4.4102e+06	4.30812e+06	2.24854848745522	2.24855	4.76044e-07
TG (16:0_18:3_22:0)	0.119224	0.0001	0.0001	382390	3.38471e+06	271453	25.0112399203125	25.0112	0.257279			TG (18:0_16:0_18:0)	377697	406533	321099	1.02088e+06	941141	773364	1.30726547692892	1.30727	0.00214126
TG (16:0_22:5_23:0)	0.0001	0.0001	0.0001	30556.1	0.0001	47368.3	27.9525389386547	27.9525	0.134292			TG (18:0_16:0_18:1)	232271	149032	217364	6.47301e+07	5.45862e+07	6.97815e+07	8.30316409958738	8.30316	0.000148362
TG (16:1_14:0_18:3)	218372	153655	134264	1.00367e+07	9.94675e+06	8.36884e+06	5.80735330821613	5.80735	6.8287e-05			TG (18:0_17:0_18:2)	374433	384297	458321	4.3076e+07	4.87257e+07	4.05316e+07	6.76464205639412	6.76464	5.54033e-05
TG (16:1_14:3_18:3)	0.0123946	44868.1	33906	902366	815062	595158	4.87564158618994	4.87564	0.00128707			TG (18:0_18:0_18:1)	42550.2	19757.7	9486.09	6.96778e+06	5.84174e+06	8.5205e+06	8.21480585861331	8.21481	0.000800487
TG (16:1_16:1_18:2)	784010	746745	824599	1.65068e+08	1.53321e+08	1.44762e+08	7.61939403537706	7.61939	1.28123e-05			TG (18:0_18:1_18:1)	143248	80065.6	105954	4.18242e+07	3.50124e+07	5e+07	8.58949609589087	8.5895	0.000624017
TG (16:1_18:3_18:3)	1.13001e+06	2.60604e+06	3.00083e+06	3.91241e+08	1.88715e+08	3.64771e+08	7.13167457765289	7.13167	0.00793421			TG (18:0_18:1_20:1)	0.0001	0.0001	0.0001	1.78662e+06	1.15321e+06	1.34638e+06	33.7340224654097	33.734	0.0015902
TG (16:1e_18:3_18:3)	0.0001	0.0001	20666.3	726530	752188	795046	6.78166061555215	6.78166	3.74636e-06			TG (18:0_18:2_18:3)	422390	572457	582758	2.03218e+08	1.86687e+08	1.97192e+08	8.53971916277388	8.53972	2.24181e-06
TG (16:2e_18:3_18:3)	21151.4	0.0001	0.0001	920820	929053	969627	7.05854376735151	7.05854	6.08006e-07			TG (18:1_14:2_18:2)	27370.9	26466	19814.1	4.37865e+06	3.28616e+06	3.52175e+06	7.24684700427363	7.24685	0.000367034
TG (17:0_18:1_18:1)	21114.9	0.0001	0.0001	1.74509e+07	1.35279e+07	1.71378e+07	11.154060218019	11.1541	0.000218938			TG (18:1_17:1_18:2)	0.0001	0.0001	0.0001	1.5761e+07	1.43052e+07	1.74916e+07	37.2059252108744	37.2059	6.68378e-05
TG (17:0_18:1_18:2)	0.0001	0.0001	21834	1.66301e+07	1.56278e+07	1.90962e+07	11.1996864805469	11.1997	7.7078e-05			TG (18:1_18:1_18:1)	386966	279235	306900	2.74264e+08	2.32587e+08	3.17413e+08	9.7263016324119	9.7263	0.00036105
TG (18:0_16:0_16:0)	1.00805e+06	873000	887359	4.43726e+06	4.4102e+06	4.30812e+06	2.24854848745522	2.24855	4.76044e-07			TG (18:1_18:1_18:2)	350838	269151	212842	1.77176e+08	1.56673e+08	1.96297e+08	9.31415146826299	9.31415	0.000103165
TG (18:0_16:0_18:0)	377697	406533	321099	1.02088e+06	941141	773364	1.30726547692892	1.30727	0.00214126			TG (18:1_18:1_24:0)	0.0001	0.0001	21131.3	598546	622519	714191	6.51700196414781	6.517	5.91222e-05
TG (18:0_16:0_18:1)	232271	149032	217364	6.47301e+07	5.45862e+07	6.97815e+07	8.30316409958738	8.30316	0.000148362			TG (18:1_18:2_18:3)	811675	1.87829e+06	2.30425e+06	1.62698e+08	1.49237e+08	1.39271e+08	6.49738592748911	6.49739	2.58875e-05
TG (18:0_17:0_18:2)	374433	384297	458321	4.3076e+07	4.87257e+07	4.05316e+07	6.76464205639412	6.76464	5.54033e-05			TG (18:1_18:2_24:0)	0.0001	0.0001	0.0001	701847	513292	705467	32.5758807234318	32.5759	0.000543316
TG (18:0_18:0_18:1)	42550.2	19757.7	9486.09	6.96778e+06	5.84174e+06	8.5205e+06	8.21480585861331	8.21481	0.000800487			TG (18:1_18:3_23:0)	0.0001	0.0001	0.0001	91972.9	62594.9	81476.5	29.5514484598099	29.5514	0.000790456
TG (18:0_18:1_18:1)	143248	80065.6	105954	4.18242e+07	3.50124e+07	5e+07	8.58949609589087	8.5895	0.000624017			TG (18:1e_18:3_18:3)	0.0001	0.0001	0.0001	1.95086e+06	3.09969e+06	2.79544e+06	34.6062735335005	34.6063	0.00159996
TG (18:0_18:1_20:1)	0.0001	0.0001	0.0001	1.78662e+06	1.15321e+06	1.34638e+06	33.7340224654097	33.734	0.0015902			TG (18:2_17:1_18:2)	19762.9	390590	337178	1.04002e+07	9.92223e+06	1.04821e+07	5.36486467061554	5.36486	1.14292e-06
TG (18:0_18:2_18:3)	422390	572457	582758	2.03218e+08	1.86687e+08	1.97192e+08	8.53971916277388	8.53972	2.24181e-06			TG (18:2e_18:3_18:3)	0.0001	0.0001	0.0001	3.41695e+06	3.66343e+06	3.99139e+06	35.1031321506145	35.1031	2.44534e-05
TG (18:1_14:2_18:2)	27370.9	26466	19814.1	4.37865e+06	3.28616e+06	3.52175e+06	7.24684700427363	7.24685	0.000367034			TG (18:3_12:3_22:3)	1.50386e+06	2.01216e+06	2.58503e+06	7.10372e+07	6.89158e+07	5.27706e+07	4.98133166445787	4.98133	0.000421531
TG (18:1_17:1_18:2)	0.0001	0.0001	0.0001	1.5761e+07	1.43052e+07	1.74916e+07	37.2059252108744	37.2059	6.68378e-05			TG (18:3_13:0_18:2)	29385.9	18483.6	0.0001	2.1759e+06	1.8463e+06	1.99225e+06	6.97318385311138	6.97318	3.17271e-05
TG (18:1_18:1_18:1)	386966	279235	306900	2.74264e+08	2.32587e+08	3.17413e+08	9.7263016324119	9.7263	0.00036105			TG (18:3_13:0_18:3)	93271.7	69482	57964	6.97713e+06	6.7493e+06	6.5209e+06	6.51938561206567	6.51939	9.1799e-07
TG (18:1_18:1_18:2)	350838	269151	212842	1.77176e+08	1.56673e+08	1.96297e+08	9.31415146826299	9.31415	0.000103165			TG (18:3_14:1_18:3)	829650	843507	884734	3.25886e+07	3.00584e+07	2.76272e+07	5.14128623875329	5.14129	3.40178e-05
TG (18:1_18:1_18:3)	2.51699	2.18423	0.152084	1.90224e+06	5.25164e+07	2.20292e+06	23.4758785452964	23.4759	0.324657			TG (18:3_14:3_18:2)	1.19885e+06	1.1928e+06	1.29172e+06	1.04178e+07	1.00464e+07	7.4125e+06	2.91996230246186	2.91996	0.00104103
TG (18:1_18:1_24:0)	0.0001	0.0001	21131.3	598546	622519	714191	6.51700196414781	6.517	5.91222e-05			TG (18:3_14:3_18:3)	1.12822e+06	919962	1.12294e+06	1.38117e+07	1.41139e+07	1.05593e+07	3.60122795111662	3.60123	0.000496218
TG (18:1_18:2_18:3)	811675	1.87829e+06	2.30425e+06	1.62698e+08	1.49237e+08	1.39271e+08	6.49738592748911	6.49739	2.58875e-05			TG (18:3_14:3_22:6)	587112	935265	1.09953e+06	2.56119e+07	2.44713e+07	1.95691e+07	4.73148287594313	4.73148	0.000275174
TG (18:1_18:2_24:0)	0.0001	0.0001	0.0001	701847	513292	705467	32.5758807234318	32.5759	0.000543316			TG (18:3_17:1_18:2)	0.0001	54331.7	26126.5	5.7555e+06	5.36667e+06	5.25495e+06	7.66922590280278	7.66923	3.70774e-06
TG (18:1_18:3_23:0)	0.0001	0.0001	0.0001	91972.9	62594.9	81476.5	29.5514484598099	29.5514	0.000790456			TG (18:3_17:1_18:3)	0.0001	24586.2	0.0001	1.54707e+06	1.36766e+06	1.25014e+06	7.40427726245074	7.40428	9.1146e-05
TG (18:1e_18:3_18:3)	0.0001	0.0001	0.0001	1.95086e+06	3.09969e+06	2.79544e+06	34.6062735335005	34.6063	0.00159996			TG (18:3_18:2_18:2)	2.27437e+06	6.58704e+06	8.89157e+06	1.07389e+08	1.09565e+08	8.71533e+07	4.09844381606965	4.09844	0.000207708
TG (18:2_17:1_18:2)	19762.9	390590	337178	1.04002e+07	9.92223e+06	1.04821e+07	5.36486467061554	5.36486	1.14292e-06			TG (18:3_18:2_18:3)	1.74198e+06	4.83949e+06	6.35478e+06	3.29722e+07	3.08974e+07	2.33741e+07	2.75363169893394	2.75363	0.00152967
TG (18:2e_18:3_18:3)	0.0001	0.0001	0.0001	3.41695e+06	3.66343e+06	3.99139e+06	35.1031321506145	35.1031	2.44534e-05			TG (18:3_18:3_18:3)	525491	1.46801e+06	2.01212e+06	7.21523e+06	6.69045e+06	4.30081e+06	2.18435429967584	2.18435	0.00896916
TG (18:3_12:3_22:3)	1.50386e+06	2.01216e+06	2.58503e+06	7.10372e+07	6.89158e+07	5.27706e+07	4.98133166445787	4.98133	0.000421531			TG (18:4_12:4_23:1)	185027	147818	156257	2.50321e+06	2.83936e+06	2.22798e+06	3.95218742863536	3.95219	0.000183347
TG (18:3_12:4_22:2)	1.56418e+06	168111	276341	2.20679e+06	5.51235e+06	1.46398e+06	2.19277366170162	2.19277	0.144855			TG (18:4_15:0_18:3)	0.0001	0.0001	0.0001	2.58535e+06	2.57128e+06	2.41401e+06	34.5547329336728	34.5547	1.34173e-06
TG (18:3_13:0_18:2)	29385.9	18483.6	0.0001	2.1759e+06	1.8463e+06	1.99225e+06	6.97318385311138	6.97318	3.17271e-05			TG (18:4_16:1_18:3)	3.37496e+06	3.24785e+06	4.41596e+06	9.87533e+07	9.51304e+07	7.12994e+07	4.58633765581985	4.58634	0.000600876
TG (18:3_13:0_18:3)	93271.7	69482	57964	6.97713e+06	6.7493e+06	6.5209e+06	6.51938561206567	6.51939	9.1799e-07			TG (18:4_17:0_18:4)	76574.9	137180	231599	2.08976e+06	2.10548e+06	1.39959e+06	3.6510683188367	3.65107	0.00193048
TG (18:3_14:1_18:3)	829650	843507	884734	3.25886e+07	3.00584e+07	2.76272e+07	5.14128623875329	5.14129	3.40178e-05			TG (19:0_18:1_18:1)	0.0001	0.0001	0.0001	426235	764284	1.3426e+06	32.9752362393583	32.9752	0.034316
TG (18:3_14:3_18:2)	1.19885e+06	1.1928e+06	1.29172e+06	1.04178e+07	1.00464e+07	7.4125e+06	2.91996230246186	2.91996	0.00104103			TG (19:1_18:3_18:3)	220299	363413	565141	1.61384e+07	1.62836e+07	1.49165e+07	5.36474769274701	5.36475	4.16105e-06
TG (18:3_14:3_18:3)	1.12822e+06	919962	1.12294e+06	1.38117e+07	1.41139e+07	1.05593e+07	3.60122795111662	3.60123	0.000496218			TG (19:1_18:3_18:4)	395948	764229	757832	1.37227e+07	1.43829e+07	1.14902e+07	4.36766806830526	4.36767	0.000142278
TG (18:3_14:3_22:6)	587112	935265	1.09953e+06	2.56119e+07	2.44713e+07	1.95691e+07	4.73148287594313	4.73148	0.000275174			TG (19:1_18:4_18:4)	236688	385667	505686	1.30339e+07	1.30976e+07	9.42199e+06	4.97809936092055	4.9781	0.000705819
TG (18:3_17:1_18:2)	0.0001	54331.7	26126.5	5.7555e+06	5.36667e+06	5.25495e+06	7.66922590280278	7.66923	3.70774e-06			TG (20:0_18:1_18:1)	0.0001	23051.2	0.0001	4.32833e+06	3.73284e+06	4.69212e+06	9.11181391058606	9.11181	0.000110061
TG (18:3_17:1_18:3)	0.0001	24586.2	0.0001	1.54707e+06	1.36766e+06	1.25014e+06	7.40427726245074	7.40428	9.1146e-05			TG (20:0_18:3_18:3)	0.0001	0.0001	0.0001	5.44668e+06	4.68276e+06	4.75574e+06	35.5301226958331	35.5301	3.41905e-05
TG (18:3_18:2_18:2)	2.27437e+06	6.58704e+06	8.89157e+06	1.07389e+08	1.09565e+08	8.71533e+07	4.09844381606965	4.09844	0.000207708			TG (20:0e_18:2_18:3)	0.0001	0.0001	0.0001	2.5036e+06	2.28945e+06	2.49843e+06	34.500531321911	34.5005	4.23241e-06
TG (18:3_18:2_18:3)	1.74198e+06	4.83949e+06	6.35478e+06	3.29722e+07	3.08974e+07	2.33741e+07	2.75363169893394	2.75363	0.00152967			TG (20:1_18:1_18:1)	15916.8	0.0001	16455.9	3.03147e+06	2.38567e+06	5.12571e+06	8.34727292258299	8.34727	0.013303
TG (18:3_18:3_18:3)	525491	1.46801e+06	2.01212e+06	7.21523e+06	6.69045e+06	4.30081e+06	2.18435429967584	2.18435	0.00896916			TG (20:1_18:1_18:2)	559265	816445	0.0001	5.70957e+06	4.82107e+06	5.7229e+06	3.56250522032573	3.56251	0.000206431
TG (18:4_12:4_23:1)	185027	147818	156257	2.50321e+06	2.83936e+06	2.22798e+06	3.95218742863536	3.95219	0.000183347			TG (20:1_18:1_18:3)	841945	3.31178	0.0001	5.59708e+06	4.70911e+06	5.13184e+06	4.19661315843707	4.19661	0.000214822
TG (18:4_15:0_18:3)	0.0001	0.0001	0.0001	2.58535e+06	2.57128e+06	2.41401e+06	34.5547329336728	34.5547	1.34173e-06			TG (20:3e_18:3_18:3)	0.0001	0.0001	0.0001	3.50386e+06	1.30718e+06	1.52646e+06	34.2982328698285	34.2982	0.0390052
TG (18:4_16:0_18:1)	0.0001	0.0001	0.0001	2.14857e+06	750422	539272	33.415997634751	33.416	0.0857483			TG (20:3e_18:4_18:4)	0.0001	0.0001	0.0001	3.38356e+06	2.33117e+06	2.83699e+06	34.730532613365	34.7305	0.000719422
TG (18:4_16:1_18:3)	3.37496e+06	3.24785e+06	4.41596e+06	9.87533e+07	9.51304e+07	7.12994e+07	4.58633765581985	4.58634	0.000600876			TG (22:0_18:2_18:2)	0.0001	0.0001	0.0001	1.49523e+06	2.05248e+06	1.17585e+06	33.8741899147577	33.8742	0.00355246
TG (18:4_17:0_18:4)	76574.9	137180	231599	2.08976e+06	2.10548e+06	1.39959e+06	3.6510683188367	3.65107	0.00193048			TG (22:0_18:3_18:3)	0.0001	0.0001	0.0001	901393	737265	746809	32.8885896377185	32.8886	0.000116632
TG (19:0_18:1_18:1)	0.0001	0.0001	0.0001	426235	764284	1.3426e+06	32.9752362393583	32.9752	0.034316			TG (22:2_12:2_22:6)	0.0001	0.0001	0.0001	1.01941e+06	748706	812814	33.0022115014164	33.0022	0.000459446
TG (19:1_18:3_18:3)	220299	363413	565141	1.61384e+07	1.62836e+07	1.49165e+07	5.36474769274701	5.36475	4.16105e-06			TG (24:0_18:2_18:3)	0.0001	36537.2	19662	516954	376280	395848	4.51965235211448	4.51965	0.000814451
TG (19:1_18:3_18:4)	395948	764229	757832	1.37227e+07	1.43829e+07	1.14902e+07	4.36766806830526	4.36767	0.000142278			TG (25:0_14:3_18:0)	0.0001	0.0001	0.0001	160104	124097	260108	30.7568169083887	30.7568	0.0111652
TG (19:1_18:4_18:4)	236688	385667	505686	1.30339e+07	1.30976e+07	9.42199e+06	4.97809936092055	4.9781	0.000705819			TG (26:0_16:0_18:1)	0.0001	0.0001	0.0001	205001	221272	203410	30.967016380029	30.967	3.26407e-06
TG (20:0_18:1_18:1)	0.0001	23051.2	0.0001	4.32833e+06	3.73284e+06	4.69212e+06	9.11181391058606	9.11181	0.000110061			MGDG (16:0_16:0)	155967	175781	221991	993973	923932	926536	2.36086691396693	2.36087	1.44084e-05
TG (20:0_18:3_18:3)	0.0001	0.0001	0.0001	5.44668e+06	4.68276e+06	4.75574e+06	35.5301226958331	35.5301	3.41905e-05			MGDG (16:0_16:2)	832951	1.19545e+06	1.67697e+06	234719	259576	264188	-2.28843180235117	2.28843	0.0159234
TG (20:0e_18:2_18:3)	0.0001	0.0001	0.0001	2.5036e+06	2.28945e+06	2.49843e+06	34.500531321911	34.5005	4.23241e-06			MGDG (16:0_16:3)	5.61386e+06	8.27544e+06	1.19752e+07	2.33959e+06	2.25693e+06	2.56741e+06	-1.85215241992886	1.85215	0.0279079
TG (20:1_18:1_18:1)	15916.8	0.0001	16455.9	3.03147e+06	2.38567e+06	5.12571e+06	8.34727292258299	8.34727	0.013303			MGDG (16:0_16:4)	324419	491755	533469	34741.6	22763.9	38311	-3.81615934225158	3.81616	0.00284858
TG (20:1_18:1_18:2)	559265	816445	0.0001	5.70957e+06	4.82107e+06	5.7229e+06	3.56250522032573	3.56251	0.000206431			MGDG (16:0_18:0)	64086.7	36800.2	38629.1	3.82538e+06	2.78766e+06	3.47052e+06	6.17543153427928	6.17543	0.000405004
TG (20:1_18:1_18:3)	841945	3.31178	0.0001	5.59708e+06	4.70911e+06	5.13184e+06	4.19661315843707	4.19661	0.000214822			MGDG (16:0_18:1)	310996	288204	267132	1.38332e+07	1.31144e+07	1.20502e+07	5.49232877007046	5.49233	1.63785e-05
TG (20:3e_18:3_18:3)	0.0001	0.0001	0.0001	3.50386e+06	1.30718e+06	1.52646e+06	34.2982328698285	34.2982	0.0390052			MGDG (16:0_18:2)	1.12766e+06	839832	862290	1.07699e+07	9.64151e+06	8.23908e+06	3.33979670764677	3.3398	0.000308748
TG (20:3e_18:4_18:4)	0.0001	0.0001	0.0001	3.38356e+06	2.33117e+06	2.83699e+06	34.730532613365	34.7305	0.000719422			MGDG (16:0_18:3)	870838	723135	921696	5.62692e+06	5.14478e+06	4.44124e+06	2.59628490448469	2.59628	0.000266368
TG (22:0_18:2_18:2)	0.0001	0.0001	0.0001	1.49523e+06	2.05248e+06	1.17585e+06	33.8741899147577	33.8742	0.00355246			MGDG (16:1_16:3)	1.31294e+06	2.1261e+06	2.72261e+06	115441	66993.2	93745.5	-4.47963530159475	4.47964	0.00865293
TG (22:0_18:3_18:3)	0.0001	0.0001	0.0001	901393	737265	746809	32.8885896377185	32.8886	0.000116632			MGDG (16:1_18:2)	720855	603202	704988	1.53029e+06	1.31832e+06	1.49781e+06	1.09902685888994	1.09903	0.000514841
TG (22:2_12:2_22:6)	0.0001	0.0001	0.0001	1.01941e+06	748706	812814	33.0022115014164	33.0022	0.000459446			MGDG (17:1_16:3)	56239	65436.2	86322.1	3384.33	4620.32	15996.6	-3.11538535977072	3.11539	0.00327925
TG (24:0_18:2_18:3)	0.0001	36537.2	19662	516954	376280	395848	4.51965235211448	4.51965	0.000814451			MGDG (17:1_18:3)	5589.03	0.0001	3719.56	54528.3	52350.9	80404.9	4.33052229675197	4.33052	0.00292771
TG (25:0_14:3_18:0)	0.0001	0.0001	0.0001	160104	124097	260108	30.7568169083887	30.7568	0.0111652			MGDG (18:1_17:0)	9049.98	11832.8	16642.2	320168	331484	374575	4.77335478544668	4.77335	3.90985e-05
TG (25:0_18:1_18:2)	0.0001	0.0001	0.0001	0.0001	0.0001	21050.6	26.064323018551	26.0643	0.373901			MGDG (18:2_16:2)	7.63696e+06	8.49229e+06	1.1353e+07	3.79911e+06	3.64333e+06	3.47298e+06	-1.33213288822491	1.33213	0.00805761
TG (26:0_16:0_18:1)	0.0001	0.0001	0.0001	205001	221272	203410	30.967016380029	30.967	3.26407e-06			MGDG (18:2_16:3)	2.13841e+07	2.69884e+07	4.06487e+07	1.1137e+07	1.0554e+07	1.15081e+07	-1.42300183761855	1.423	0.031416
MGDG (14:0_16:3)	77721.2	83985.7	106283	0.0001	0.0001	136388	-0.974460376889928	0.97446	0.396884			MGDG (18:2_16:4)	440099	677669	663346	93663.3	155240	117734	-2.28035453613119	2.28035	0.00395382
MGDG (16:0_16:0)	155967	175781	221991	993973	923932	926536	2.36086691396693	2.36087	1.44084e-05			MGDG (18:2_18:2)	619656	571152	681820	78232.1	66380.7	90767.5	-2.99199887867516	2.992	7.6367e-05
MGDG (16:0_16:1)	78770.7	119151	153650	94383.6	93139.6	71699.1	-0.439627076223337	0.439627	0.24929			MGDG (18:2_18:3)	1.29572e+06	1.52457e+06	2.03605e+06	226681	197651	142203	-3.09963077562211	3.09963	0.00290246
MGDG (16:0_16:2)	832951	1.19545e+06	1.67697e+06	234719	259576	264188	-2.28843180235117	2.28843	0.0159234			MGDG (18:3_14:2)	3.04386e+06	2.66147e+06	2.91633e+06	106735	108648	109458	-4.73016200146093	4.73016	1.61968e-05
MGDG (16:0_16:3)	5.61386e+06	8.27544e+06	1.19752e+07	2.33959e+06	2.25693e+06	2.56741e+06	-1.85215241992886	1.85215	0.0279079			MGDG (18:3_15:1)	43327.9	26627.8	40378.2	16269.5	5534.92	5512.08	-2.01403284700165	2.01403	0.011569
MGDG (16:0_16:4)	324419	491755	533469	34741.6	22763.9	38311	-3.81615934225158	3.81616	0.00284858			MGDG (18:3_15:3)	183760	162563	245675	52084.3	44889.9	44737.2	-2.06263733098071	2.06264	0.00390273
MGDG (16:0_18:0)	64086.7	36800.2	38629.1	3.82538e+06	2.78766e+06	3.47052e+06	6.17543153427928	6.17543	0.000405004			MGDG (18:3_16:4)	2.46509e+06	2.80581e+06	3.0547e+06	350425	305359	408561	-2.9675864227756	2.96759	0.000153073
MGDG (16:0_18:1)	310996	288204	267132	1.38332e+07	1.31144e+07	1.20502e+07	5.49232877007046	5.49233	1.63785e-05			MGDG (18:3_17:2)	14920.8	18459.3	39326.8	0.0001	0.0001	0.0001	-27.8525533951535	27.8526	0.0334438
MGDG (16:0_18:2)	1.12766e+06	839832	862290	1.07699e+07	9.64151e+06	8.23908e+06	3.33979670764677	3.3398	0.000308748			MGDG (18:3_18:3)	1.79629e+06	1.89032e+06	2.47416e+06	750142	718827	623114	-1.55817033946792	1.55817	0.00325401
MGDG (16:0_18:3)	870838	723135	921696	5.62692e+06	5.14478e+06	4.44124e+06	2.59628490448469	2.59628	0.000266368			MGDG (20:1e_16:0)	1.24526e+06	1.06001e+06	952772	91211.9	145793	125617	-3.1674676247463	3.16747	0.00037392
MGDG (16:1_16:2)	260069	211952	95702.7	128799	119795	105730	-0.680116039650093	0.680116	0.222132			MGDG (20:1e_16:1)	217043	208563	181857	5322.59	6842.58	0.0001	-5.64196583859999	5.64197	5.16775e-05
MGDG (16:1_16:3)	1.31294e+06	2.1261e+06	2.72261e+06	115441	66993.2	93745.5	-4.47963530159475	4.47964	0.00865293			MGDG (20:1e_16:3)	4.67334e+06	3.91782e+06	4.0921e+06	64939.6	59241.1	46530.3	-6.21522644288941	6.21523	5.2957e-05
MGDG (16:1_18:2)	720855	603202	704988	1.53029e+06	1.31832e+06	1.49781e+06	1.09902685888994	1.09903	0.000514841			MGDG (20:1e_18:2)	910414	868373	923926	21822.8	23925.8	5838	-5.71126864212375	5.71127	9.57592e-07
MGDG (17:1_16:3)	56239	65436.2	86322.1	3384.33	4620.32	15996.6	-3.11538535977072	3.11539	0.00327925			MGDG (20:1e_18:3)	1.73269e+06	1.39493e+06	1.37198e+06	7615.53	8043.55	8499.57	-7.54111250787833	7.54111	0.000215077
MGDG (17:1_18:3)	5589.03	0.0001	3719.56	54528.3	52350.9	80404.9	4.33052229675197	4.33052	0.00292771			DGDG (15:0_18:3)	13423.5	9243.23	8934.38	126216	117050	135186	3.58206025804996	3.58206	2.88072e-05
MGDG (18:0_16:3)	121827	136008	165398	82780.5	79926.5	67786	-0.876729692663715	0.87673	0.00921377			DGDG (16:0_16:0)	553048	684579	964852	2.78238e+06	2.76466e+06	2.79087e+06	1.92055843178855	1.92056	7.3443e-05
MGDG (18:1_16:3)	817668	1.22082e+06	1.59639e+06	926397	942898	1.09189e+06	-0.295731504255003	0.295732	0.385885			DGDG (16:0_16:2)	315389	325476	383844	69303.3	79763.8	65706.1	-2.25432851206777	2.25433	0.000242131
MGDG (18:1_17:0)	9049.98	11832.8	16642.2	320168	331484	374575	4.77335478544668	4.77335	3.90985e-05			DGDG (16:0_16:3)	1.18072e+06	1.26932e+06	1.48508e+06	481188	458347	511362	-1.43946086543494	1.43946	0.000832159
MGDG (18:1_18:1)	16820.3	22336.5	21255.1	33879.9	8787.3	33506.8	0.334467000617627	0.334467	0.568755			DGDG (16:0_17:1)	17681.8	7831.9	7888.42	101174	81601.5	115137	3.15687538542792	3.15688	0.00100827
MGDG (18:1_18:2)	24922.3	10901.1	25803	19494.9	5593.95	15209.2	-0.612837256140392	0.612837	0.324895			DGDG (16:0_18:0)	247981	185730	211717	1.77858e+06	1.53293e+06	1.78188e+06	2.98029962539876	2.9803	6.16439e-05
MGDG (18:2_16:2)	7.63696e+06	8.49229e+06	1.1353e+07	3.79911e+06	3.64333e+06	3.47298e+06	-1.33213288822491	1.33213	0.00805761			DGDG (16:0_18:1)	985014	775571	764657	1.22563e+07	1.06605e+07	1.24104e+07	3.80628169904652	3.80628	4.17254e-05
MGDG (18:2_16:3)	2.13841e+07	2.69884e+07	4.06487e+07	1.1137e+07	1.0554e+07	1.15081e+07	-1.42300183761855	1.423	0.031416			DGDG (16:0_18:2)	4.83156e+06	3.8345e+06	3.86462e+06	3.06149e+07	2.64148e+07	2.75586e+07	2.75499336660098	2.75499	4.98392e-05
MGDG (18:2_16:4)	440099	677669	663346	93663.3	155240	117734	-2.28035453613119	2.28035	0.00395382			DGDG (16:0_18:3)	2.60211e+06	2.30485e+06	2.99756e+06	2.90066e+07	2.63691e+07	2.62412e+07	3.36811716149458	3.36812	1.18517e-05
MGDG (18:2_18:2)	619656	571152	681820	78232.1	66380.7	90767.5	-2.99199887867516	2.992	7.6367e-05			DGDG (16:1_18:2)	176272	191898	6.07565e+06	3.03007e+07	3.31889e+07	3.09529e+07	3.87344560701544	3.87345	0.000167078
MGDG (18:2_18:3)	1.29572e+06	1.52457e+06	2.03605e+06	226681	197651	142203	-3.09963077562211	3.09963	0.00290246			DGDG (17:0_18:3)	23208.5	18342.9	0.0001	251465	210648	210459	4.01671659412223	4.01672	0.000164688
MGDG (18:3_14:2)	3.04386e+06	2.66147e+06	2.91633e+06	106735	108648	109458	-4.73016200146093	4.73016	1.61968e-05			DGDG (18:1_16:3)	428669	508788	596704	183472	144186	194188	-1.55575475734673	1.55575	0.00267594
MGDG (18:3_15:1)	43327.9	26627.8	40378.2	16269.5	5534.92	5512.08	-2.01403284700165	2.01403	0.011569			DGDG (18:2_16:2)	1.30758e+06	1.34479e+06	1.58016e+06	518174	492145	561406	-1.42916966836112	1.42917	0.000537903
MGDG (18:3_15:3)	183760	162563	245675	52084.3	44889.9	44737.2	-2.06263733098071	2.06264	0.00390273			DGDG (18:2_16:3)	3.83508e+06	4.28614e+06	5.07247e+06	1.6729e+06	1.53237e+06	1.65852e+06	-1.43969646676456	1.4397	0.00159083
MGDG (18:3_16:3)	4.13778e+07	4.29323e+07	5.75395e+07	2.60282e+07	2.3462e+07	2.41957e+07	-0.944904567328323	0.944905	0.0120044			DGDG (18:2_18:2)	429220	406486	531055	15375.9	44755.6	8414.98	-4.31753628354672	4.31754	0.000409597
MGDG (18:3_16:4)	2.46509e+06	2.80581e+06	3.0547e+06	350425	305359	408561	-2.9675864227756	2.96759	0.000153073			DGDG (18:2_18:3)	941367	997385	1.21788e+06	277221	495652	488256	-1.32366729369729	1.32367	0.00465656
MGDG (18:3_17:2)	14920.8	18459.3	39326.8	0.0001	0.0001	0.0001	-27.8525533951535	27.8526	0.0334438			DGDG (18:3_14:1)	210947	208972	210524	25250.7	16688.4	25391	-3.22704195408572	3.22704	3.60409e-07
MGDG (18:3_17:3)	9914.03	26052.2	42077.3	7849.76	0.0001	2740.43	-2.88155149022892	2.88155	0.0784642			DGDG (18:3_15:3)	28425.2	29129.3	38261.1	4843.77	0.0001	0.0001	-4.3060597053711	4.30606	0.00103715
MGDG (18:3_18:3)	1.79629e+06	1.89032e+06	2.47416e+06	750142	718827	623114	-1.55817033946792	1.55817	0.00325401			DGDG (18:3_16:4)	160821	169497	146861	28742.9	7906.53	22804.5	-3.00468763180277	3.00469	0.000104071
MGDG (20:1e_16:0)	1.24526e+06	1.06001e+06	952772	91211.9	145793	125617	-3.1674676247463	3.16747	0.00037392			DGDG (18:3_17:2)	6027.56	15608.5	18090.8	0.0001	0.0001	0.0001	-26.9805747904222	26.9806	0.0227469
MGDG (20:1e_16:1)	217043	208563	181857	5322.59	6842.58	0.0001	-5.64196583859999	5.64197	5.16775e-05			DGDG (19:1_16:3)	4662.11	2335.3	9022.57	24449.5	10339.6	19864	1.77043031242554	1.77043	0.0486718
MGDG (20:1e_16:3)	4.67334e+06	3.91782e+06	4.0921e+06	64939.6	59241.1	46530.3	-6.21522644288941	6.21523	5.2957e-05			DGDG (20:1e_16:2)	375015	326795	294710	3249.72	2300.2	0.0001	-7.48828948021706	7.48829	0.00014513
MGDG (20:1e_18:2)	910414	868373	923926	21822.8	23925.8	5838	-5.71126864212375	5.71127	9.57592e-07			DGDG (20:1e_16:3)	1.89983e+06	1.59197e+06	1.61393e+06	99636	87967.1	90995.8	-4.19585701011732	4.19586	8.46124e-05
MGDG (20:1e_18:3)	1.73269e+06	1.39493e+06	1.37198e+06	7615.53	8043.55	8499.57	-7.54111250787833	7.54111	0.000215077			DGDG (20:1e_18:2)	911097	855045	821828	63933	51510.9	51490	-3.95447176933913	3.95447	6.79889e-06
DGDG (14:0_18:3)	188794	142932	178017	325737	306547	261250	0.809753084669722	0.809753	0.00561803			DGDG (20:1e_18:3)	536755	433277	433502	43510.4	48316.7	41112.9	-3.40021708667149	3.40022	0.000253455
DGDG (15:0_18:3)	13423.5	9243.23	8934.38	126216	117050	135186	3.58206025804996	3.58206	2.88072e-05			SQDG (14:0_18:3)	105639	99279.6	84267.3	10710.8	4563.51	10862.7	-3.467834293458	3.46783	0.000193043
DGDG (16:0_16:0)	553048	684579	964852	2.78238e+06	2.76466e+06	2.79087e+06	1.92055843178855	1.92056	7.3443e-05			SQDG (16:0_16:1)	836660	634624	708098	265926	355088	408100	-1.08251674841436	1.08252	0.00603091
DGDG (16:0_16:1)	46470.2	49771.7	48973.6	51418.9	54700.9	58524.1	0.181154363456573	0.181154	0.046924			SQDG (16:0_16:2)	775876	748249	646015	198415	180893	180289	-1.9553291908491	1.95533	0.000177237
DGDG (16:0_16:2)	315389	325476	383844	69303.3	79763.8	65706.1	-2.25432851206777	2.25433	0.000242131			SQDG (16:0_16:3)	1.56418e+06	1.41062e+06	1.21423e+06	378419	328788	361481	-1.97077419486045	1.97077	0.000527341
DGDG (16:0_16:3)	1.18072e+06	1.26932e+06	1.48508e+06	481188	458347	511362	-1.43946086543494	1.43946	0.000832159			SQDG (16:0_18:0)	725383	630325	753910	2.64703e+06	2.40041e+06	2.2727e+06	1.79489176048469	1.79489	0.000116073
DGDG (16:0_17:1)	17681.8	7831.9	7888.42	101174	81601.5	115137	3.15687538542792	3.15688	0.00100827			SQDG (16:0_18:1)	1.24921e+06	1.07605e+06	1.11918e+06	3.54254e+06	3.44727e+06	3.25852e+06	1.57304328137222	1.57304	2.09565e-05
DGDG (16:0_18:0)	247981	185730	211717	1.77858e+06	1.53293e+06	1.78188e+06	2.98029962539876	2.9803	6.16439e-05			SQDG (16:1_18:3)	160581	185498	280979	29874	16048.4	40325.9	-2.86202996290249	2.86203	0.00849013
DGDG (16:0_18:1)	985014	775571	764657	1.22563e+07	1.06605e+07	1.24104e+07	3.80628169904652	3.80628	4.17254e-05			SQDG (18:2_18:3)	877258	1.26383e+06	1.79091e+06	193333	227868	227556	-2.5995117173777	2.59951	0.0145016
DGDG (16:0_18:2)	4.83156e+06	3.8345e+06	3.86462e+06	3.06149e+07	2.64148e+07	2.75586e+07	2.75499336660098	2.75499	4.98392e-05			SQDG (18:3_16:3)	389202	471812	527567	15998.5	25347.7	16815.7	-4.57739416166202	4.57739	0.000387718
DGDG (16:0_18:3)	2.60211e+06	2.30485e+06	2.99756e+06	2.90066e+07	2.63691e+07	2.62412e+07	3.36811716149458	3.36812	1.18517e-05			MGMG (14:0)	1.71925e+06	1.66167e+06	1.83149e+06	676586	676587	688797	-1.35198775720921	1.35199	2.96891e-05
DGDG (16:1_18:2)	176272	191898	6.07565e+06	3.03007e+07	3.31889e+07	3.09529e+07	3.87344560701544	3.87345	0.000167078			MGMG (14:1)	1.34545e+06	1.57227e+06	1.73515e+06	179980	149966	177882	-3.19571201261949	3.19571	0.000260556
DGDG (17:0_18:3)	23208.5	18342.9	0.0001	251465	210648	210459	4.01671659412223	4.01672	0.000164688			MGMG (14:2)	109109	168339	225431	8081.19	11668.1	6656.37	-4.25129395027446	4.25129	0.00913837
DGDG (18:1_16:3)	428669	508788	596704	183472	144186	194188	-1.55575475734673	1.55575	0.00267594			MGMG (14:3)	93445	162762	148358	5775.41	2927.42	8791.3	-4.53142919066323	4.53143	0.00367613
DGDG (18:2_14:0)	130895	147147	156735	121561	106612	109706	-0.363770425942869	0.36377	0.0214697			MGMG (15:2)	163635	211293	214073	17636.3	28833.9	34068.5	-2.87051698075351	2.87052	0.000577902
DGDG (18:2_16:2)	1.30758e+06	1.34479e+06	1.58016e+06	518174	492145	561406	-1.42916966836112	1.42917	0.000537903			MGMG (15:3)	469041	531721	746402	116689	110999	128479	-2.29438915176395	2.29439	0.00529038
DGDG (18:2_16:3)	3.83508e+06	4.28614e+06	5.07247e+06	1.6729e+06	1.53237e+06	1.65852e+06	-1.43969646676456	1.4397	0.00159083			MGMG (16:0)	1.76752e+07	1.69598e+07	1.76372e+07	7.90441e+07	1.42599e+08	1.22848e+08	2.72035254567039	2.72035	0.0065772
DGDG (18:2_18:2)	429220	406486	531055	15375.9	44755.6	8414.98	-4.31753628354672	4.31754	0.000409597			MGMG (16:2)	1.53548e+08	1.77593e+08	2.14809e+08	3.2486e+07	3.19894e+07	3.20059e+07	-2.50044694922923	2.50045	0.00109562
DGDG (18:2_18:3)	941367	997385	1.21788e+06	277221	495652	488256	-1.32366729369729	1.32367	0.00465656			MGMG (16:3)	1.32341e+09	1.52886e+09	2.60794e+09	6.71349e+08	6.52698e+08	6.62375e+08	-1.45878408656243	1.45878	0.0438369
DGDG (18:3_14:1)	210947	208972	210524	25250.7	16688.4	25391	-3.22704195408572	3.22704	3.60409e-07			MGMG (16:4)	5.22448e+06	6.71086e+06	5.70258e+06	400176	291753	346992	-4.08552165939435	4.08552	0.000228529
DGDG (18:3_15:3)	28425.2	29129.3	38261.1	4843.77	0.0001	0.0001	-4.3060597053711	4.30606	0.00103715			MGMG (17:0)	75262.7	95687.7	73218.7	1.25411e+06	1.24619e+06	1.17338e+06	3.91126991572211	3.91127	1.7722e-06
DGDG (18:3_16:3)	7.95371e+06	7.71201e+06	8.769e+06	5.87612e+06	4.8913e+06	1.05265e+07	-0.198493761731156	0.198494	0.585355			MGMG (17:1)	168965	165313	201173	8318.12	18904.3	16385.4	-3.6180942288847	3.61809	0.000157287
DGDG (18:3_16:4)	160821	169497	146861	28742.9	7906.53	22804.5	-3.00468763180277	3.00469	0.000104071			MGMG (17:2)	260652	287049	327586	0.0001	0.0001	0.0001	-31.4421476846942	31.4421	0.000115428
DGDG (18:3_17:2)	6027.56	15608.5	18090.8	0.0001	0.0001	0.0001	-26.9805747904222	26.9806	0.0227469			MGMG (17:3)	468892	597746	636051	71946.3	78065	71569.8	-2.94190855814551	2.94191	0.000618271
DGDG (18:3_17:3)	4697.08	7615.65	4271.46	8485.18	2738.97	6005.62	0.0550947181728579	0.0550947	0.918198			MGMG (18:1)	674953	837909	722075	315827	299384	272960	-1.33132491505876	1.33132	0.000851583
DGDG (18:3_18:3)	753172	717878	861378	1.51174e+06	682022	633759	0.277706320601712	0.277706	0.597558			MGMG (18:2)	1.5833e+07	1.85766e+07	1.99415e+07	914336	857218	714771	-4.45022008894975	4.45022	0.000139182
DGDG (19:1_16:3)	4662.11	2335.3	9022.57	24449.5	10339.6	19864	1.77043031242554	1.77043	0.0486718			MGMG (18:3)	4.34584e+07	9.43004e+07	1.06525e+08	7.77962e+06	1.47454e+07	7.33739e+06	-3.03215275971248	3.03215	0.0213318
DGDG (20:1e_16:0)	1.99499e+06	1.58153e+06	1.5641e+06	3.27862e+06	3.22681e+06	2.90675e+06	0.872587191866077	0.872587	0.00145995			DGMG (12:0)	109420	103207	92468	0.0001	10290.6	6776.1	-4.16000272716246	4.16	7.79918e-05
DGDG (20:1e_16:2)	375015	326795	294710	3249.72	2300.2	0.0001	-7.48828948021706	7.48829	0.00014513			DGMG (14:1)	388975	392018	416799	71160.4	62846.4	75053.9	-2.51838331816268	2.51838	4.15163e-06
DGDG (20:1e_16:3)	1.89983e+06	1.59197e+06	1.61393e+06	99636	87967.1	90995.8	-4.19585701011732	4.19586	8.46124e-05			DGMG (15:0)	288085	208996	257596	693189	640997	770574	1.47972468690885	1.47972	0.000520799
DGDG (20:1e_18:2)	911097	855045	821828	63933	51510.9	51490	-3.95447176933913	3.95447	6.79889e-06			DGMG (15:3)	74533	99154.5	92516.5	15807.2	8015.09	13561.4	-2.83204936894273	2.83205	0.000586178
DGDG (20:1e_18:3)	536755	433277	433502	43510.4	48316.7	41112.9	-3.40021708667149	3.40022	0.000253455			DGMG (16:0)	2.38936e+08	1.50703e+08	1.67172e+08	4.49849e+08	6.56718e+08	4.14231e+08	1.44956918536877	1.44957	0.0161094
SQDG (14:0_18:3)	105639	99279.6	84267.3	10710.8	4563.51	10862.7	-3.467834293458	3.46783	0.000193043			DGMG (16:1)	9.00699e+06	9.64502e+06	9.32287e+06	2.82602e+06	2.83452e+06	3.21588e+06	-1.65608256150062	1.65608	9.22203e-06
SQDG (16:0_14:0)	320513	224259	315562	230039	228834	220639	-0.340399092178459	0.340399	0.127616			DGMG (16:3)	2.4164e+07	2.95671e+07	2.35979e+07	7.3561e+07	6.80578e+07	7.85876e+07	1.50977354626412	1.50977	0.000185943
SQDG (16:0_16:0)	4.00791e+07	2.88068e+07	4.14578e+07	6.87865e+07	6.00374e+07	6.21652e+07	0.791486344602544	0.791486	0.00497369			DGMG (16:4)	2.43592e+06	2.86658e+06	2.37457e+06	277012	168533	259094	-3.44559983272409	3.4456	0.000125515
SQDG (16:0_16:1)	836660	634624	708098	265926	355088	408100	-1.08251674841436	1.08252	0.00603091			DGMG (17:0)	208855	270374	251382	2.80685e+06	2.67708e+06	3.06709e+06	3.54891956538301	3.54892	2.32989e-05
SQDG (16:0_16:2)	775876	748249	646015	198415	180893	180289	-1.9553291908491	1.95533	0.000177237			DGMG (17:1)	217428	193421	201949	40417.3	81033.1	78206.8	-1.61788662104216	1.61789	0.00075378
SQDG (16:0_16:3)	1.56418e+06	1.41062e+06	1.21423e+06	378419	328788	361481	-1.97077419486045	1.97077	0.000527341			DGMG (17:2)	258273	283475	289649	19342.6	17611	17127.2	-3.94234818607282	3.94235	1.12981e-05
SQDG (16:0_17:1)	127650	74118.4	96897.7	161476	184884	169266	0.787788345786256	0.787788	0.0130333			DGMG (17:3)	319629	405438	357411	124240	118823	114787	-1.59690950702961	1.59691	0.000640046
SQDG (16:0_17:3)	179638	153160	161045	213320	191747	189757	0.268409906882854	0.26841	0.0365094			DGMG (18:0)	48759.8	59303.9	61698.1	160240	156385	159906	1.48905702971442	1.48906	1.62739e-05
SQDG (16:0_18:0)	725383	630325	753910	2.64703e+06	2.40041e+06	2.2727e+06	1.79489176048469	1.79489	0.000116073			DGMG (18:1)	441424	502639	501573	190636	258809	197861	-1.15918611707302	1.15919	0.0008484
SQDG (16:0_18:1)	1.24921e+06	1.07605e+06	1.11918e+06	3.54254e+06	3.44727e+06	3.25852e+06	1.57304328137222	1.57304	2.09565e-05			DGMG (18:2)	2.36713e+07	2.57972e+07	2.67644e+07	1.80138e+06	1.93526e+06	1.94691e+06	-3.74555056337743	3.74555	1.35979e-05
SQDG (16:0_18:2)	6.69681e+06	6.00117e+06	6.69192e+06	5.14845e+06	4.55387e+06	4.16057e+06	-0.484077841450682	0.484078	0.00749779			DGMG (18:3)	4.4791e+07	4.83252e+07	4.77304e+07	1.82327e+07	1.63743e+07	1.68671e+07	-1.45220631287492	1.45221	1.70064e-05
SQDG (16:0_18:3)	2.30402e+07	1.79817e+07	1.94451e+07	3.50499e+07	3.05299e+07	2.86489e+07	0.640018485844453	0.640018	0.00968762			SQMG (12:0)	77152.3	90449.6	86490.6	0.0001	0.0001	0.0001	-29.6577438495626	29.6577	2.77496e-05
SQDG (16:1_18:3)	160581	185498	280979	29874	16048.4	40325.9	-2.86202996290249	2.86203	0.00849013			SQMG (14:0)	956206	970192	1.01401e+06	90445.7	61260.7	64016	-3.76877001340281	3.76877	1.33523e-06
SQDG (18:2_18:3)	877258	1.26383e+06	1.79091e+06	193333	227868	227556	-2.5995117173777	2.59951	0.0145016			SQMG (16:1)	5.24898e+06	5.77744e+06	6.17208e+06	753062	703473	739507	-2.96930510130019	2.96931	4.8426e-05
SQDG (18:3_16:3)	389202	471812	527567	15998.5	25347.7	16815.7	-4.57739416166202	4.57739	0.000387718			SQMG (16:2)	6.37968e+06	7.19629e+06	7.59598e+06	52889.8	37407.3	377828	-5.4991150982848	5.49912	5.11503e-05
SQDG (18:3_18:3)	4.36496e+06	4.17126e+06	4.8834e+06	5.79777e+06	5.05632e+06	5.0293e+06	0.243176030463753	0.243176	0.0673179			SQMG (16:3)	1.17621e+07	1.33537e+07	1.3745e+07	655215	624178	670022	-4.31720342337935	4.3172	3.48597e-05
MGMG (14:0)	1.71925e+06	1.66167e+06	1.83149e+06	676586	676587	688797	-1.35198775720921	1.35199	2.96891e-05			SQMG (17:0)	349671	435332	425411	1.62061e+06	1.49235e+06	1.69875e+06	1.99105106240064	1.99105	5.36349e-05
MGMG (14:1)	1.34545e+06	1.57227e+06	1.73515e+06	179980	149966	177882	-3.19571201261949	3.19571	0.000260556			SQMG (17:1)	696411	823655	990405	177089	171208	173106	-2.2674892211648	2.26749	0.00146657
MGMG (14:2)	109109	168339	225431	8081.19	11668.1	6656.37	-4.25129395027446	4.25129	0.00913837			SQMG (17:2)	521350	602599	566730	45310	24038.1	36039.7	-4.00382252556123	4.00382	2.64612e-05
MGMG (14:3)	93445	162762	148358	5775.41	2927.42	8791.3	-4.53142919066323	4.53143	0.00367613			SQMG (17:3)	710521	787591	623422	162583	73190.3	142943	-2.48591966707609	2.48592	0.000442757
MGMG (15:0)	62717.3	75506.6	69767.3	140045	119726	121770	0.875318063774718	0.875318	0.00147749			SQMG (18:1)	2.47694e+06	3.08766e+06	2.91776e+06	1.12179e+06	1.11151e+06	1.08055e+06	-1.35596079272559	1.35596	0.000700811
MGMG (15:2)	163635	211293	214073	17636.3	28833.9	34068.5	-2.87051698075351	2.87052	0.000577902			SQMG (18:2)	2.39356e+07	2.88051e+07	3.04876e+07	514287	860395	410549	-5.54289165542982	5.54289	0.00016045
MGMG (15:3)	469041	531721	746402	116689	110999	128479	-2.29438915176395	2.29439	0.00529038			SQMG (18:3)	7.7016e+07	9.00603e+07	8.76755e+07	2.95624e+07	2.38792e+07	2.94996e+07	-1.61893204869321	1.61893	0.000206626
MGMG (16:0)	1.76752e+07	1.69598e+07	1.76372e+07	7.90441e+07	1.42599e+08	1.22848e+08	2.72035254567039	2.72035	0.0065772			SQMG (18:4)	230490	363240	281541	26262.7	17418.1	27500.4	-3.62016273763483	3.62016	0.00230141
MGMG (16:1)	3.66571e+06	1.74301e+07	2.34606e+06	1.01019e+07	1.03544e+07	9.70434e+06	0.363579509035042	0.36358	0.666784			SQMG (18:5)	410008	458709	422323	22936.9	12956.9	28916.4	-4.31616878283172	4.31617	1.18012e-05
MGMG (16:2)	1.53548e+08	1.77593e+08	2.14809e+08	3.2486e+07	3.19894e+07	3.20059e+07	-2.50044694922923	2.50045	0.00109562			SQMG (20:4)	258180	336024	309582	101830	109996	77574	-1.64291411096089	1.64291	0.00118059
MGMG (16:3)	1.32341e+09	1.52886e+09	2.60794e+09	6.71349e+08	6.52698e+08	6.62375e+08	-1.45878408656243	1.45878	0.0438369			SQMG (20:5)	1.95065e+06	2.4978e+06	2.48901e+06	50379	53559.6	49085.4	-5.50257891838797	5.50258	0.00023573
MGMG (16:4)	5.22448e+06	6.71086e+06	5.70258e+06	400176	291753	346992	-4.08552165939435	4.08552	0.000228529			PA (16:0_18:2)	434719	436226	259453	222115	156952	73213.5	-1.32154102452633	1.32154	0.0360493
MGMG (17:0)	75262.7	95687.7	73218.7	1.25411e+06	1.24619e+06	1.17338e+06	3.91126991572211	3.91127	1.7722e-06			PA (16:0_18:3)	166249	178902	128360	31446.9	15224.4	0.0001	-3.34278903940181	3.34279	0.0012977
MGMG (17:1)	168965	165313	201173	8318.12	18904.3	16385.4	-3.6180942288847	3.61809	0.000157287			PC (12:0_22:6)	929339	913399	1.15411e+06	279168	278335	216209	-1.95357641682628	1.95358	0.00077232
MGMG (17:2)	260652	287049	327586	0.0001	0.0001	0.0001	-31.4421476846942	31.4421	0.000115428			PC (16:0_18:1)	232517	148243	163780	897930	854175	878890	2.27249906943977	2.2725	1.75044e-05
MGMG (17:3)	468892	597746	636051	71946.3	78065	71569.8	-2.94190855814551	2.94191	0.000618271			PC (16:0_18:2)	3.32013e+06	2.31388e+06	2.38262e+06	1.13544e+07	1.08049e+07	1.02527e+07	2.01545605575967	2.01546	5.73095e-05
MGMG (18:0)	40989	45660.2	36890.7	82261.6	73272.7	59661.3	0.800670974678749	0.800671	0.0122613			PC (18:0_18:1)	10211.7	27906.3	31096.1	81029.2	82219.9	76213.8	1.79066382943045	1.79066	0.0010955
MGMG (18:1)	674953	837909	722075	315827	299384	272960	-1.33132491505876	1.33132	0.000851583			PC (18:0_18:2)	122955	77476.5	70600.9	877771	746182	828531	3.17770663893544	3.17771	6.38079e-05
MGMG (18:2)	1.5833e+07	1.85766e+07	1.99415e+07	914336	857218	714771	-4.45022008894975	4.45022	0.000139182			PC (18:0_18:3)	146065	102004	100907	435492	351203	312076	1.65469222894041	1.65469	0.00314358
MGMG (18:3)	4.34584e+07	9.43004e+07	1.06525e+08	7.77962e+06	1.47454e+07	7.33739e+06	-3.03215275971248	3.03215	0.0213318			PC (18:1_18:1)	5048.68	0.0001	8236.11	94011.7	48273.2	66144.1	3.97170847141195	3.97171	0.00858321
DGMG (12:0)	109420	103207	92468	0.0001	10290.6	6776.1	-4.16000272716246	4.16	7.79918e-05			PC (18:1_18:2)	563745	389395	420771	1.42595e+06	1.69438e+06	1.59206e+06	1.77816959213414	1.77817	0.000301902
DGMG (14:0)	4.26075e+06	4.10538e+06	4.28535e+06	2.42162e+06	2.17383e+06	2.2379e+06	-0.888640285301437	0.88864	3.1533e-05			PC (18:1_18:3)	1.799e+06	1.50117e+06	2.00224e+06	5.06809e+06	4.66305e+06	4.4947e+06	1.42379223930726	1.42379	0.000185525
DGMG (14:1)	388975	392018	416799	71160.4	62846.4	75053.9	-2.51838331816268	2.51838	4.15163e-06			PC (18:3e_18:2)	595606	499763	412071	0.0001	0.0001	0.0001	-32.2264183130245	32.2264	0.000690591
DGMG (15:0)	288085	208996	257596	693189	640997	770574	1.47972468690885	1.47972	0.000520799			PC (18:4_16:1)	1.05185e+06	1.00543e+06	1.35491e+06	424020	384481	372952	-1.53013973626395	1.53014	0.00255466
DGMG (15:3)	74533	99154.5	92516.5	15807.2	8015.09	13561.4	-2.83204936894273	2.83205	0.000586178			PC (19:0_18:3)	49182	43774.9	48232.7	3582.33	0.0001	0.0001	-5.30059125969904	5.30059	2.36418e-05
DGMG (16:0)	2.38936e+08	1.50703e+08	1.67172e+08	4.49849e+08	6.56718e+08	4.14231e+08	1.44956918536877	1.44957	0.0161094			PC (20:1e_18:1)	108308	92671.3	100229	17619.6	21993.4	8607.93	-2.64303257356097	2.64303	0.000147987
DGMG (16:1)	9.00699e+06	9.64502e+06	9.32287e+06	2.82602e+06	2.83452e+06	3.21588e+06	-1.65608256150062	1.65608	9.22203e-06			PC (20:1e_18:2)	1.11348e+06	955572	979950	98357	86344.1	68677.7	-3.58897081267882	3.58897	4.81433e-05
DGMG (16:3)	2.4164e+07	2.95671e+07	2.35979e+07	7.3561e+07	6.80578e+07	7.85876e+07	1.50977354626412	1.50977	0.000185943			PC (20:1e_18:3)	3.09246e+06	2.56738e+06	2.47555e+06	385606	370250	692226	-2.49006946801484	2.49007	0.000523994
DGMG (16:4)	2.43592e+06	2.86658e+06	2.37457e+06	277012	168533	259094	-3.44559983272409	3.4456	0.000125515			PC (20:4e_18:3)	75354.5	56980.3	61850.2	0.0001	0.0001	0.0001	-29.2698223492366	29.2698	0.000297405
DGMG (17:0)	208855	270374	251382	2.80685e+06	2.67708e+06	3.06709e+06	3.54891956538301	3.54892	2.32989e-05			PE (16:0_18:1)	6993.63	2825.52	17975.4	210960	190923	184282	4.39843082594087	4.39843	3.53005e-05
DGMG (17:1)	217428	193421	201949	40417.3	81033.1	78206.8	-1.61788662104216	1.61789	0.00075378			PE (18:3_18:2)	675483	810138	1.0524e+06	279352	282108	318339	-1.52845779570192	1.52846	0.00759642
DGMG (17:2)	258273	283475	289649	19342.6	17611	17127.2	-3.94234818607282	3.94235	1.12981e-05			PE (18:3_18:3)	85417.5	142373	234315	16738.8	18644.9	20836	-3.03907432244899	3.03907	0.0355984
DGMG (17:3)	319629	405438	357411	124240	118823	114787	-1.59690950702961	1.59691	0.000640046			PE (25:0_18:2)	18476.3	12164.2	12238.9	7708.09	8823.88	3267.36	-1.1148316980143	1.11483	0.0461049
DGMG (18:0)	48759.8	59303.9	61698.1	160240	156385	159906	1.48905702971442	1.48906	1.62739e-05			PG (16:0_16:0)	1.12876e+07	8.00049e+06	1.10512e+07	2.46755e+07	2.55058e+07	3.20909e+07	1.43921864450695	1.43922	0.00254402
DGMG (18:1)	441424	502639	501573	190636	258809	197861	-1.15918611707302	1.15919	0.0008484			PG (16:0_16:1)	9.21861e+06	6.45578e+06	6.94248e+06	3.22731e+06	3.62575e+06	4.30739e+06	-1.01900300322481	1.019	0.0136336
DGMG (18:2)	2.36713e+07	2.57972e+07	2.67644e+07	1.80138e+06	1.93526e+06	1.94691e+06	-3.74555056337743	3.74555	1.35979e-05			PG (16:0_17:0)	29110.4	26487.8	28050.5	913388	746106	891792	4.93073718298487	4.93074	9.7206e-05
DGMG (18:3)	4.4791e+07	4.83252e+07	4.77304e+07	1.82327e+07	1.63743e+07	1.68671e+07	-1.45220631287492	1.45221	1.70064e-05			PG (16:0_18:1)	1.39762e+06	1.38906e+06	1.48735e+06	2.99625e+06	2.70933e+06	2.92967e+06	1.01464072228765	1.01464	9.46291e-05
SQMG (12:0)	77152.3	90449.6	86490.6	0.0001	0.0001	0.0001	-29.6577438495626	29.6577	2.77496e-05			PG (16:1_16:1)	232040	208554	186631	0.0001	0.0001	0.0001	-30.9613737298831	30.9614	9.04094e-05
SQMG (14:0)	956206	970192	1.01401e+06	90445.7	61260.7	64016	-3.76877001340281	3.76877	1.33523e-06			PG (16:1_18:1)	945550	1.03883e+06	976351	110060	103479	99210.1	-3.2428721807002	3.24287	5.71538e-06
SQMG (16:0)	2.92613e+08	3.03761e+08	3.20891e+08	3.11712e+08	1.45796e+08	1.44548e+08	-0.607440085386004	0.60744	0.134486			PG (16:1_18:2)	2.06156e+07	1.76305e+07	1.93421e+07	1.06455e+06	1.55973e+06	1.61508e+06	-3.76385583806484	3.76386	3.57794e-05
SQMG (16:1)	5.24898e+06	5.77744e+06	6.17208e+06	753062	703473	739507	-2.96930510130019	2.96931	4.8426e-05			PG (16:1_18:3)	2.37851e+07	1.97464e+07	2.16293e+07	2.97872e+06	3.92061e+06	4.48182e+06	-2.51735892530939	2.51736	0.000135819
SQMG (16:2)	6.37968e+06	7.19629e+06	7.59598e+06	52889.8	37407.3	377828	-5.4991150982848	5.49912	5.11503e-05			PG (17:0_18:3)	0.0001	0.0001	0.0001	80274.4	57939.5	96173.5	29.5412855169141	29.5413	0.0021395
SQMG (16:3)	1.17621e+07	1.33537e+07	1.3745e+07	655215	624178	670022	-4.31720342337935	4.3172	3.48597e-05			PG (18:3_18:3)	1.04917e+06	865532	667457	6674.46	18742.7	3264.87	-6.49228902736439	6.49229	0.00151901
SQMG (17:0)	349671	435332	425411	1.62061e+06	1.49235e+06	1.69875e+06	1.99105106240064	1.99105	5.36349e-05			PI (16:0_16:0)	361828	343440	398952	178188	119994	93288.4	-1.49604984872677	1.49605	0.00136066
SQMG (17:1)	696411	823655	990405	177089	171208	173106	-2.2674892211648	2.26749	0.00146657			PI (16:0_18:1)	363260	306020	264902	2.23569e+06	1.73924e+06	1.87665e+06	2.64705063074514	2.64705	0.000405776
SQMG (17:2)	521350	602599	566730	45310	24038.1	36039.7	-4.00382252556123	4.00382	2.64612e-05			PI (18:3_18:2)	353279	514657	666086	227079	186958	251829	-1.20401505655338	1.20402	0.0349744
SQMG (17:3)	710521	787591	623422	162583	73190.3	142943	-2.48591966707609	2.48592	0.000442757			PI (18:3_18:3)	107153	157318	230955	6954.89	15721.3	15233.6	-3.70802924508688	3.70803	0.0133838
SQMG (18:1)	2.47694e+06	3.08766e+06	2.91776e+06	1.12179e+06	1.11151e+06	1.08055e+06	-1.35596079272559	1.35596	0.000700811			PI (20:1e_18:2)	649563	622205	595361	0.0001	0.0001	0.0001	-32.5351400891508	32.5351	2.38691e-06
SQMG (18:2)	2.39356e+07	2.88051e+07	3.04876e+07	514287	860395	410549	-5.54289165542982	5.54289	0.00016045			PI (20:1e_18:3)	666913	661373	581534	0.0001	0.0001	4779.21	-8.64245038409517	8.64245	2.12321e-05
SQMG (18:3)	7.7016e+07	9.00603e+07	8.76755e+07	2.95624e+07	2.38792e+07	2.94996e+07	-1.61893204869321	1.61893	0.000206626			LPA (18:2)	957672	1.03283e+06	1.6415e+06	256323	229794	175849	-2.45594012129861	2.45594	0.0104526
SQMG (18:4)	230490	363240	281541	26262.7	17418.1	27500.4	-3.62016273763483	3.62016	0.00230141			LPA (18:3)	315409	416601	507670	47137.7	42556.7	26698.8	-3.41288860875419	3.41289	0.00257959
SQMG (18:5)	410008	458709	422323	22936.9	12956.9	28916.4	-4.31616878283172	4.31617	1.18012e-05			LPC (16:0)	967946	999821	1.07962e+06	206746	185352	178752	-2.41638921407783	2.41639	1.76176e-05
SQMG (20:4)	258180	336024	309582	101830	109996	77574	-1.64291411096089	1.64291	0.00118059			LPC (17:1)	279295	242699	297551	101253	81491.2	83729.2	-1.62083029503381	1.62083	0.000438636
SQMG (20:5)	1.95065e+06	2.4978e+06	2.48901e+06	50379	53559.6	49085.4	-5.50257891838797	5.50258	0.00023573			LPC (18:3)	1.38758e+08	1.36608e+08	1.60289e+08	4.37996e+07	4.2567e+07	3.54914e+07	-1.83798520993717	1.83799	0.000196733
SQMG (20:6)	5.91462e+06	830519	899744	124589	122945	142849	-4.2915335928354	4.29153	0.224195			LPC (19:1)	5834.67	25749.4	17166	360908	343776	442674	4.55676659738643	4.55677	0.000295952
PA (16:0_18:2)	434719	436226	259453	222115	156952	73213.5	-1.32154102452633	1.32154	0.0360493			LPC (20e:1)	1.28471e+06	1.1604e+06	1.13756e+06	530638	549093	471776	-1.20736622771723	1.20737	0.00019074
PA (16:0_18:3)	166249	178902	128360	31446.9	15224.4	0.0001	-3.34278903940181	3.34279	0.0012977			LPE (16:1)	130921	211008	270239	10598.1	12729	19012.8	-3.85384102756422	3.85384	0.00933513
PC (12:0_22:6)	929339	913399	1.15411e+06	279168	278335	216209	-1.95357641682628	1.95358	0.00077232			LPE (18:3)	3.99554e+06	6.72373e+06	1.03836e+07	763498	814757	854948	-3.1165108598217	3.11651	0.0282402
PC (15:0_18:3)	9525.57	4634.33	16915.7	8276.73	3027.01	0.0001	-1.45898327697252	1.45898	0.201084			LPG (14:1)	273891	317991	314406	0.0001	0.0001	0.0001	-31.4923607483904	31.4924	2.83875e-05
PC (16:0_18:1)	232517	148243	163780	897930	854175	878890	2.27249906943977	2.2725	1.75044e-05			LPG (16:1)	3.03728e+08	3.50625e+08	3.54394e+08	2.18802e+07	2.03127e+07	1.6398e+07	-4.10574496416312	4.10574	4.21509e-05
PC (16:0_18:2)	3.32013e+06	2.31388e+06	2.38262e+06	1.13544e+07	1.08049e+07	1.02527e+07	2.01545605575967	2.01546	5.73095e-05			LPG (17:0)	249823	336897	313710	1.19967e+06	1.11807e+06	1.33467e+06	2.02016119844629	2.02016	0.000177911
PC (16:0_18:3)	3.80892e+06	2.53925e+06	2.87e+06	5.3606e+06	4.89243e+06	3.86395e+06	0.614878713386154	0.614879	0.0487882			LPG (18:2)	7.11186e+06	8.33158e+06	9.69913e+06	1.67278e+06	1.53963e+06	2.27375e+06	-2.19626169849809	2.19626	0.00110266
PC (16:1_16:1)	467263	294395	337106	274052	283334	259391	-0.427867557598243	0.427868	0.147605			LPG (18:3)	6.80201e+06	6.71307e+06	7.25699e+06	706513	655361	644515	-3.37197220493804	3.37197	3.22153e-06
PC (16:1_18:1)	4091.74	4303.53	2906.78	1965.45	1.07757e+07	0.0001	9.89724346271239	9.89724	0.374234			LPG (18:4)	380533	441835	459059	0.0001	0.0001	0.0001	-31.992069954358	31.9921	5.69295e-05
PC (16:1_18:2)	8.00361e+06	118285	121858	70480.7	217248	62076.1	-4.55867981355864	4.55868	0.373413			LPI (16:0)	533046	672094	555358	121538	93519.9	100856	-2.47837926240863	2.47838	0.000393294
PC (18:0_18:1)	10211.7	27906.3	31096.1	81029.2	82219.9	76213.8	1.79066382943045	1.79066	0.0010955			LPI (16:1)	642346	736706	700176	84929.1	66117.9	98261.4	-3.06004448436573	3.06004	3.02352e-05
PC (18:0_18:2)	122955	77476.5	70600.9	877771	746182	828531	3.17770663893544	3.17771	6.38079e-05			LPI (18:2)	1.66036e+07	1.95026e+07	2.08037e+07	8.69244e+06	6.99408e+06	9.98533e+06	-1.14849255737854	1.14849	0.00233978
PC (18:0_18:3)	146065	102004	100907	435492	351203	312076	1.65469222894041	1.65469	0.00314358			LPI (18:3)	4.9812e+06	5.81859e+06	6.35172e+06	768927	598133	734080	-3.02909145710855	3.02909	0.000237727
PC (18:1_18:1)	5048.68	0.0001	8236.11	94011.7	48273.2	66144.1	3.97170847141195	3.97171	0.00858321
PC (18:1_18:2)	563745	389395	420771	1.42595e+06	1.69438e+06	1.59206e+06	1.77816959213414	1.77817	0.000301902
PC (18:1_18:3)	1.799e+06	1.50117e+06	2.00224e+06	5.06809e+06	4.66305e+06	4.4947e+06	1.42379223930726	1.42379	0.000185525
PC (18:2_18:2)	1.90906e+06	1.50117e+06	7261.63	39035.5	13874.5	3760.41	-5.91419839494348	5.9142	0.124716
PC (18:3_18:2)	2.65597e+06	2.56886e+06	3.8322e+06	3.90464e+06	7.03718e+06	3.10379e+06	0.633010327471429	0.63301	0.259735
PC (18:3_18:3)	1.77184e+06	1.67002e+06	2.7112e+06	1.10826e+06	1.04825e+06	1.60541e+06	-0.709832642373031	0.709833	0.101044
PC (18:3_20:3)	30273.7	9144.37	0.0001	0.0001	0.0001	0.0001	-26.9693189476597	26.9693	0.216608
PC (18:3e_18:2)	595606	499763	412071	0.0001	0.0001	0.0001	-32.2264183130245	32.2264	0.000690591
PC (18:4_16:1)	1.05185e+06	1.00543e+06	1.35491e+06	424020	384481	372952	-1.53013973626395	1.53014	0.00255466
PC (19:0_18:3)	49182	43774.9	48232.7	3582.33	0.0001	0.0001	-5.30059125969904	5.30059	2.36418e-05
PC (19:1_18:3)	44620.9	15444.3	30525.8	72038.9	48492.2	39521.9	0.821110111903339	0.82111	0.14579
PC (20:1e_16:0)	315699	251410	226569	390281	358143	310252	0.415636040692717	0.415636	0.0665821
PC (20:1e_18:1)	108308	92671.3	100229	17619.6	21993.4	8607.93	-2.64303257356097	2.64303	0.000147987
PC (20:1e_18:2)	1.11348e+06	955572	979950	98357	86344.1	68677.7	-3.58897081267882	3.58897	4.81433e-05
PC (20:1e_18:3)	3.09246e+06	2.56738e+06	2.47555e+06	385606	370250	692226	-2.49006946801484	2.49007	0.000523994
PC (20:4e_18:3)	75354.5	56980.3	61850.2	0.0001	0.0001	0.0001	-29.2698223492366	29.2698	0.000297405
PE (16:0_18:1)	6993.63	2825.52	17975.4	210960	190923	184282	4.39843082594087	4.39843	3.53005e-05
PE (16:0_18:2)	1.64853e+06	1.66256e+06	1.80036e+06	3.10743e+06	3.12257e+06	3.31785e+06	0.901442845309297	0.901443	5.9129e-05
PE (16:0_18:3)	674895	639644	768971	440107	453770	381407	-0.708198494332887	0.708198	0.00376496
PE (18:1_18:2)	154295	146425	139663	101944	95345.1	119719	-0.474234589918783	0.474235	0.0081275
PE (18:2_18:2)	379473	450909	528699	383067	408395	401153	-0.188503324751006	0.188503	0.273423
PE (18:3_18:2)	675483	810138	1.0524e+06	279352	282108	318339	-1.52845779570192	1.52846	0.00759642
PE (18:3_18:3)	85417.5	142373	234315	16738.8	18644.9	20836	-3.03907432244899	3.03907	0.0355984
PE (24:0_18:2)	40755.4	116881	131433	20966.8	19663.7	43242.7	-1.78513589294465	1.78514	0.0787429
PE (25:0_18:2)	18476.3	12164.2	12238.9	7708.09	8823.88	3267.36	-1.1148316980143	1.11483	0.0461049
PE (26:0_18:2)	1447.5	13764.8	5512.23	0.0001	0.0001	0.0001	-26.0418039822269	26.0418	0.129272
PG (16:0_16:0)	1.12876e+07	8.00049e+06	1.10512e+07	2.46755e+07	2.55058e+07	3.20909e+07	1.43921864450695	1.43922	0.00254402
PG (16:0_16:1)	9.21861e+06	6.45578e+06	6.94248e+06	3.22731e+06	3.62575e+06	4.30739e+06	-1.01900300322481	1.019	0.0136336
PG (16:0_17:0)	29110.4	26487.8	28050.5	913388	746106	891792	4.93073718298487	4.93074	9.7206e-05
PG (16:0_18:1)	1.39762e+06	1.38906e+06	1.48735e+06	2.99625e+06	2.70933e+06	2.92967e+06	1.01464072228765	1.01464	9.46291e-05
PG (16:0_18:2)	6.46266e+06	5.94109e+06	6.71499e+06	7.38402e+06	6.91481e+06	7.78896e+06	0.208261672252926	0.208262	0.043706
PG (16:0_18:3)	5.04395e+06	4.2225e+06	4.2739e+06	5.59898e+06	4.91696e+06	5.64441e+06	0.255193213650701	0.255193	0.069617
PG (16:1_16:1)	232040	208554	186631	0.0001	0.0001	0.0001	-30.9613737298831	30.9614	9.04094e-05
PG (16:1_18:1)	945550	1.03883e+06	976351	110060	103479	99210.1	-3.2428721807002	3.24287	5.71538e-06
PG (16:1_18:2)	2.06156e+07	1.76305e+07	1.93421e+07	1.06455e+06	1.55973e+06	1.61508e+06	-3.76385583806484	3.76386	3.57794e-05
PG (16:1_18:3)	2.37851e+07	1.97464e+07	2.16293e+07	2.97872e+06	3.92061e+06	4.48182e+06	-2.51735892530939	2.51736	0.000135819
PG (17:0_18:3)	0.0001	0.0001	0.0001	80274.4	57939.5	96173.5	29.5412855169141	29.5413	0.0021395
PG (17:1_18:3)	37703.7	20040.3	16392.9	35406.1	27632.1	29280.1	0.316425056469487	0.316425	0.435002
PG (18:3_18:2)	215347	99952.8	109193	45754.1	40169.3	34630.4	-1.81606029523553	1.81606	0.0526383
PG (18:3_18:3)	1.04917e+06	865532	667457	6674.46	18742.7	3264.87	-6.49228902736439	6.49229	0.00151901
PI (16:0_16:0)	361828	343440	398952	178188	119994	93288.4	-1.49604984872677	1.49605	0.00136066
PI (16:0_16:1)	103101	64182.8	55263.5	55588.7	40855.8	39396.3	-0.712196348525767	0.712196	0.137003
PI (16:0_18:1)	363260	306020	264902	2.23569e+06	1.73924e+06	1.87665e+06	2.64705063074514	2.64705	0.000405776
PI (16:0_18:2)	3.13305e+06	2.35845e+06	2.15375e+06	4.35863e+06	3.49383e+06	4.02876e+06	0.636046962523738	0.636047	0.022426
PI (16:0_18:3)	908611	697411	686236	436077	380320	371141	-0.948795257127032	0.948795	0.0080346
PI (17:1_16:0)	16183.4	25019.6	40898.6	41153.2	22679.1	10802.3	-0.137563944118539	0.137564	0.838039
PI (18:2_18:2)	155203	234993	352138	100787	132255	164844	-0.899717185251093	0.899717	0.128709
PI (18:3_18:2)	353279	514657	666086	227079	186958	251829	-1.20401505655338	1.20402	0.0349744
PI (18:3_18:3)	107153	157318	230955	6954.89	15721.3	15233.6	-3.70802924508688	3.70803	0.0133838
PI (20:1e_18:2)	649563	622205	595361	0.0001	0.0001	0.0001	-32.5351400891508	32.5351	2.38691e-06
PI (20:1e_18:3)	666913	661373	581534	0.0001	0.0001	4779.21	-8.64245038409517	8.64245	2.12321e-05
PS (18:2_18:2)	449808	483718	486238	891210	901777	912661	0.930322818015752	0.930323	5.49079e-06
LPA (18:2)	957672	1.03283e+06	1.6415e+06	256323	229794	175849	-2.45594012129861	2.45594	0.0104526
LPA (18:3)	315409	416601	507670	47137.7	42556.7	26698.8	-3.41288860875419	3.41289	0.00257959
LPC (16:0)	967946	999821	1.07962e+06	206746	185352	178752	-2.41638921407783	2.41639	1.76176e-05
LPC (16:1)	1.28108e+06	1.24133e+06	3.26808e+06	256138	462160	224048	-2.61935738727135	2.61936	0.0743134
LPC (17:1)	279295	242699	297551	101253	81491.2	83729.2	-1.62083029503381	1.62083	0.000438636
LPC (18:1)	3.14436e+06	2.97538e+06	3.13399e+06	4.10694e+06	4.11682e+06	4.31342e+06	0.438105994193263	0.438106	0.000226358
LPC (18:2)	1.34003e+08	6.60636e+07	7.78645e+07	9.97111e+07	9.48542e+07	9.32652e+07	0.0504932019369857	0.0504932	0.883014
LPC (18:3)	1.38758e+08	1.36608e+08	1.60289e+08	4.37996e+07	4.2567e+07	3.54914e+07	-1.83798520993717	1.83799	0.000196733
LPC (19:1)	5834.67	25749.4	17166	360908	343776	442674	4.55676659738643	4.55677	0.000295952
LPC (20e:1)	1.28471e+06	1.1604e+06	1.13756e+06	530638	549093	471776	-1.20736622771723	1.20737	0.00019074
LPE (16:1)	130921	211008	270239	10598.1	12729	19012.8	-3.85384102756422	3.85384	0.00933513
LPE (18:1)	183241	292579	358876	365410	367235	394335	0.433138063974846	0.433138	0.134568
LPE (18:2)	1.29288e+07	3.85045e+07	2.98531e+07	5.84675e+06	1.13337e+07	1.49611e+07	-1.33857537981987	1.33858	0.108836
LPE (18:3)	3.99554e+06	6.72373e+06	1.03836e+07	763498	814757	854948	-3.1165108598217	3.11651	0.0282402
LPG (14:1)	273891	317991	314406	0.0001	0.0001	0.0001	-31.4923607483904	31.4924	2.83875e-05
LPG (16:0)	9.99712e+07	1.08115e+08	1.10704e+08	1.32994e+08	6.17629e+07	7.48517e+07	-0.241740512153831	0.241741	0.499915
LPG (16:1)	3.03728e+08	3.50625e+08	3.54394e+08	2.18802e+07	2.03127e+07	1.6398e+07	-4.10574496416312	4.10574	4.21509e-05
LPG (17:0)	249823	336897	313710	1.19967e+06	1.11807e+06	1.33467e+06	2.02016119844629	2.02016	0.000177911
LPG (17:1)	503949	684514	586592	316347	273590	314781	-0.97232213580983	0.972322	0.00580998
LPG (18:1)	318967	352335	342833	434972	453444	555433	0.509669785956992	0.50967	0.0208985
LPG (18:2)	7.11186e+06	8.33158e+06	9.69913e+06	1.67278e+06	1.53963e+06	2.27375e+06	-2.19626169849809	2.19626	0.00110266
LPG (18:3)	6.80201e+06	6.71307e+06	7.25699e+06	706513	655361	644515	-3.37197220493804	3.37197	3.22153e-06
LPG (18:4)	380533	441835	459059	0.0001	0.0001	0.0001	-31.992069954358	31.9921	5.69295e-05
LPI (16:0)	533046	672094	555358	121538	93519.9	100856	-2.47837926240863	2.47838	0.000393294
LPI (16:1)	642346	736706	700176	84929.1	66117.9	98261.4	-3.06004448436573	3.06004	3.02352e-05
LPI (18:1)	1.57026e+06	1.86325e+06	1.90909e+06	3.09825e+06	2.54016e+06	3.27759e+06	0.738852917859138	0.738853	0.00840003
LPI (18:2)	1.66036e+07	1.95026e+07	2.08037e+07	8.69244e+06	6.99408e+06	9.98533e+06	-1.14849255737854	1.14849	0.00233978
LPI (18:3)	4.9812e+06	5.81859e+06	6.35172e+06	768927	598133	734080	-3.02909145710855	3.02909	0.000237727

## Sheet: 6day
LIPID	CON-6d	CON-6d	CON-6d	ND-6d	ND-6d	ND-6d	log2FC	|log2FC|	P	|log2FC|	P	significant different LIPIDS	CON-6d	CON-6d	CON-6d	ND-6d	ND-6d	ND-6d	log2FC	|log2FC|	P
MG (16:0)	7.52587e+06	7.37226e+06	6.50663e+06	6.26071e+06	4.83349e+06	3.45498e+06	-0.556993355060598	0.556993	0.0583726	>=1	<0.05	MG (18:2)	4.10936e+06	4.19167e+06	3.11176e+06	48583.2	36423.9	16109.1	-6.81849316583023	6.81849	0.000408005
MG (16:1)	867943	2.94455e+06	813058	1.10406e+06	1.0193e+06	927604	-0.600357705990392	0.600358	0.497013			MG (18:3)	2.12303e+07	2.10678e+07	2.05308e+07	464254	438579	402301	-5.58915803853508	5.58916	6.86021e-08
MG (18:2)	4.10936e+06	4.19167e+06	3.11176e+06	48583.2	36423.9	16109.1	-6.81849316583023	6.81849	0.000408005			DG (16:0_16:0)	5.08291e+06	5.00007e+06	4.71865e+06	1.68977e+07	2.10413e+07	2.19411e+07	2.01632035121977	2.01632	0.000644729
MG (18:3)	2.12303e+07	2.10678e+07	2.05308e+07	464254	438579	402301	-5.58915803853508	5.58916	6.86021e-08			DG (16:0_18:1)	382444	92665.9	430438	3.67153e+06	3.39925e+06	4.58453e+06	3.6860544067328	3.68605	0.000660739
DG (16:0_16:0)	5.08291e+06	5.00007e+06	4.71865e+06	1.68977e+07	2.10413e+07	2.19411e+07	2.01632035121977	2.01632	0.000644729			DG (16:0_18:2)	2.27492e+06	1.64461e+06	2.55586e+06	1.33303e+07	1.47785e+07	1.65691e+07	2.78652318777295	2.78652	0.000198135
DG (16:0_18:1)	382444	92665.9	430438	3.67153e+06	3.39925e+06	4.58453e+06	3.6860544067328	3.68605	0.000660739			DG (16:0_18:3)	1.64024e+06	1.35999e+06	1.98002e+06	8.78466e+06	9.47679e+06	1.11054e+07	2.55989904963441	2.5599	0.000333683
DG (16:0_18:2)	2.27492e+06	1.64461e+06	2.55586e+06	1.33303e+07	1.47785e+07	1.65691e+07	2.78652318777295	2.78652	0.000198135			DG (18:1_18:1)	120970	76692	201036	7.34398e+06	6.80784e+06	7.66901e+06	5.77426499355351	5.77426	9.48021e-06
DG (16:0_18:3)	1.64024e+06	1.35999e+06	1.98002e+06	8.78466e+06	9.47679e+06	1.11054e+07	2.55989904963441	2.5599	0.000333683			DG (18:1_18:2)	826679	499032	755305	1.80408e+07	2.0649e+07	2.022e+07	4.82314763301382	4.82315	2.01651e-05
DG (16:1_18:3)	1.27138e+06	1.61563e+06	708925	619107	647500	744067	-0.83868808273495	0.838688	0.118873			DG (18:1_18:3)	2.60331e+06	1.48021e+06	2.02789e+06	8.02907e+06	1.81845e+07	2.04802e+07	2.93365154809556	2.93365	0.024375
DG (18:0_16:0)	1.02503e+06	702358	899513	1.44988e+06	1.40045e+06	1.36851e+06	0.683485492253161	0.683485	0.00540104			TG (12:0_12:0_22:6)	0.0597653	0.085475	0.0001	2.18184e+06	2.19475e+06	2.68341e+06	25.533730145509	25.5337	0.000140638
DG (18:1_18:1)	120970	76692	201036	7.34398e+06	6.80784e+06	7.66901e+06	5.77426499355351	5.77426	9.48021e-06			TG (12:0_18:2_18:3)	1.1528e+06	652277	838883	2.63423e+07	3.20384e+07	3.37436e+07	5.12280893845874	5.12281	0.000184692
DG (18:1_18:2)	826679	499032	755305	1.80408e+07	2.0649e+07	2.022e+07	4.82314763301382	4.82315	2.01651e-05			TG (12:0_18:3_18:3)	1.13758e+06	887637	978242	4.51507e+07	4.94668e+07	5.28694e+07	5.61781586999392	5.61782	2.74119e-05
DG (18:1_18:3)	2.60331e+06	1.48021e+06	2.02789e+06	8.02907e+06	1.81845e+07	2.04802e+07	2.93365154809556	2.93365	0.024375			TG (12:0_18:3_22:6)	2.79967e+06	1.31875e+06	3.13879e+06	2.33545e+08	2.50771e+08	2.64496e+08	6.68904675944057	6.68905	1.03196e-05
DG (18:2_18:2)	4.88042e+06	2.05402e+06	4.59127e+06	2.24661e+07	5.67738e+06	4.3232e+06	1.49410513776145	1.49411	0.302544			TG (14:0_18:2_18:3)	4.86114e+06	2.34379e+06	6.05069e+06	5.90604e+08	6.81531e+08	7.46128e+08	7.25036601914234	7.25037	0.000120971
DG (18:3_18:2)	7.50103e+06	5.54847e+06	5.93158e+06	1.12171e+07	1.20076e+07	1.34232e+07	0.949169706556926	0.94917	0.00258609			TG (14:0_18:3_18:3)	9.5936e+06	4.55194e+06	1.916e+07	2.43001e+09	2.69775e+09	2.83694e+09	7.90171349996917	7.90171	2.46963e-05
DG (18:3_18:3)	3.66546e+06	2.8825e+06	3.44681e+06	2.64605e+06	2.94266e+06	3.73464e+06	-0.100323923225853	0.100324	0.60563			TG (15:0_16:0_16:1)	241582	125773	324101	1.45283e+06	2.00568e+06	2.00663e+06	2.98254859244105	2.98255	0.00118508
TG (12:0_12:0_22:6)	0.0597653	0.085475	0.0001	2.18184e+06	2.19475e+06	2.68341e+06	25.533730145509	25.5337	0.000140638			TG (15:0_16:0_18:2)	668804	423074	480101	2.86387e+07	3.3814e+07	3.83366e+07	6.00261781606684	6.00262	0.000295151
TG (12:0_18:2_18:3)	1.1528e+06	652277	838883	2.63423e+07	3.20384e+07	3.37436e+07	5.12280893845874	5.12281	0.000184692			TG (15:0_16:0_18:3)	386921	156194	308503	5.04651e+07	7.31266e+07	8.00618e+07	7.90169261447448	7.90169	0.00163738
TG (12:0_18:3_18:3)	1.13758e+06	887637	978242	4.51507e+07	4.94668e+07	5.28694e+07	5.61781586999392	5.61782	2.74119e-05			TG (15:0_16:1_18:3)	80416.7	0.0001	27254	7.6758e+06	9.19369e+06	1.07893e+07	8.00497168850319	8.00497	0.000517903
TG (12:0_18:3_22:6)	2.79967e+06	1.31875e+06	3.13879e+06	2.33545e+08	2.50771e+08	2.64496e+08	6.68904675944057	6.68905	1.03196e-05			TG (15:0_18:2_18:3)	174943	119916	232763	2.06246e+07	2.68012e+07	2.88518e+07	7.1756088217104	7.17561	0.000518274
TG (14:0_18:2_18:3)	4.86114e+06	2.34379e+06	6.05069e+06	5.90604e+08	6.81531e+08	7.46128e+08	7.25036601914234	7.25037	0.000120971			TG (15:0_18:3_18:3)	80597.5	199183	137014	4.21657e+07	4.6775e+07	5.37354e+07	8.41918915744867	8.41919	0.000146818
TG (14:0_18:3_18:3)	9.5936e+06	4.55194e+06	1.916e+07	2.43001e+09	2.69775e+09	2.83694e+09	7.90171349996917	7.90171	2.46963e-05			TG (16:0_12:0_16:0)	380724	439945	422865	2.86253e+06	3.03161e+06	4.28688e+06	3.03336225291987	3.03336	0.00269086
TG (15:0_16:0_16:1)	241582	125773	324101	1.45283e+06	2.00568e+06	2.00663e+06	2.98254859244105	2.98255	0.00118508			TG (16:0_12:0_18:1)	423034	459827	367353	7.97434e+06	8.52558e+06	8.16046e+06	4.30194863263587	4.30195	1.17053e-06
TG (15:0_16:0_18:2)	668804	423074	480101	2.86387e+07	3.3814e+07	3.83366e+07	6.00261781606684	6.00262	0.000295151			TG (16:0_12:0_18:2)	246335	201769	223067	9.06864e+06	9.9858e+06	1.06706e+07	5.46885550000896	5.46886	3.1202e-05
TG (15:0_16:0_18:3)	386921	156194	308503	5.04651e+07	7.31266e+07	8.00618e+07	7.90169261447448	7.90169	0.00163738			TG (16:0_12:0_18:3)	229699	124392	155877	1.374e+07	1.71083e+07	1.5694e+07	6.51199091019384	6.51199	9.60024e-05
TG (15:0_16:1_18:3)	80416.7	0.0001	27254	7.6758e+06	9.19369e+06	1.07893e+07	8.00497168850319	8.00497	0.000517903			TG (16:0_12:1_22:6)	0.0001	0.0001	0.0001	2.44819e+06	2.76503e+06	3.14349e+06	34.6972512152623	34.6973	0.000157099
TG (15:0_18:2_18:3)	174943	119916	232763	2.06246e+07	2.68012e+07	2.88518e+07	7.1756088217104	7.17561	0.000518274			TG (16:0_14:0_16:0)	741346	603395	580371	1.0037e+07	1.16415e+07	1.26717e+07	4.15729977420747	4.1573	0.000148107
TG (15:0_18:3_18:3)	80597.5	199183	137014	4.21657e+07	4.6775e+07	5.37354e+07	8.41918915744867	8.41919	0.000146818			TG (16:0_14:0_18:2)	2.55643e+06	2.87335e+06	2.0012e+06	2.90929e+08	3.34106e+08	3.50835e+08	7.036992894835	7.03699	5.4942e-05
TG (16:0_12:0_16:0)	380724	439945	422865	2.86253e+06	3.03161e+06	4.28688e+06	3.03336225291987	3.03336	0.00269086			TG (16:0_14:0_18:3)	9.66773e+06	4.7165e+06	7.48598e+06	5.92649e+08	6.88402e+08	7.45561e+08	6.53395912536314	6.53396	0.000115919
TG (16:0_12:0_18:1)	423034	459827	367353	7.97434e+06	8.52558e+06	8.16046e+06	4.30194863263587	4.30195	1.17053e-06			TG (16:0_14:2_18:2)	260231	101608	184770	7.81956e+06	8.28454e+06	1.09597e+07	5.62971493929598	5.62971	0.000835379
TG (16:0_12:0_18:2)	246335	201769	223067	9.06864e+06	9.9858e+06	1.06706e+07	5.46885550000896	5.46886	3.1202e-05			TG (16:0_14:3_17:0)	23815.6	0.0001	0.0001	3.24985e+06	4.59993e+06	5.82464e+06	9.16536016639531	9.16536	0.00361237
TG (16:0_12:0_18:3)	229699	124392	155877	1.374e+07	1.71083e+07	1.5694e+07	6.51199091019384	6.51199	9.60024e-05			TG (16:0_16:0_16:0)	2.76e+06	1.51843e+06	2.60206e+06	7.62277e+07	8.89848e+07	9.76116e+07	5.25544110660704	5.25544	0.000164041
TG (16:0_12:1_22:6)	0.0001	0.0001	0.0001	2.44819e+06	2.76503e+06	3.14349e+06	34.6972512152623	34.6973	0.000157099			TG (16:0_16:0_16:1)	2.66724e+06	1.89342e+06	3.31902e+06	1.10019e+08	1.20109e+08	1.24744e+08	5.49301963438055	5.49302	1.20699e-05
TG (16:0_14:0_16:0)	741346	603395	580371	1.0037e+07	1.16415e+07	1.26717e+07	4.15729977420747	4.1573	0.000148107			TG (16:0_16:0_17:0)	148328	121353	148950	2.99902e+06	3.43444e+06	3.85347e+06	4.61899151036769	4.61899	0.000183313
TG (16:0_14:0_18:2)	2.55643e+06	2.87335e+06	2.0012e+06	2.90929e+08	3.34106e+08	3.50835e+08	7.036992894835	7.03699	5.4942e-05			TG (16:0_16:0_17:1)	568112	410715	323535	4.13445e+07	4.91459e+07	5.38089e+07	6.7917905692002	6.79179	0.000195656
TG (16:0_14:0_18:3)	9.66773e+06	4.7165e+06	7.48598e+06	5.92649e+08	6.88402e+08	7.45561e+08	6.53395912536314	6.53396	0.000115919			TG (16:0_16:0_18:1)	1.28456e+07	6.31045e+06	8.94828e+06	2.2708e+09	2.58233e+09	2.65923e+09	8.06232846568035	8.06233	3.0361e-05
TG (16:0_14:2_18:1)	36039.9	28786	18489.7	8.36678e+06	6.48659e+08	1.01531e+07	12.9671984689614	12.9672	0.355706			TG (16:0_16:0_18:3)	1.22982e+07	9.24447e+06	1.3753e+07	1.96984e+09	2.07581e+09	2.37303e+09	7.50664368567021	7.50664	6.07824e-05
TG (16:0_14:2_18:2)	260231	101608	184770	7.81956e+06	8.28454e+06	1.09597e+07	5.62971493929598	5.62971	0.000835379			TG (16:0_16:0_20:4)	2.95501e+06	1.51911e+06	19830.2	8.58601e+06	9.05407e+06	9.1599e+06	2.57617799605654	2.57618	0.00100885
TG (16:0_14:3_17:0)	23815.6	0.0001	0.0001	3.24985e+06	4.59993e+06	5.82464e+06	9.16536016639531	9.16536	0.00361237			TG (16:0_16:1_18:1)	1.78135e+07	7.86855e+06	1.55947e+07	2.53474e+09	2.63565e+09	2.93947e+09	7.61820672248596	7.61821	2.47878e-05
TG (16:0_16:0_16:0)	2.76e+06	1.51843e+06	2.60206e+06	7.62277e+07	8.89848e+07	9.76116e+07	5.25544110660704	5.25544	0.000164041			TG (16:0_16:1_18:3)	4.18627e+06	20147.7	4.42283e+06	7.75434e+08	8.917e+08	9.12772e+08	8.22386759023741	8.22387	3.64485e-05
TG (16:0_16:0_16:1)	2.66724e+06	1.89342e+06	3.31902e+06	1.10019e+08	1.20109e+08	1.24744e+08	5.49301963438055	5.49302	1.20699e-05			TG (16:0_17:0_18:1)	79091.3	79711.5	128951	7.36056e+07	7.36275e+07	7.69752e+07	9.60578913569238	9.60579	3.03396e-07
TG (16:0_16:0_17:0)	148328	121353	148950	2.99902e+06	3.43444e+06	3.85347e+06	4.61899151036769	4.61899	0.000183313			TG (16:0_17:0_18:2)	487311	304469	418193	1.1245e+08	1.29465e+08	1.42218e+08	8.3104837624507	8.31048	0.000121252
TG (16:0_16:0_17:1)	568112	410715	323535	4.13445e+07	4.91459e+07	5.38089e+07	6.7917905692002	6.79179	0.000195656			TG (16:0_17:0_18:3)	276680	45796.3	307276	5.86201e+07	6.97218e+07	7.88746e+07	8.36213884125899	8.36214	0.000299327
TG (16:0_16:0_18:1)	1.28456e+07	6.31045e+06	8.94828e+06	2.2708e+09	2.58233e+09	2.65923e+09	8.06232846568035	8.06233	3.0361e-05			TG (16:0_17:1_18:3)	208305	87716.3	320947	3.76566e+07	4.88303e+07	5.59592e+07	7.85100384316429	7.851	0.000890302
TG (16:0_16:0_18:2)	782076	68148.7	1.60124e+07	2.56529e+09	1.09585e+08	1.15048e+08	7.37025351439915	7.37025	0.321472			TG (16:0_18:1_18:1)	7.27209e+06	3.97819e+06	4.53505e+06	3.09407e+09	3.0672e+09	2.92192e+09	9.16847160830512	9.16847	5.86953e-07
TG (16:0_16:0_18:3)	1.22982e+07	9.24447e+06	1.3753e+07	1.96984e+09	2.07581e+09	2.37303e+09	7.50664368567021	7.50664	6.07824e-05			TG (16:0_18:1_18:2)	8.23429e+06	6.24195e+06	8.63104e+06	6.32821e+09	6.40665e+09	6.69249e+09	9.7155260115269	9.71553	5.13699e-07
TG (16:0_16:0_20:4)	2.95501e+06	1.51911e+06	19830.2	8.58601e+06	9.05407e+06	9.1599e+06	2.57617799605654	2.57618	0.00100885			TG (16:0_18:1_18:3)	1.03043e+07	5.12025e+06	2.36718e+07	5.46909e+09	5.73259e+09	6.26366e+09	8.80324580495588	8.80325	1.55608e-05
TG (16:0_16:1_18:1)	1.78135e+07	7.86855e+06	1.55947e+07	2.53474e+09	2.63565e+09	2.93947e+09	7.61820672248596	7.61821	2.47878e-05			TG (16:0_18:1_19:0)	42603.2	10370	0.257129	1.53547e+07	1.40134e+07	1.42235e+07	9.68456649372389	9.68457	4.05532e-06
TG (16:0_16:1_18:3)	4.18627e+06	20147.7	4.42283e+06	7.75434e+08	8.917e+08	9.12772e+08	8.22386759023741	8.22387	3.64485e-05			TG (16:0_18:1_23:0)	0.0001	0.0001	0.0001	1.42938e+06	1.29319e+06	1.44999e+06	33.6952473268621	33.6952	9.311e-06
TG (16:0_17:0_18:1)	79091.3	79711.5	128951	7.36056e+07	7.36275e+07	7.69752e+07	9.60578913569238	9.60579	3.03396e-07			TG (16:0_18:1_24:0)	0.0001	0.0001	0.0001	4.55017e+06	4.31152e+06	4.41409e+06	35.3650431381105	35.365	3.56461e-07
TG (16:0_17:0_18:2)	487311	304469	418193	1.1245e+08	1.29465e+08	1.42218e+08	8.3104837624507	8.31048	0.000121252			TG (16:0_18:2_18:3)	2.0971e+07	5.87485e+06	3.14315e+07	1.57037e+09	3.0396e+09	3.25472e+09	7.07630865369916	7.07631	0.00795135
TG (16:0_17:0_18:3)	276680	45796.3	307276	5.86201e+07	6.97218e+07	7.88746e+07	8.36213884125899	8.36214	0.000299327			TG (16:0_18:2_19:0)	106970	0.0001	44545.8	1.60194e+07	1.98552e+07	2.01767e+07	8.53113493363538	8.53113	0.000153175
TG (16:0_17:1_18:3)	208305	87716.3	320947	3.76566e+07	4.88303e+07	5.59592e+07	7.85100384316429	7.851	0.000890302			TG (16:0_18:3_18:3)	9.94616e+06	5.14839e+06	1.27647e+07	6.58179e+08	7.37771e+08	8.43838e+08	6.32906413073915	6.32906	0.000164487
TG (16:0_18:1_18:1)	7.27209e+06	3.97819e+06	4.53505e+06	3.09407e+09	3.0672e+09	2.92192e+09	9.16847160830512	9.16847	5.86953e-07			TG (16:0_18:3_22:0)	0.0001	0.0001	0.206073	2.2731e+06	2.57188e+06	2.79298e+06	25.1421314873596	25.1421	7.1841e-05
TG (16:0_18:1_18:2)	8.23429e+06	6.24195e+06	8.63104e+06	6.32821e+09	6.40665e+09	6.69249e+09	9.7155260115269	9.71553	5.13699e-07			TG (16:0_22:5_23:0)	0.0001	0.0001	0.0001	673232	426664	596965	32.3971869005942	32.3972	0.00148578
TG (16:0_18:1_18:3)	1.03043e+07	5.12025e+06	2.36718e+07	5.46909e+09	5.73259e+09	6.26366e+09	8.80324580495588	8.80325	1.55608e-05			TG (16:1_14:0_18:3)	1.00835e+06	464125	909032	3.3607e+07	3.98194e+07	4.41374e+07	5.62542351758874	5.62542	0.000232408
TG (16:0_18:1_19:0)	42603.2	10370	0.257129	1.53547e+07	1.40134e+07	1.42235e+07	9.68456649372389	9.68457	4.05532e-06			TG (16:1_14:3_18:3)	299210	98995.6	133072	2.50822e+06	1.17145e+06	1.52217e+06	3.29148787901913	3.29149	0.0183812
TG (16:0_18:1_23:0)	0.0001	0.0001	0.0001	1.42938e+06	1.29319e+06	1.44999e+06	33.6952473268621	33.6952	9.311e-06			TG (16:1_16:1_18:2)	3.92064e+06	1.86558e+06	4.1726e+06	7.2012e+08	8.2114e+08	8.44208e+08	7.90408084162379	7.90408	3.17071e-05
TG (16:0_18:1_24:0)	0.0001	0.0001	0.0001	4.55017e+06	4.31152e+06	4.41409e+06	35.3650431381105	35.365	3.56461e-07			TG (16:1_18:3_18:3)	2.83185e+06	1.28443e+06	3.30205e+06	1.33732e+09	7.38842e+08	7.34626e+08	8.56566353277606	8.56566	0.00953525
TG (16:0_18:2_18:3)	2.0971e+07	5.87485e+06	3.14315e+07	1.57037e+09	3.0396e+09	3.25472e+09	7.07630865369916	7.07631	0.00795135			TG (16:1e_18:3_18:3)	51633.5	0.03445	0.0001	3.07161e+06	3.27924e+06	3.652e+06	7.59788524640026	7.59789	4.13072e-05
TG (16:0_18:2_19:0)	106970	0.0001	44545.8	1.60194e+07	1.98552e+07	2.01767e+07	8.53113493363538	8.53113	0.000153175			TG (16:2e_18:3_18:3)	23735.5	0.0001	0.0001	1.98928e+06	2.56525e+06	2.9627e+06	8.30701223240079	8.30701	0.000905516
TG (16:0_18:3_18:3)	9.94616e+06	5.14839e+06	1.27647e+07	6.58179e+08	7.37771e+08	8.43838e+08	6.32906413073915	6.32906	0.000164487			TG (17:0_18:1_18:1)	25011.9	26231.4	0.0001	7.73043e+07	8.01448e+07	8.43675e+07	12.2042638580539	12.2043	2.51105e-06
TG (16:0_18:3_22:0)	0.0001	0.0001	0.206073	2.2731e+06	2.57188e+06	2.79298e+06	25.1421314873596	25.1421	7.1841e-05			TG (17:0_18:1_18:2)	139967	27191.2	127988	7.15181e+07	8.04834e+07	8.52377e+07	9.65069731148974	9.6507	3.96743e-05
TG (16:0_22:5_23:0)	0.0001	0.0001	0.0001	673232	426664	596965	32.3971869005942	32.3972	0.00148578			TG (18:0_16:0_16:0)	1.16052e+06	741825	772346	2.1433e+07	1.85662e+07	1.95149e+07	4.47578534793208	4.47579	2.44243e-05
TG (16:1_14:0_18:3)	1.00835e+06	464125	909032	3.3607e+07	3.98194e+07	4.41374e+07	5.62542351758874	5.62542	0.000232408			TG (18:0_16:0_18:0)	384696	221616	254038	2.14821e+06	2.44823e+06	2.32704e+06	3.00850253190509	3.0085	3.59323e-05
TG (16:1_14:3_18:3)	299210	98995.6	133072	2.50822e+06	1.17145e+06	1.52217e+06	3.29148787901913	3.29149	0.0183812			TG (18:0_16:0_18:1)	870107	366984	773914	5.54595e+08	4.91435e+08	4.43282e+08	9.53251467821811	9.53251	0.000104228
TG (16:1_16:1_18:2)	3.92064e+06	1.86558e+06	4.1726e+06	7.2012e+08	8.2114e+08	8.44208e+08	7.90408084162379	7.90408	3.17071e-05			TG (18:0_17:0_18:2)	4.03453e+06	1.9898e+06	3.72474e+06	1.0119e+08	1.07327e+08	1.11107e+08	5.03496662738292	5.03497	4.01761e-06
TG (16:1_18:3_18:3)	2.83185e+06	1.28443e+06	3.30205e+06	1.33732e+09	7.38842e+08	7.34626e+08	8.56566353277606	8.56566	0.00953525			TG (18:0_18:0_18:1)	27896.3	70764.2	24985.3	4.92764e+07	4.12716e+07	3.62528e+07	10.0021359718112	10.0021	0.000370256
TG (16:1e_18:3_18:3)	51633.5	0.03445	0.0001	3.07161e+06	3.27924e+06	3.652e+06	7.59788524640026	7.59789	4.13072e-05			TG (18:0_18:1_18:1)	473069	263308	372340	4.03123e+08	3.44376e+08	2.98864e+08	9.88227702000559	9.88228	0.000321428
TG (16:2e_18:3_18:3)	23735.5	0.0001	0.0001	1.98928e+06	2.56525e+06	2.9627e+06	8.30701223240079	8.30701	0.000905516			TG (18:0_18:1_20:1)	236100	15743.9	0.0001	1.91379e+07	1.28923e+07	1.61109e+07	7.57859354027929	7.57859	0.000902207
TG (17:0_18:1_18:1)	25011.9	26231.4	0.0001	7.73043e+07	8.01448e+07	8.43675e+07	12.2042638580539	12.2043	2.51105e-06			TG (18:0_18:2_18:3)	1.93915e+06	900541	2.13706e+06	1.05724e+09	1.07743e+09	1.08124e+09	9.33580967462104	9.33581	1.41126e-08
TG (17:0_18:1_18:2)	139967	27191.2	127988	7.15181e+07	8.04834e+07	8.52377e+07	9.65069731148974	9.6507	3.96743e-05			TG (18:1_14:2_18:2)	94017.7	2.40557e+06	38537.4	7.61602e+06	1.33793e+07	1.01786e+07	3.6185017678445	3.6185	0.0065784
TG (18:0_16:0_16:0)	1.16052e+06	741825	772346	2.1433e+07	1.85662e+07	1.95149e+07	4.47578534793208	4.47579	2.44243e-05			TG (18:1_17:1_18:2)	164147	74389.1	117766	5.49594e+07	7.0978e+07	6.64606e+07	9.07677552143427	9.07678	0.000178107
TG (18:0_16:0_18:0)	384696	221616	254038	2.14821e+06	2.44823e+06	2.32704e+06	3.00850253190509	3.0085	3.59323e-05			TG (18:1_18:1_18:1)	2.70842e+06	907678	1.5293e+06	2.03729e+09	2.00023e+09	1.79792e+09	10.1473448075609	10.1473	1.27542e-05
TG (18:0_16:0_18:1)	870107	366984	773914	5.54595e+08	4.91435e+08	4.43282e+08	9.53251467821811	9.53251	0.000104228			TG (18:1_18:1_18:2)	1.25879e+06	677447	1.32672e+06	9.7384e+08	1.03282e+09	9.1101e+08	9.80442350397565	9.80442	1.02183e-05
TG (18:0_17:0_18:2)	4.03453e+06	1.9898e+06	3.72474e+06	1.0119e+08	1.07327e+08	1.11107e+08	5.03496662738292	5.03497	4.01761e-06			TG (18:1_18:1_24:0)	90312.2	0.0001	60014.9	3.41797e+06	3.05576e+06	3.11806e+06	5.99562306777993	5.99562	1.05716e-05
TG (18:0_18:0_18:1)	27896.3	70764.2	24985.3	4.92764e+07	4.12716e+07	3.62528e+07	10.0021359718112	10.0021	0.000370256			TG (18:1_18:2_18:3)	2.2992e+06	1.06844e+06	3.44964e+06	5.98836e+08	6.54534e+08	6.73292e+08	8.14269387951033	8.14269	8.88409e-06
TG (18:0_18:1_18:1)	473069	263308	372340	4.03123e+08	3.44376e+08	2.98864e+08	9.88227702000559	9.88228	0.000321428			TG (18:1_18:2_24:0)	25134.3	0.0001	24506	3.72205e+06	3.88792e+06	3.41806e+06	7.79544795522174	7.79545	1.19592e-05
TG (18:0_18:1_20:1)	236100	15743.9	0.0001	1.91379e+07	1.28923e+07	1.61109e+07	7.57859354027929	7.57859	0.000902207			TG (18:1_18:3_23:0)	0.0001	0.0001	0.0001	1.14589e+06	1.17607e+06	997402	33.365224502316	33.3652	3.66044e-05
TG (18:0_18:2_18:3)	1.93915e+06	900541	2.13706e+06	1.05724e+09	1.07743e+09	1.08124e+09	9.33580967462104	9.33581	1.41126e-08			TG (18:1e_18:3_18:3)	0.0001	25432	0.0001	9.04398e+06	9.17519e+06	9.75253e+06	10.1031055401676	10.1031	1.7865e-06
TG (18:1_14:2_18:2)	94017.7	2.40557e+06	38537.4	7.61602e+06	1.33793e+07	1.01786e+07	3.6185017678445	3.6185	0.0065784			TG (18:2_17:1_18:2)	155417	7059.33	93282.4	2.71155e+07	3.45846e+07	3.75652e+07	8.60036357446243	8.60036	0.000445377
TG (18:1_17:1_18:2)	164147	74389.1	117766	5.49594e+07	7.0978e+07	6.64606e+07	9.07677552143427	9.07678	0.000178107			TG (18:2e_18:3_18:3)	20532.7	0.0001	19656.4	1.49557e+07	1.29133e+07	1.406e+07	10.0269298597622	10.0269	1.90461e-05
TG (18:1_18:1_18:1)	2.70842e+06	907678	1.5293e+06	2.03729e+09	2.00023e+09	1.79792e+09	10.1473448075609	10.1473	1.27542e-05			TG (18:3_12:3_22:3)	4.08072e+06	1.96706e+06	3.61963e+06	1.50452e+08	1.66584e+08	1.83322e+08	5.69368907060627	5.69369	6.70762e-05
TG (18:1_18:1_18:2)	1.25879e+06	677447	1.32672e+06	9.7384e+08	1.03282e+09	9.1101e+08	9.80442350397565	9.80442	1.02183e-05			TG (18:3_13:0_18:2)	46738.9	0.0001	56296.3	4.3053e+06	5.20948e+06	6.29837e+06	7.26184328772345	7.26184	0.000814008
TG (18:1_18:1_18:3)	1.70278e+06	935235	20183	1.65399e+08	1.08758e+07	8.26739e+06	6.11735638342278	6.11736	0.308021			TG (18:3_13:0_18:3)	60498.7	0.0001	34762.1	1.58342e+07	1.88543e+07	2.07627e+07	9.1851194931629	9.18512	0.000210829
TG (18:1_18:1_24:0)	90312.2	0.0001	60014.9	3.41797e+06	3.05576e+06	3.11806e+06	5.99562306777993	5.99562	1.05716e-05			TG (18:3_14:1_18:3)	1.80591e+06	1.05176e+06	1.40028e+06	6.95434e+07	7.37101e+07	8.27695e+07	5.73016735883374	5.73017	4.61114e-05
TG (18:1_18:2_18:3)	2.2992e+06	1.06844e+06	3.44964e+06	5.98836e+08	6.54534e+08	6.73292e+08	8.14269387951033	8.14269	8.88409e-06			TG (18:3_14:3_18:2)	2.44947e+06	1.17123e+06	1.42906e+06	9.74549e+06	1.16693e+07	1.41989e+07	2.81814672646836	2.81815	0.00163928
TG (18:1_18:2_24:0)	25134.3	0.0001	24506	3.72205e+06	3.88792e+06	3.41806e+06	7.79544795522174	7.79545	1.19592e-05			TG (18:3_14:3_18:3)	3.07539e+06	1.64528e+06	1.74871e+06	1.51986e+07	1.83363e+07	2.045e+07	3.06085946678792	3.06086	0.000575375
TG (18:1_18:3_23:0)	0.0001	0.0001	0.0001	1.14589e+06	1.17607e+06	997402	33.365224502316	33.3652	3.66044e-05			TG (18:3_14:3_22:6)	1.96749e+06	906972	1.61081e+06	4.91703e+07	5.6798e+07	6.12557e+07	5.22044062115562	5.22044	0.000106061
TG (18:1e_18:3_18:3)	0.0001	25432	0.0001	9.04398e+06	9.17519e+06	9.75253e+06	10.1031055401676	10.1031	1.7865e-06			TG (18:3_17:1_18:2)	52451.9	726932	138750	1.35344e+07	1.57654e+07	1.78587e+07	5.68267249078967	5.68267	0.000261526
TG (18:2_17:1_18:2)	155417	7059.33	93282.4	2.71155e+07	3.45846e+07	3.75652e+07	8.60036357446243	8.60036	0.000445377			TG (18:3_17:1_18:3)	0.0001	0.0001	0.0001	2.55723e+06	3.00169e+06	3.58837e+06	34.8276624844174	34.8277	0.000518318
TG (18:2e_18:3_18:3)	20532.7	0.0001	19656.4	1.49557e+07	1.29133e+07	1.406e+07	10.0269298597622	10.0269	1.90461e-05			TG (18:3_18:2_18:2)	4.69383e+06	2.15616e+06	6.86297e+06	3.21793e+08	3.60389e+08	3.76515e+08	6.27060513293056	6.27061	2.82956e-05
TG (18:3_12:3_22:3)	4.08072e+06	1.96706e+06	3.61963e+06	1.50452e+08	1.66584e+08	1.83322e+08	5.69368907060627	5.69369	6.70762e-05			TG (18:3_18:2_18:3)	3.50151e+06	1.66423e+06	4.94035e+06	7.2151e+07	8.75017e+07	9.69186e+07	4.66606280564821	4.66606	0.000351323
TG (18:3_12:4_22:2)	4.12093e+06	42541.3	207904	1.49595e+08	6.9955e+06	2.83216e+06	5.18862599740675	5.18863	0.344516			TG (18:3_18:3_18:3)	1.41267e+06	572618	1.87267e+06	1.30493e+07	1.56083e+07	1.74327e+07	3.57855310046538	3.57855	0.00044696
TG (18:3_13:0_18:2)	46738.9	0.0001	56296.3	4.3053e+06	5.20948e+06	6.29837e+06	7.26184328772345	7.26184	0.000814008			TG (18:4_12:4_23:1)	482115	193183	251836	3.48961e+06	4.07459e+06	4.66188e+06	3.72104009744173	3.72104	0.000421444
TG (18:3_13:0_18:3)	60498.7	0.0001	34762.1	1.58342e+07	1.88543e+07	2.07627e+07	9.1851194931629	9.18512	0.000210829			TG (18:4_15:0_18:3)	0.0001	0.0001	36265.6	5.74811e+06	6.92613e+06	8.0001e+06	9.15502241178553	9.15502	0.000452196
TG (18:3_14:1_18:3)	1.80591e+06	1.05176e+06	1.40028e+06	6.95434e+07	7.37101e+07	8.27695e+07	5.73016735883374	5.73017	4.61114e-05			TG (18:4_16:0_18:1)	13878.7	0.0001	0.0001	1.98004e+06	1.43344e+06	2.28944e+06	8.68267937991873	8.68268	0.00162722
TG (18:3_14:3_18:2)	2.44947e+06	1.17123e+06	1.42906e+06	9.74549e+06	1.16693e+07	1.41989e+07	2.81814672646836	2.81815	0.00163928			TG (18:4_16:1_18:3)	7.95516e+06	4.0023e+06	3.97613e+06	2.06007e+08	2.30098e+08	2.53112e+08	5.43481441196883	5.43481	8.04311e-05
TG (18:3_14:3_18:3)	3.07539e+06	1.64528e+06	1.74871e+06	1.51986e+07	1.83363e+07	2.045e+07	3.06085946678792	3.06086	0.000575375			TG (18:4_17:0_18:4)	287532	154998	250479	2.25051e+06	2.86046e+06	3.13597e+06	3.57291240749258	3.57291	0.000680541
TG (18:3_14:3_22:6)	1.96749e+06	906972	1.61081e+06	4.91703e+07	5.6798e+07	6.12557e+07	5.22044062115562	5.22044	0.000106061			TG (19:0_18:1_18:1)	18139.1	0.0001	0.0001	6.84818e+06	7.02084e+06	7.00135e+06	10.1681382511521	10.1681	2.33902e-08
TG (18:3_17:1_18:2)	52451.9	726932	138750	1.35344e+07	1.57654e+07	1.78587e+07	5.68267249078967	5.68267	0.000261526			TG (19:1_18:3_18:3)	597291	302820	696759	3.59701e+07	4.1113e+07	4.27697e+07	6.2298724104583	6.22987	4.31505e-05
TG (18:3_17:1_18:3)	0.0001	0.0001	0.0001	2.55723e+06	3.00169e+06	3.58837e+06	34.8276624844174	34.8277	0.000518318			TG (19:1_18:3_18:4)	855136	464236	799217	2.89685e+07	3.05239e+07	3.04549e+07	5.40790475698275	5.4079	6.04364e-07
TG (18:3_18:2_18:2)	4.69383e+06	2.15616e+06	6.86297e+06	3.21793e+08	3.60389e+08	3.76515e+08	6.27060513293056	6.27061	2.82956e-05			TG (19:1_18:4_18:4)	793703	488691	820055	2.57787e+07	2.81536e+07	3.16076e+07	5.34645474958943	5.34645	8.08686e-05
TG (18:3_18:2_18:3)	3.50151e+06	1.66423e+06	4.94035e+06	7.2151e+07	8.75017e+07	9.69186e+07	4.66606280564821	4.66606	0.000351323			TG (20:0_18:1_18:1)	68308.5	26504.6	41865.4	3.14977e+07	3.14736e+07	3.04744e+07	9.41719639391416	9.4172	8.30022e-08
TG (18:3_18:3_18:3)	1.41267e+06	572618	1.87267e+06	1.30493e+07	1.56083e+07	1.74327e+07	3.57855310046538	3.57855	0.00044696			TG (20:0_18:3_18:3)	42937.3	0.0001	64144.9	1.7737e+07	1.09748e+07	1.80261e+07	8.76972916542544	8.76973	0.0025159
TG (18:4_12:4_23:1)	482115	193183	251836	3.48961e+06	4.07459e+06	4.66188e+06	3.72104009744173	3.72104	0.000421444			TG (20:0e_18:2_18:3)	0.0001	0.0001	16376	6.35661e+06	8.16543e+06	7.68135e+06	10.4049823568693	10.405	0.000165432
TG (18:4_15:0_18:3)	0.0001	0.0001	36265.6	5.74811e+06	6.92613e+06	8.0001e+06	9.15502241178553	9.15502	0.000452196			TG (20:1_18:1_18:1)	0.0001	20230.8	25197.4	2.8435e+07	4.13795e+07	2.22725e+07	10.9851944370096	10.9852	0.00550968
TG (18:4_16:0_18:1)	13878.7	0.0001	0.0001	1.98004e+06	1.43344e+06	2.28944e+06	8.68267937991873	8.68268	0.00162722			TG (20:1_18:1_18:2)	0.0001	1.3309e+06	0.0001	3.14451e+07	3.09837e+07	3.26265e+07	6.15828820404596	6.15829	1.19444e-06
TG (18:4_16:1_18:3)	7.95516e+06	4.0023e+06	3.97613e+06	2.06007e+08	2.30098e+08	2.53112e+08	5.43481441196883	5.43481	8.04311e-05			TG (20:1_18:1_18:3)	22581.1	0.0001	27936.1	2.29512e+07	2.16235e+07	2.33255e+07	10.3924259671361	10.3924	1.62567e-06
TG (18:4_17:0_18:4)	287532	154998	250479	2.25051e+06	2.86046e+06	3.13597e+06	3.57291240749258	3.57291	0.000680541			TG (20:3e_18:3_18:3)	0.0001	0.0001	0.0001	1.39874e+07	1.62805e+07	1.63218e+07	37.1762572912577	37.1763	3.59217e-05
TG (19:0_18:1_18:1)	18139.1	0.0001	0.0001	6.84818e+06	7.02084e+06	7.00135e+06	10.1681382511521	10.1681	2.33902e-08			TG (20:3e_18:4_18:4)	0.0001	0.0001	0.0001	5.19426e+06	3.15582e+06	6.12015e+06	35.4893336862087	35.4893	0.00529761
TG (19:1_18:3_18:3)	597291	302820	696759	3.59701e+07	4.1113e+07	4.27697e+07	6.2298724104583	6.22987	4.31505e-05			TG (22:0_18:2_18:2)	0.0001	0.0001	0.0001	1.03387e+07	1.06014e+07	1.04352e+07	36.6058761741546	36.6059	1.73845e-08
TG (19:1_18:3_18:4)	855136	464236	799217	2.89685e+07	3.05239e+07	3.04549e+07	5.40790475698275	5.4079	6.04364e-07			TG (22:0_18:3_18:3)	0.0001	0.0001	0.0001	3.29486e+06	3.13526e+06	3.69828e+06	34.9746535722335	34.9747	3.57924e-05
TG (19:1_18:4_18:4)	793703	488691	820055	2.57787e+07	2.81536e+07	3.16076e+07	5.34645474958943	5.34645	8.08686e-05			TG (22:2_12:2_22:6)	0.0001	0.0001	0.0001	3.28321e+06	3.42474e+06	3.68794e+06	35.0122606852383	35.0123	8.16386e-06
TG (20:0_18:1_18:1)	68308.5	26504.6	41865.4	3.14977e+07	3.14736e+07	3.04744e+07	9.41719639391416	9.4172	8.30022e-08			TG (24:0_18:2_18:3)	0.0001	0.0001	41383.8	1.82243e+06	1.59717e+06	1.56069e+06	6.91101786685434	6.91102	3.81168e-05
TG (20:0_18:3_18:3)	42937.3	0.0001	64144.9	1.7737e+07	1.09748e+07	1.80261e+07	8.76972916542544	8.76973	0.0025159			TG (25:0_18:1_18:2)	0.0001	0.0001	0.0001	431509	641510	553006	32.3356679447616	32.3357	0.000879233
TG (20:0e_18:2_18:3)	0.0001	0.0001	16376	6.35661e+06	8.16543e+06	7.68135e+06	10.4049823568693	10.405	0.000165432			TG (26:0_16:0_18:1)	0.0001	0.0001	0.0001	1.01671e+06	921862	964471	33.1718854148116	33.1719	3.85172e-06
TG (20:1_18:1_18:1)	0.0001	20230.8	25197.4	2.8435e+07	4.13795e+07	2.22725e+07	10.9851944370096	10.9852	0.00550968			MGDG (16:0_16:1)	274890	291294	213711	139735	97987.7	112252	-1.15602781268763	1.15603	0.00573713
TG (20:1_18:1_18:2)	0.0001	1.3309e+06	0.0001	3.14451e+07	3.09837e+07	3.26265e+07	6.15828820404596	6.15829	1.19444e-06			MGDG (16:0_16:2)	1.55561e+06	1.49834e+06	729618	39825.6	49750.4	16478.6	-5.15686537904729	5.15687	0.0100302
TG (20:1_18:1_18:3)	22581.1	0.0001	27936.1	2.29512e+07	2.16235e+07	2.33255e+07	10.3924259671361	10.3924	1.62567e-06			MGDG (16:0_16:3)	1.25408e+07	1.21746e+07	8.77147e+06	1.06769e+06	704490	723460	-3.74611625450491	3.74612	0.00101958
TG (20:3e_18:3_18:3)	0.0001	0.0001	0.0001	1.39874e+07	1.62805e+07	1.63218e+07	37.1762572912577	37.1763	3.59217e-05			MGDG (16:0_16:4)	394457	517819	210469	39884.7	28395	24640.8	-3.5948905086317	3.59489	0.0184736
TG (20:3e_18:4_18:4)	0.0001	0.0001	0.0001	5.19426e+06	3.15582e+06	6.12015e+06	35.4893336862087	35.4893	0.00529761			MGDG (16:0_18:0)	49236	49974.8	34972.9	817181	779729	1.20288e+06	4.38303679444316	4.38304	0.002784
TG (22:0_18:2_18:2)	0.0001	0.0001	0.0001	1.03387e+07	1.06014e+07	1.04352e+07	36.6058761741546	36.6059	1.73845e-08			MGDG (16:0_18:1)	838681	723862	688080	3.51779e+07	3.44897e+07	1.99086e+07	5.31471866374415	5.31472	0.00426994
TG (22:0_18:3_18:3)	0.0001	0.0001	0.0001	3.29486e+06	3.13526e+06	3.69828e+06	34.9746535722335	34.9747	3.57924e-05			MGDG (16:0_18:2)	2.93377e+06	2.77076e+06	2.0749e+06	7.25144e+06	7.23339e+06	8.18932e+06	1.54331152533646	1.54331	0.000269611
TG (22:2_12:2_22:6)	0.0001	0.0001	0.0001	3.28321e+06	3.42474e+06	3.68794e+06	35.0122606852383	35.0123	8.16386e-06			MGDG (16:1_16:3)	3.27139e+06	2.98499e+06	3.63932e+06	35172.7	226243	308740	-4.11737508890041	4.11738	0.00011236
TG (24:0_18:2_18:3)	0.0001	0.0001	41383.8	1.82243e+06	1.59717e+06	1.56069e+06	6.91101786685434	6.91102	3.81168e-05			MGDG (16:1_18:2)	1.91347e+06	2.11559e+06	1.24853e+06	3.5976e+06	4.28936e+06	4.22074e+06	1.19797355721238	1.19797	0.00264692
TG (25:0_14:3_18:0)	177840	1.81188e+06	96762.2	1.36784e+06	5.07253e+07	3.4028e+06	4.73323460213766	4.73323	0.33174			MGDG (18:0_16:3)	157986	130998	82541.5	12983.5	5127.85	26433.3	-3.06013588863875	3.06014	0.00895004
TG (25:0_18:1_18:2)	0.0001	0.0001	0.0001	431509	641510	553006	32.3356679447616	32.3357	0.000879233			MGDG (18:1_17:0)	13885.1	6983.2	11385.6	436977	365365	467367	5.29888366605598	5.29888	0.000168663
TG (26:0_16:0_18:1)	0.0001	0.0001	0.0001	1.01671e+06	921862	964471	33.1718854148116	33.1719	3.85172e-06			MGDG (18:1_18:1)	8243.44	22774.2	20754	186613	152817	247253	3.50234790741759	3.50235	0.00311716
MGDG (14:0_16:3)	134367	90682	1.34904e+06	0.0001	0.0001	0.0001	-32.2888348594969	32.2888	0.272162			MGDG (18:2_16:2)	2.11185e+07	2.10794e+07	1.19066e+07	6.98006e+06	7.40313e+06	8.0301e+06	-1.27139315701641	1.27139	0.0265216
MGDG (16:0_16:0)	296445	303013	223028	322061	254515	407987	0.259490880809794	0.259491	0.351511			MGDG (18:2_16:4)	959026	832111	525533	107153	371891	301348	-1.56978225495239	1.56978	0.0275347
MGDG (16:0_16:1)	274890	291294	213711	139735	97987.7	112252	-1.15602781268763	1.15603	0.00573713			MGDG (18:2_18:2)	2.27508e+06	2.99304e+06	1.75191e+06	234585	202753	389937	-3.08503927407371	3.08504	0.00478671
MGDG (16:0_16:2)	1.55561e+06	1.49834e+06	729618	39825.6	49750.4	16478.6	-5.15686537904729	5.15687	0.0100302			MGDG (18:2_18:3)	5.96459e+06	6.15765e+06	4.75837e+06	230455	184827	252396	-4.66006841687642	4.66007	0.0002485
MGDG (16:0_16:3)	1.25408e+07	1.21746e+07	8.77147e+06	1.06769e+06	704490	723460	-3.74611625450491	3.74612	0.00101958			MGDG (18:3_14:2)	1.30303e+07	1.15822e+07	7.98114e+06	25002.6	34983.3	49302.6	-8.22030548778652	8.22031	0.00195837
MGDG (16:0_16:4)	394457	517819	210469	39884.7	28395	24640.8	-3.5948905086317	3.59489	0.0184736			MGDG (18:3_15:3)	844817	768871	574995	64465.7	84743.4	139830	-2.92072491091166	2.92072	0.00161639
MGDG (16:0_18:0)	49236	49974.8	34972.9	817181	779729	1.20288e+06	4.38303679444316	4.38304	0.002784			MGDG (18:3_16:4)	4.10989e+06	3.4181e+06	2.19363e+06	372928	401834	474212	-2.96045271022186	2.96045	0.00731452
MGDG (16:0_18:1)	838681	723862	688080	3.51779e+07	3.44897e+07	1.99086e+07	5.31471866374415	5.31472	0.00426994			MGDG (18:3_17:2)	140223	131476	71468.7	0.0001	0.0001	6568.82	-5.70713261970183	5.70713	0.00667038
MGDG (16:0_18:2)	2.93377e+06	2.77076e+06	2.0749e+06	7.25144e+06	7.23339e+06	8.18932e+06	1.54331152533646	1.54331	0.000269611			MGDG (18:3_17:3)	237446	199597	163553	0.0001	0.0001	0.0001	-30.898783892684	30.8988	0.000718384
MGDG (16:0_18:3)	2.67842e+06	2.54142e+06	2.23322e+06	5.63527e+06	4.45539e+06	9.41237e+06	1.3877947967083	1.38779	0.0554371			MGDG (18:3_18:3)	8.91546e+06	8.0121e+06	8.48748e+06	682865	681500	822210	-3.53893871833925	3.53894	8.17378e-06
MGDG (16:1_16:2)	1.11301e+06	934599	403870	287719	306279	328508	-1.41002026197055	1.41002	0.07521			MGDG (20:1e_16:0)	391191	354964	560168	0.0001	0.0001	0.0001	-32.0198304712186	32.0198	0.00233088
MGDG (16:1_16:3)	3.27139e+06	2.98499e+06	3.63932e+06	35172.7	226243	308740	-4.11737508890041	4.11738	0.00011236			MGDG (20:1e_16:1)	115284	97297.4	176311	0.0001	0.0001	0.0001	-30.2717606887058	30.2718	0.00561165
MGDG (16:1_18:2)	1.91347e+06	2.11559e+06	1.24853e+06	3.5976e+06	4.28936e+06	4.22074e+06	1.19797355721238	1.19797	0.00264692			MGDG (20:1e_16:3)	1.83124e+06	1.82378e+06	2.79267e+06	3721.95	0.0001	0.0001	-10.7585071716731	10.7585	0.0026162
MGDG (17:1_16:3)	165505	169686	140115	95044.5	89107.2	126841	-0.611977569561362	0.611978	0.0213696			MGDG (20:1e_18:2)	475401	447576	560624	0.0001	16769.5	23191.6	-5.21436241008573	5.21436	0.000156803
MGDG (17:1_18:3)	122130	88168.6	82850.3	60398.9	84905	80458.9	-0.376823901241848	0.376824	0.194512			MGDG (20:1e_18:3)	745323	715338	1.33479e+06	0.0001	0.0001	0.0001	-33.1174002260534	33.1174	0.00987783
MGDG (18:0_16:3)	157986	130998	82541.5	12983.5	5127.85	26433.3	-3.06013588863875	3.06014	0.00895004			DGDG (14:0_18:3)	699255	596867	746631	1.63977e+06	1.83937e+06	2.65e+06	1.58517022654567	1.58517	0.0120133
MGDG (18:1_16:3)	3.46603e+06	3.36055e+06	1.96369e+06	4.25394e+06	4.99958e+06	5.58294e+06	0.755169500180616	0.75517	0.0310971			DGDG (15:0_18:3)	106543	96590.3	102772	333495	387843	572170	2.08013109396633	2.08013	0.0103836
MGDG (18:1_17:0)	13885.1	6983.2	11385.6	436977	365365	467367	5.29888366605598	5.29888	0.000168663			DGDG (16:0_16:0)	930494	956395	870603	2.00432e+06	1.8979e+06	1.85188e+06	1.06123358808323	1.06123	4.26222e-05
MGDG (18:1_18:1)	8243.44	22774.2	20754	186613	152817	247253	3.50234790741759	3.50235	0.00311716			DGDG (16:0_16:3)	2.62827e+06	2.46202e+06	2.31412e+06	251421	143917	165869	-3.72178010944119	3.72178	1.89769e-05
MGDG (18:1_18:2)	516166	219655	229676	147060	114285	181576	-1.12422217312117	1.12422	0.153723			DGDG (16:0_17:1)	51997.6	46004.1	63831.8	268523	343673	498827	2.77930692107053	2.77931	0.00964512
MGDG (18:2_16:2)	2.11185e+07	2.10794e+07	1.19066e+07	6.98006e+06	7.40313e+06	8.0301e+06	-1.27139315701641	1.27139	0.0265216			DGDG (16:0_18:0)	187116	176380	239393	997795	899662	892331	2.21019143265387	2.21019	4.90988e-05
MGDG (18:2_16:3)	5.68372e+07	5.43237e+07	3.2987e+07	2.06286e+07	2.24394e+07	3.29026e+07	-0.924035505440605	0.924036	0.0551986			DGDG (16:0_18:1)	2.25889e+06	1.98938e+06	2.54948e+06	5.2164e+07	5.5659e+07	6.84044e+07	4.69623602885331	4.69624	0.000333438
MGDG (18:2_16:4)	959026	832111	525533	107153	371891	301348	-1.56978225495239	1.56978	0.0275347			DGDG (16:0_18:2)	1.4331e+07	1.3657e+07	1.23637e+07	4.5046e+07	4.98e+07	6.03626e+07	1.94350365729427	1.9435	0.00110393
MGDG (18:2_18:2)	2.27508e+06	2.99304e+06	1.75191e+06	234585	202753	389937	-3.08503927407371	3.08504	0.00478671			DGDG (16:0_18:3)	6.54172e+06	6.11042e+06	7.72337e+06	9.18323e+07	9.26291e+07	1.17975e+08	3.89172268155997	3.89172	0.000397209
MGDG (18:2_18:3)	5.96459e+06	6.15765e+06	4.75837e+06	230455	184827	252396	-4.66006841687642	4.66007	0.0002485			DGDG (16:1_18:2)	485565	469173	388791	1.07025e+08	1.21718e+08	1.35405e+08	8.08235718870271	8.08236	0.000122692
MGDG (18:3_14:2)	1.30303e+07	1.15822e+07	7.98114e+06	25002.6	34983.3	49302.6	-8.22030548778652	8.22031	0.00195837			DGDG (17:0_18:3)	21511.8	4232.91	0.0001	299813	322247	383848	5.28807809020006	5.28808	0.000229722
MGDG (18:3_15:1)	143066	88679.5	84303.5	51832.4	68084.3	194628	-0.00688303242957959	0.00688303	0.992315			DGDG (18:2_16:3)	1.08685e+07	1.01594e+07	7.42653e+06	3.37889e+06	4.17548e+06	5.24152e+06	-1.1529741805661	1.15297	0.0114781
MGDG (18:3_15:3)	844817	768871	574995	64465.7	84743.4	139830	-2.92072491091166	2.92072	0.00161639			DGDG (18:2_18:2)	2.71012e+06	2.45241e+06	2.48409e+06	0.708571	13055.7	22898.4	-7.73249137736575	7.73249	6.31979e-06
MGDG (18:3_16:3)	1.59897e+08	1.5484e+08	1.23323e+08	6.9959e+07	7.62806e+07	8.48908e+07	-0.922419165733063	0.922419	0.00486964			DGDG (18:2_18:3)	5.54e+06	5.25636e+06	6.02315e+06	118170	192171	220231	-4.98644025229108	4.98644	1.77717e-05
MGDG (18:3_16:4)	4.10989e+06	3.4181e+06	2.19363e+06	372928	401834	474212	-2.96045271022186	2.96045	0.00731452			DGDG (18:3_14:1)	792295	689663	762718	16272	77734.2	56864.5	-3.8951228190557	3.89512	3.9207e-05
MGDG (18:3_17:2)	140223	131476	71468.7	0.0001	0.0001	6568.82	-5.70713261970183	5.70713	0.00667038			DGDG (18:3_15:3)	132039	124928	115712	0.0001	6346.23	12904.7	-4.27493337834849	4.27493	4.01512e-05
MGDG (18:3_17:3)	237446	199597	163553	0.0001	0.0001	0.0001	-30.898783892684	30.8988	0.000718384			DGDG (18:3_16:4)	195245	183490	143774	26807.4	28588.8	40534	-2.44539842883537	2.4454	0.000919677
MGDG (18:3_18:3)	8.91546e+06	8.0121e+06	8.48748e+06	682865	681500	822210	-3.53893871833925	3.53894	8.17378e-06			DGDG (18:3_17:2)	86400.8	84003.8	76426.2	0.0001	0.0001	0.0001	-29.6159126023713	29.6159	1.05971e-05
MGDG (20:1e_16:0)	391191	354964	560168	0.0001	0.0001	0.0001	-32.0198304712186	32.0198	0.00233088			DGDG (18:3_17:3)	87987.7	81604.3	110617	4493.35	1082.54	23453.1	-3.27093656389244	3.27094	0.00172353
MGDG (20:1e_16:1)	115284	97297.4	176311	0.0001	0.0001	0.0001	-30.2717606887058	30.2718	0.00561165			DGDG (19:1_16:3)	46125.6	65041.9	47658.2	169382	198633	239263	1.93491129216495	1.93491	0.00211444
MGDG (20:1e_16:3)	1.83124e+06	1.82378e+06	2.79267e+06	3721.95	0.0001	0.0001	-10.7585071716731	10.7585	0.0026162			DGDG (20:1e_16:2)	92761.2	96607.7	126677	0.0001	0.0001	0.0001	-29.9725256873306	29.9725	0.000601603
MGDG (20:1e_18:2)	475401	447576	560624	0.0001	16769.5	23191.6	-5.21436241008573	5.21436	0.000156803			DGDG (20:1e_16:3)	899183	899831	1.46621e+06	0.0001	0.0001	0.0001	-33.3415007438812	33.3415	0.00450174
MGDG (20:1e_18:3)	745323	715338	1.33479e+06	0.0001	0.0001	0.0001	-33.1174002260534	33.1174	0.00987783			DGDG (20:1e_18:2)	768791	721512	1.07906e+06	2191.14	0.0001	0.0001	-10.1955158849965	10.1955	0.00158378
DGDG (14:0_18:3)	699255	596867	746631	1.63977e+06	1.83937e+06	2.65e+06	1.58517022654567	1.58517	0.0120133			DGDG (20:1e_18:3)	324881	319200	695109	0.0001	0.0001	0.0001	-32.0556780851264	32.0557	0.0229752
DGDG (15:0_18:3)	106543	96590.3	102772	333495	387843	572170	2.08013109396633	2.08013	0.0103836			SQDG (14:0_18:3)	468274	474504	298909	6246.39	130964	6040.53	-3.11568971606049	3.11569	0.00670932
DGDG (16:0_16:0)	930494	956395	870603	2.00432e+06	1.8979e+06	1.85188e+06	1.06123358808323	1.06123	4.26222e-05			SQDG (16:0_14:0)	1.10624e+06	1.01396e+06	863717	183194	245078	267568	-2.10037996193623	2.10038	0.00052776
DGDG (16:0_16:1)	287671	254890	234119	274113	293674	400177	0.317635602766271	0.317636	0.204964			SQDG (16:0_16:1)	2.26558e+06	3.15482e+06	1.87958e+06	801066	585202	712724	-1.79819604059648	1.7982	0.0105792
DGDG (16:0_16:2)	513425	503526	382254	13637.2	0.0001	388166	-1.80004840341593	1.80005	0.0681117			SQDG (16:0_16:2)	2.72376e+06	2.5854e+06	1.61204e+06	16997.1	21451	21855	-6.84264759090226	6.84265	0.00282843
DGDG (16:0_16:3)	2.62827e+06	2.46202e+06	2.31412e+06	251421	143917	165869	-3.72178010944119	3.72178	1.89769e-05			SQDG (16:0_16:3)	5.29637e+06	4.93972e+06	3.6659e+06	131464	130343	119496	-5.18821094516455	5.18821	0.000806408
DGDG (16:0_17:1)	51997.6	46004.1	63831.8	268523	343673	498827	2.77930692107053	2.77931	0.00964512			SQDG (16:0_18:0)	489721	474476	439723	1.47432e+06	1.38869e+06	1.39291e+06	1.60000983375136	1.60001	7.2249e-06
DGDG (16:0_18:0)	187116	176380	239393	997795	899662	892331	2.21019143265387	2.21019	4.90988e-05			SQDG (16:0_18:2)	2.07689e+07	2.00259e+07	1.16704e+07	4.31819e+06	4.65664e+06	5.50646e+06	-1.85716954895269	1.85717	0.0125547
DGDG (16:0_18:1)	2.25889e+06	1.98938e+06	2.54948e+06	5.2164e+07	5.5659e+07	6.84044e+07	4.69623602885331	4.69624	0.000333438			SQDG (16:1_18:3)	792731	717085	543728	61917.9	57933.7	66314.5	-3.46345393257935	3.46345	0.00107892
DGDG (16:0_18:2)	1.4331e+07	1.3657e+07	1.23637e+07	4.5046e+07	4.98e+07	6.03626e+07	1.94350365729427	1.9435	0.00110393			SQDG (18:2_18:3)	2.90872e+06	3.26999e+06	1.8039e+06	0.374369	1.0837	22855.7	-8.44806965822882	8.44807	0.00384571
DGDG (16:0_18:3)	6.54172e+06	6.11042e+06	7.72337e+06	9.18323e+07	9.26291e+07	1.17975e+08	3.89172268155997	3.89172	0.000397209			SQDG (18:3_16:3)	1.01718e+06	1.00417e+06	759461	6456.33	0.0001	0.0001	-8.75057535380061	8.75058	0.000384208
DGDG (16:1_18:2)	485565	469173	388791	1.07025e+08	1.21718e+08	1.35405e+08	8.08235718870271	8.08236	0.000122692			MGMG (14:0)	2.85464e+06	2.72014e+06	2.53606e+06	252288	232897	160190	-3.65164026827361	3.65164	1.34333e-05
DGDG (17:0_18:3)	21511.8	4232.91	0.0001	299813	322247	383848	5.28807809020006	5.28808	0.000229722			MGMG (14:1)	2.15892e+06	2.00959e+06	1.89113e+06	90523.1	102944	96060.4	-4.38746010356224	4.38746	1.56925e-05
DGDG (18:1_16:3)	4.29504e+06	1.46729e+06	3.2081e+06	655190	744854	4.50352e+06	-0.603590325627285	0.60359	0.536056			MGMG (14:2)	204192	184128	113596	0.0715781	4916.31	1037.53	-6.39746271791531	6.39746	0.00386166
DGDG (18:2_14:0)	448020	403244	335999	202275	303028	387636	-0.411005609677544	0.411006	0.192649			MGMG (14:3)	201050	196023	115790	0.0001	0.0001	0.0001	-30.670961467808	30.671	0.00346351
DGDG (18:2_16:2)	3.58876e+06	4.13962e+06	2.8048e+06	3.69184e+06	4.65383e+06	7.32845e+06	0.573444948215304	0.573445	0.211982			MGMG (15:0)	73232.7	68736.4	71335.1	22019.4	18444.3	13546.2	-1.9816149613908	1.98161	4.42882e-05
DGDG (18:2_16:3)	1.08685e+07	1.01594e+07	7.42653e+06	3.37889e+06	4.17548e+06	5.24152e+06	-1.1529741805661	1.15297	0.0114781			MGMG (15:2)	286603	218634	177587	0.0001	0.0001	0.0001	-31.0839031940375	31.0839	0.0020138
DGDG (18:2_18:2)	2.71012e+06	2.45241e+06	2.48409e+06	0.708571	13055.7	22898.4	-7.73249137736575	7.73249	6.31979e-06			MGMG (15:3)	1.11244e+06	929547	757121	37124.4	41319.8	29587.8	-4.69543398997686	4.69543	0.000944623
DGDG (18:2_18:3)	5.54e+06	5.25636e+06	6.02315e+06	118170	192171	220231	-4.98644025229108	4.98644	1.77717e-05			MGMG (16:0)	1.79912e+07	1.69701e+07	1.41876e+07	1.03629e+07	7.18138e+06	5.86776e+06	-1.06990353339155	1.0699	0.00807786
DGDG (18:3_14:1)	792295	689663	762718	16272	77734.2	56864.5	-3.8951228190557	3.89512	3.9207e-05			MGMG (16:2)	2.04833e+08	1.93251e+08	1.14558e+08	7.42153e+06	6.09356e+06	5.31914e+06	-4.76652185996163	4.76652	0.00438685
DGDG (18:3_15:3)	132039	124928	115712	0.0001	6346.23	12904.7	-4.27493337834849	4.27493	4.01512e-05			MGMG (16:3)	3.54812e+09	3.40203e+09	2.99156e+09	2.39382e+08	1.92569e+08	1.74017e+08	-4.03617860161266	4.03618	4.96737e-05
DGDG (18:3_16:3)	5.83709e+07	5.47079e+07	6.35258e+07	5.38787e+07	3.29588e+07	8.18773e+07	-0.0659370742600723	0.0659371	0.863964			MGMG (16:4)	3.4338e+06	3.64043e+06	2.13074e+06	33648.3	32472.3	23849.2	-6.67682854450571	6.67683	0.00300972
DGDG (18:3_16:4)	195245	183490	143774	26807.4	28588.8	40534	-2.44539842883537	2.4454	0.000919677			MGMG (17:1)	520096	486378	548148	0.0001	0.0001	0.0001	-32.2708823045809	32.2709	8.39271e-06
DGDG (18:3_17:2)	86400.8	84003.8	76426.2	0.0001	0.0001	0.0001	-29.6159126023713	29.6159	1.05971e-05			MGMG (17:2)	602321	685187	391805	0.0001	0.0001	0.0001	-32.3821893900361	32.3822	0.00304277
DGDG (18:3_17:3)	87987.7	81604.3	110617	4493.35	1082.54	23453.1	-3.27093656389244	3.27094	0.00172353			MGMG (17:3)	1.19815e+06	1.0611e+06	1.06704e+06	0.0001	5521	0.0001	-9.23477005687422	9.23477	1.58752e-05
DGDG (18:3_18:3)	3.15098e+06	2.85833e+06	4.11588e+06	850686	1.05185e+06	3.06518e+06	-1.02729466636807	1.02729	0.0988777			MGMG (18:0)	23306.8	23697.9	30161.2	6627.06	0.0001	0.0001	-3.54152277133268	3.54152	0.00168782
DGDG (19:1_16:3)	46125.6	65041.9	47658.2	169382	198633	239263	1.93491129216495	1.93491	0.00211444			MGMG (18:1)	3.59812e+06	3.43611e+06	4.05924e+06	213221	171081	156803	-4.35765487733654	4.35765	4.74705e-05
DGDG (20:1e_16:0)	912959	866019	1.504e+06	603496	739548	775393	-0.632004687821762	0.632005	0.140854			MGMG (18:2)	5.22896e+07	4.96532e+07	3.96332e+07	258763	146276	153826	-7.98486078495306	7.98486	0.000259788
DGDG (20:1e_16:2)	92761.2	96607.7	126677	0.0001	0.0001	0.0001	-29.9725256873306	29.9725	0.000601603			MGMG (18:3)	9.905e+07	1.78179e+08	1.79555e+08	1.00709e+06	1.44403e+06	672966	-7.19193272124429	7.19193	0.004733
DGDG (20:1e_16:3)	899183	899831	1.46621e+06	0.0001	0.0001	0.0001	-33.3415007438812	33.3415	0.00450174			DGMG (12:0)	203222	199974	175203	0.0001	0.0001	0.0001	-30.8444579493121	30.8445	2.62457e-05
DGDG (20:1e_18:2)	768791	721512	1.07906e+06	2191.14	0.0001	0.0001	-10.1955158849965	10.1955	0.00158378			DGMG (14:0)	5.02551e+06	4.95847e+06	5.39347e+06	998869	953627	733327	-2.51738067256624	2.51738	1.16088e-05
DGDG (20:1e_18:3)	324881	319200	695109	0.0001	0.0001	0.0001	-32.0556780851264	32.0557	0.0229752			DGMG (14:1)	377600	380520	408909	13388.5	22849.7	9540.48	-4.67202036262296	4.67202	4.06837e-06
SQDG (14:0_18:3)	468274	474504	298909	6246.39	130964	6040.53	-3.11568971606049	3.11569	0.00670932			DGMG (15:3)	79094.2	90506.9	91794.5	0.0001	0.0001	0.0001	-29.6986253450582	29.6986	2.72307e-05
SQDG (16:0_14:0)	1.10624e+06	1.01396e+06	863717	183194	245078	267568	-2.10037996193623	2.10038	0.00052776			DGMG (16:1)	1.17719e+07	1.02267e+07	1.11411e+07	2.90541e+06	2.69896e+06	2.04029e+06	-2.11603594774446	2.11604	8.13685e-05
SQDG (16:0_16:0)	1.03703e+08	1.01703e+08	9.92519e+07	8.01653e+07	8.50517e+07	9.72349e+07	-0.215141604901062	0.215142	0.054833			DGMG (16:4)	1.34522e+06	1.0514e+06	901255	13154.2	7580.89	0.0001	-7.31331778011602	7.31332	0.00111185
SQDG (16:0_16:1)	2.26558e+06	3.15482e+06	1.87958e+06	801066	585202	712724	-1.79819604059648	1.7982	0.0105792			DGMG (17:0)	147633	147432	139830	380275	337677	243224	1.14413368229187	1.14413	0.0124157
SQDG (16:0_16:2)	2.72376e+06	2.5854e+06	1.61204e+06	16997.1	21451	21855	-6.84264759090226	6.84265	0.00282843			DGMG (17:1)	389164	405548	515909	6032.25	0.0001	0.0001	-7.76333769182995	7.76334	0.00040044
SQDG (16:0_16:3)	5.29637e+06	4.93972e+06	3.6659e+06	131464	130343	119496	-5.18821094516455	5.18821	0.000806408			DGMG (17:2)	467183	436344	391701	0.0001	0.0001	0.0001	-32.0075253024328	32.0075	3.9127e-05
SQDG (16:0_17:1)	498599	516247	424775	199618	274370	556402	-0.482499068981027	0.482499	0.29087			DGMG (17:3)	551880	525109	669338	9288.25	3397.45	4813.47	-6.6408938449653	6.64089	0.000202045
SQDG (16:0_17:3)	1.07177e+06	971996	733565	428859	490532	603118	-0.867247832938536	0.867248	0.0205424			DGMG (18:1)	1.61877e+06	1.69769e+06	1.97009e+06	123313	128560	128368	-3.79734320594129	3.79734	0.000104655
SQDG (16:0_18:0)	489721	474476	439723	1.47432e+06	1.38869e+06	1.39291e+06	1.60000983375136	1.60001	7.2249e-06			DGMG (18:2)	5.11886e+07	5.36203e+07	5.53556e+07	221857	220124	195541	-7.97286347652857	7.97286	1.59532e-06
SQDG (16:0_18:1)	4.59376e+06	4.32477e+06	3.95911e+06	7.47998e+06	8.04993e+06	9.82125e+06	0.977183599570789	0.977184	0.00465974			DGMG (18:3)	6.43792e+07	6.1783e+07	7.86034e+07	2.02491e+06	996872	1.69462e+06	-5.44014302533099	5.44014	0.000219142
SQDG (16:0_18:2)	2.07689e+07	2.00259e+07	1.16704e+07	4.31819e+06	4.65664e+06	5.50646e+06	-1.85716954895269	1.85717	0.0125547			SQMG (12:0)	190804	185381	95753.8	0.0001	0.0001	0.0001	-30.5509903721585	30.551	0.00696147
SQDG (16:0_18:3)	9.87227e+07	9.28149e+07	8.63855e+07	8.33707e+07	9.30142e+07	1.10356e+08	0.0450628793294897	0.0450629	0.751412			SQMG (14:0)	1.26628e+06	1.28388e+06	857242	0.0001	2907.32	4823.07	-8.7839129085733	8.78391	0.00124478
SQDG (16:1_18:3)	792731	717085	543728	61917.9	57933.7	66314.5	-3.46345393257935	3.46345	0.00107892			SQMG (16:0)	3.26361e+08	3.34716e+08	5.34761e+08	4.78817e+07	3.64659e+07	2.39798e+07	-3.46455160640411	3.46455	0.00610908
SQDG (18:2_18:3)	2.90872e+06	3.26999e+06	1.8039e+06	0.374369	1.0837	22855.7	-8.44806965822882	8.44807	0.00384571			SQMG (16:1)	9.94653e+06	1.00306e+07	7.97744e+06	70384.8	44870.6	21562.8	-7.67468104825262	7.67468	0.000158903
SQDG (18:3_16:3)	1.01718e+06	1.00417e+06	759461	6456.33	0.0001	0.0001	-8.75057535380061	8.75058	0.000384208			SQMG (16:2)	7.63092e+06	7.80206e+06	4.78817e+06	12517.4	8362.12	0.0001	-9.91955789522983	9.91956	0.00232684
SQDG (18:3_18:3)	1.50488e+07	1.49876e+07	1.41348e+07	1.339e+07	1.39117e+07	1.61237e+07	-0.0245649982277973	0.024565	0.793486			SQMG (16:3)	1.66717e+07	1.60091e+07	1.05993e+07	28607.2	23259	14717.5	-9.34432121759624	9.34432	0.00169962
MGMG (14:0)	2.85464e+06	2.72014e+06	2.53606e+06	252288	232897	160190	-3.65164026827361	3.65164	1.34333e-05			SQMG (17:1)	1.97884e+06	1.63145e+06	1.37871e+06	12959.8	0.0001	0.0001	-8.58855970270415	8.58856	0.000676415
MGMG (14:1)	2.15892e+06	2.00959e+06	1.89113e+06	90523.1	102944	96060.4	-4.38746010356224	4.38746	1.56925e-05			SQMG (17:2)	809194	972775	569894	0.0001	0.0001	0.0001	-32.8681227064387	32.8681	0.00258005
MGMG (14:2)	204192	184128	113596	0.0715781	4916.31	1037.53	-6.39746271791531	6.39746	0.00386166			SQMG (17:3)	1.13478e+06	1.43325e+06	1.03835e+06	0.0001	0.0001	0.0001	-33.4848687740403	33.4849	0.000538031
MGMG (14:3)	201050	196023	115790	0.0001	0.0001	0.0001	-30.670961467808	30.671	0.00346351			SQMG (18:1)	8.08932e+06	7.93763e+06	8.42841e+06	108730	96033.9	71577.6	-6.46755393262115	6.46755	6.35662e-07
MGMG (15:0)	73232.7	68736.4	71335.1	22019.4	18444.3	13546.2	-1.9816149613908	1.98161	4.42882e-05			SQMG (18:2)	4.98157e+07	4.71783e+07	2.98616e+07	86877.1	70092.9	31421.3	-9.39523816751801	9.39524	0.00251613
MGMG (15:2)	286603	218634	177587	0.0001	0.0001	0.0001	-31.0839031940375	31.0839	0.0020138			SQMG (18:3)	1.19947e+08	1.21605e+08	8.45242e+07	6.619e+06	5.09432e+06	3.55241e+06	-4.41684021119318	4.41684	0.00102999
MGMG (15:3)	1.11244e+06	929547	757121	37124.4	41319.8	29587.8	-4.69543398997686	4.69543	0.000944623			SQMG (18:4)	557010	674598	396841	0.0001	0.0001	0.0001	-32.337817695095	32.3378	0.00252048
MGMG (16:0)	1.79912e+07	1.69701e+07	1.41876e+07	1.03629e+07	7.18138e+06	5.86776e+06	-1.06990353339155	1.0699	0.00807786			SQMG (18:5)	485631	469604	297303	0.0001	0.0001	0.0001	-31.9591735559721	31.9592	0.00228122
MGMG (16:1)	6.49661e+06	6.20464e+06	6.13195e+06	6.56432e+06	5.83744e+06	5.33096e+06	-0.0868640690943084	0.0868641	0.383216			SQMG (20:4)	803814	829061	909445	6741.35	0.0001	8807.23	-7.35321950322405	7.35322	1.23184e-05
MGMG (16:2)	2.04833e+08	1.93251e+08	1.14558e+08	7.42153e+06	6.09356e+06	5.31914e+06	-4.76652185996163	4.76652	0.00438685			SQMG (20:5)	3.83713e+06	3.76869e+06	2.41553e+06	2311.66	0.0001	0.0001	-12.0818576562002	12.0819	0.00195681
MGMG (16:3)	3.54812e+09	3.40203e+09	2.99156e+09	2.39382e+08	1.92569e+08	1.74017e+08	-4.03617860161266	4.03618	4.96737e-05			SQMG (20:6)	1.15961e+06	1.06221e+06	735271	9521.09	100116	103791	-3.79236095094234	3.79236	0.00227699
MGMG (16:4)	3.4338e+06	3.64043e+06	2.13074e+06	33648.3	32472.3	23849.2	-6.67682854450571	6.67683	0.00300972			PC (12:0_22:6)	2.42757e+06	2.14545e+06	2.07508e+06	791821	921558	1.24175e+06	-1.1697217293054	1.16972	0.00200346
MGMG (17:0)	89605.7	91919.3	67028.5	160079	108909	103070	0.581970222796795	0.58197	0.105771			PC (15:0_18:3)	76096.7	66308.6	52396.1	0.0001	6714.65	20087	-2.86160986246577	2.86161	0.0034851
MGMG (17:1)	520096	486378	548148	0.0001	0.0001	0.0001	-32.2708823045809	32.2709	8.39271e-06			PC (16:0_18:2)	1.27826e+07	1.14446e+07	1.26727e+07	2.24101e+07	2.38835e+07	2.94082e+07	1.03671104208575	1.03671	0.00399662
MGMG (17:2)	602321	685187	391805	0.0001	0.0001	0.0001	-32.3821893900361	32.3822	0.00304277			PC (16:1_16:1)	1.1264e+06	1.09486e+06	765958	323816	279400	501371	-1.4352945857238	1.43529	0.00935714
MGMG (17:3)	1.19815e+06	1.0611e+06	1.06704e+06	0.0001	5521	0.0001	-9.23477005687422	9.23477	1.58752e-05			PC (18:0_18:2)	302941	296884	308041	739628	611694	747884	1.20929356792247	1.20929	0.000849675
MGMG (18:0)	23306.8	23697.9	30161.2	6627.06	0.0001	0.0001	-3.54152277133268	3.54152	0.00168782			PC (18:1_18:1)	256537	284160	206036	461517	670659	732910	1.32057777131353	1.32058	0.0119212
MGMG (18:1)	3.59812e+06	3.43611e+06	4.05924e+06	213221	171081	156803	-4.35765487733654	4.35765	4.74705e-05			PC (18:1_18:2)	3.83258e+06	3.55561e+06	2.45183e+06	8.11121e+06	8.98639e+06	1.09099e+07	1.50907951762117	1.50908	0.00284747
MGMG (18:2)	5.22896e+07	4.96532e+07	3.96332e+07	258763	146276	153826	-7.98486078495306	7.98486	0.000259788			PC (18:1_18:3)	8.24107e+06	7.89388e+06	7.05582e+06	2.21038e+07	2.39743e+07	3.18496e+07	1.74858649058342	1.74859	0.00372465
MGMG (18:3)	9.905e+07	1.78179e+08	1.79555e+08	1.00709e+06	1.44403e+06	672966	-7.19193272124429	7.19193	0.004733			PC (18:3_18:3)	1.33005e+07	1.23326e+07	1.54475e+07	3.88303e+06	4.65722e+06	6.21889e+06	-1.47685043667533	1.47685	0.00157721
DGMG (12:0)	203222	199974	175203	0.0001	0.0001	0.0001	-30.8444579493121	30.8445	2.62457e-05			PC (18:3_20:3)	138140	136627	146488	0.0001	0.0001	0.0001	-30.3870883406303	30.3871	1.35954e-06
DGMG (14:0)	5.02551e+06	4.95847e+06	5.39347e+06	998869	953627	733327	-2.51738067256624	2.51738	1.16088e-05			PC (18:3e_18:2)	157794	180994	165911	0.0001	0.0001	0.0001	-30.6478117926987	30.6478	1.58156e-05
DGMG (14:1)	377600	380520	408909	13388.5	22849.7	9540.48	-4.67202036262296	4.67202	4.06837e-06			PC (19:0_18:3)	113531	115303	163419	0.0001	0.0001	0.0001	-30.2841734322096	30.2842	0.00132332
DGMG (15:0)	211429	244999	260788	186158	161172	130552	-0.585751942523046	0.585752	0.0212322			PC (20:1e_18:1)	210512	216249	432403	0.0001	13569.3	33043.8	-4.2041260122222	4.20413	0.0212531
DGMG (15:3)	79094.2	90506.9	91794.5	0.0001	0.0001	0.0001	-29.6986253450582	29.6986	2.72307e-05			PC (20:1e_18:2)	1.45758e+06	1.39353e+06	2.72989e+06	0.0001	0.0001	0.0001	-34.1148417388192	34.1148	0.0128996
DGMG (16:0)	1.78588e+08	1.7405e+08	1.79894e+08	2.34998e+08	1.88807e+08	1.29444e+08	0.0550607763134114	0.0550608	0.832522			PE (16:0_18:1)	162791	200402	190031	818156	818570	982975	2.24346550550729	2.24347	0.000251033
DGMG (16:1)	1.17719e+07	1.02267e+07	1.11411e+07	2.90541e+06	2.69896e+06	2.04029e+06	-2.11603594774446	2.11604	8.13685e-05			PE (16:0_18:2)	3.48738e+06	3.4986e+06	2.56005e+06	1.69972e+07	1.69027e+07	1.95663e+07	2.48565401356182	2.48565	9.36441e-05
DGMG (16:3)	2.87154e+07	2.3474e+07	2.48036e+07	2.52964e+07	2.12406e+07	1.56381e+07	-0.308387968617302	0.308388	0.198887			PE (16:0_18:3)	1.30813e+06	1.21912e+06	1.08195e+06	2.31431e+06	2.51963e+06	3.05756e+06	1.12861766302555	1.12862	0.00349329
DGMG (16:4)	1.34522e+06	1.0514e+06	901255	13154.2	7580.89	0.0001	-7.31331778011602	7.31332	0.00111185			PE (18:1_18:2)	552591	567747	243108	903288	938985	1.17557e+06	1.14626054059429	1.14626	0.0154023
DGMG (17:0)	147633	147432	139830	380275	337677	243224	1.14413368229187	1.14413	0.0124157			PE (18:2_18:2)	953650	927889	548740	3.83036e+06	4.17393e+06	4.38013e+06	2.34933168890618	2.34933	8.85534e-05
DGMG (17:1)	389164	405548	515909	6032.25	0.0001	0.0001	-7.76333769182995	7.76334	0.00040044			PE (26:0_18:2)	37306.7	35105.7	24700.2	0.0001	0.0001	0.0001	-28.2701221778895	28.2701	0.00113663
DGMG (17:2)	467183	436344	391701	0.0001	0.0001	0.0001	-32.0075253024328	32.0075	3.9127e-05			PG (16:0_16:1)	1.10162e+07	1.29144e+07	1.4404e+07	1.60982e+06	1.28872e+06	1.1704e+06	-3.23592074636829	3.23592	0.000321157
DGMG (17:3)	551880	525109	669338	9288.25	3397.45	4813.47	-6.6408938449653	6.64089	0.000202045			PG (16:0_17:0)	168393	193678	163067	1.02362e+06	848723	791763	2.34288402782278	2.34288	0.000534918
DGMG (18:0)	34899.9	27604.8	50132	37636.5	26978.6	13542.5	-0.527217768811334	0.527218	0.298396			PG (16:0_18:1)	3.15858e+06	3.81685e+06	3.95405e+06	1.81452e+07	1.53111e+07	1.33812e+07	2.09943831512495	2.09944	0.00104187
DGMG (18:1)	1.61877e+06	1.69769e+06	1.97009e+06	123313	128560	128368	-3.79734320594129	3.79734	0.000104655			PG (16:0_18:3)	2.35326e+07	2.40941e+07	2.61936e+07	1.06199e+07	9.65406e+06	9.41736e+06	-1.3139734214167	1.31397	7.8282e-05
DGMG (18:2)	5.11886e+07	5.36203e+07	5.53556e+07	221857	220124	195541	-7.97286347652857	7.97286	1.59532e-06			PG (16:1_16:1)	143939	225337	211789	0.0001	0.0001	0.0001	-30.8510883338885	30.8511	0.00153665
DGMG (18:3)	6.43792e+07	6.1783e+07	7.86034e+07	2.02491e+06	996872	1.69462e+06	-5.44014302533099	5.44014	0.000219142			PG (16:1_18:1)	906635	1.1813e+06	1.17047e+06	369080	226634	219944	-1.99812920634099	1.99813	0.00134115
SQMG (12:0)	190804	185381	95753.8	0.0001	0.0001	0.0001	-30.5509903721585	30.551	0.00696147			PG (16:1_18:2)	1.94105e+07	2.95045e+07	3.13957e+07	1.37584e+06	1.06132e+06	944956	-4.56959494154164	4.56959	0.00232749
SQMG (14:0)	1.26628e+06	1.28388e+06	857242	0.0001	2907.32	4823.07	-8.7839129085733	8.78391	0.00124478			PG (16:1_18:3)	3.81753e+07	3.97072e+07	4.29055e+07	6.51389e+06	4.91527e+06	2.30701e+06	-3.13642516125074	3.13643	4.31322e-05
SQMG (16:0)	3.26361e+08	3.34716e+08	5.34761e+08	4.78817e+07	3.64659e+07	2.39798e+07	-3.46455160640411	3.46455	0.00610908			PG (17:0_18:3)	5611.78	21229.3	22487	50303.6	61702.7	36125.4	1.58640020211294	1.5864	0.0229742
SQMG (16:1)	9.94653e+06	1.00306e+07	7.97744e+06	70384.8	44870.6	21562.8	-7.67468104825262	7.67468	0.000158903			PG (17:1_18:3)	78479.5	97514	120392	0.0001	0.0001	0.0001	-29.8798657775768	29.8799	0.00123117
SQMG (16:2)	7.63092e+06	7.80206e+06	4.78817e+06	12517.4	8362.12	0.0001	-9.91955789522983	9.91956	0.00232684			PG (18:3_18:2)	83090.3	85445.9	118005	40636	14308.2	18242.1	-1.96909668934416	1.9691	0.00696328
SQMG (16:3)	1.66717e+07	1.60091e+07	1.05993e+07	28607.2	23259	14717.5	-9.34432121759624	9.34432	0.00169962			PI (16:0_16:0)	538257	604271	678811	120670	131823	167960	-2.11497977159931	2.11498	0.000409368
SQMG (17:0)	373566	352254	309664	306588	309089	216365	-0.315576742904148	0.315577	0.13127			PI (16:0_18:1)	1.6782e+06	1.68062e+06	1.62849e+06	7.96465e+06	7.99503e+06	8.82408e+06	2.31306078361045	2.31306	1.9788e-05
SQMG (17:1)	1.97884e+06	1.63145e+06	1.37871e+06	12959.8	0.0001	0.0001	-8.58855970270415	8.58856	0.000676415			PI (16:0_18:2)	8.76737e+06	8.36285e+06	6.70603e+06	1.88929e+07	2.06834e+07	2.32898e+07	1.39912598517126	1.39913	0.000796019
SQMG (17:2)	809194	972775	569894	0.0001	0.0001	0.0001	-32.8681227064387	32.8681	0.00258005			PI (17:1_16:0)	91667.8	58923.4	76991.8	126387	218619	270448	1.43525977270533	1.43526	0.0401689
SQMG (17:3)	1.13478e+06	1.43325e+06	1.03835e+06	0.0001	0.0001	0.0001	-33.4848687740403	33.4849	0.000538031			PI (18:3_18:2)	657884	624617	392774	162172	164552	111764	-1.93378684721274	1.93379	0.00838639
SQMG (18:1)	8.08932e+06	7.93763e+06	8.42841e+06	108730	96033.9	71577.6	-6.46755393262115	6.46755	6.35662e-07			PI (18:3_18:3)	149619	175797	133721	0.0001	0.0001	0.0001	-30.5113145022356	30.5113	0.000237357
SQMG (18:2)	4.98157e+07	4.71783e+07	2.98616e+07	86877.1	70092.9	31421.3	-9.39523816751801	9.39524	0.00251613			PI (20:1e_18:2)	185916	169558	207042	0.0001	0.0001	0.0001	-30.804286940443	30.8043	6.57887e-05
SQMG (18:3)	1.19947e+08	1.21605e+08	8.45242e+07	6.619e+06	5.09432e+06	3.55241e+06	-4.41684021119318	4.41684	0.00102999			PI (20:1e_18:3)	285036	218779	356264	0.0001	0.0001	0.0001	-31.4168594758384	31.4169	0.00194965
SQMG (18:4)	557010	674598	396841	0.0001	0.0001	0.0001	-32.337817695095	32.3378	0.00252048			PS (18:2_18:2)	1.02967e+06	979419	739185	5.03623e+06	5.1677e+06	6.02084e+06	2.56159811883889	2.5616	0.000151971
SQMG (18:5)	485631	469604	297303	0.0001	0.0001	0.0001	-31.9591735559721	31.9592	0.00228122			LPA (18:2)	879115	860701	444837	84205.8	71141.1	41426.5	-3.47279737992742	3.4728	0.00962693
SQMG (20:4)	803814	829061	909445	6741.35	0.0001	8807.23	-7.35321950322405	7.35322	1.23184e-05			LPA (18:3)	292433	286918	184022	3937.67	2581.45	4995.43	-6.05085804724585	6.05086	0.00207022
SQMG (20:5)	3.83713e+06	3.76869e+06	2.41553e+06	2311.66	0.0001	0.0001	-12.0818576562002	12.0819	0.00195681			LPC (16:0)	1.0916e+06	1.05348e+06	1.19715e+06	208495	260441	264864	-2.18735034670783	2.18735	4.86803e-05
SQMG (20:6)	1.15961e+06	1.06221e+06	735271	9521.09	100116	103791	-3.79236095094234	3.79236	0.00227699			LPC (16:1)	4.72892e+06	1.96842e+06	4.71856e+06	139642	114030	115528	-4.95049882063249	4.9505	0.0160094
PA (16:0_18:2)	425752	435449	480292	245566	352949	446468	-0.360360001908073	0.36036	0.177235			LPC (17:1)	331170	305307	390100	44897.4	41892.5	39527.5	-3.0227183020247	3.02272	0.000282139
PA (16:0_18:3)	53797.2	160579	188650	11408.9	23370.4	27139.1	-2.70243624635406	2.70244	0.0513956			LPC (18:1)	6.09533e+06	6.0191e+06	8.44957e+06	3.52959e+06	3.18919e+06	2.78011e+06	-1.11429008727178	1.11429	0.0111446
PC (12:0_22:6)	2.42757e+06	2.14545e+06	2.07508e+06	791821	921558	1.24175e+06	-1.1697217293054	1.16972	0.00200346			LPC (18:2)	8.81404e+07	8.27774e+07	8.78238e+07	2.49434e+07	4.31385e+07	1.75841e+07	-1.59471722148052	1.59472	0.00177423
PC (15:0_18:3)	76096.7	66308.6	52396.1	0.0001	6714.65	20087	-2.86160986246577	2.86161	0.0034851			LPC (18:3)	1.77921e+08	1.70143e+08	2.005e+08	2.64268e+07	2.43929e+07	2.1198e+07	-2.92923435416111	2.92923	6.68931e-05
PC (16:0_18:1)	1.49147e+06	1.15859e+06	1.72581e+06	2.16998e+06	2.21785e+06	3.16424e+06	0.787304351585668	0.787304	0.0434468			LPC (20e:1)	972697	908362	1.52174e+06	296651	157075	242901	-2.28826454157823	2.28826	0.0105213
PC (16:0_18:2)	1.27826e+07	1.14446e+07	1.26727e+07	2.24101e+07	2.38835e+07	2.94082e+07	1.03671104208575	1.03671	0.00399662			LPE (16:1)	65830.2	78522.1	48823.5	6111.24	0.0001	0.0001	-4.98230450788437	4.9823	0.0021313
PC (16:0_18:3)	1.39656e+07	1.30084e+07	1.6465e+07	1.0054e+07	1.04928e+07	1.38265e+07	-0.337695304711263	0.337695	0.127466			LPE (18:2)	1.28365e+07	2.26521e+07	1.28637e+07	4.4893e+06	3.15903e+06	2.00544e+06	-2.32441838456635	2.32442	0.0182076
PC (16:1_16:1)	1.1264e+06	1.09486e+06	765958	323816	279400	501371	-1.4352945857238	1.43529	0.00935714			LPE (18:3)	3.35082e+06	2.93811e+06	1.91949e+06	521388	367544	250128	-2.84925955711113	2.84926	0.00551409
PC (16:1_18:1)	102721	93155.6	67583.7	2.24361e+07	2.37852e+07	66312.7	7.45689897944993	7.4569	0.11683			LPG (14:1)	139435	135541	130974	0.0001	0.0001	0.0001	-30.3336901412942	30.3337	6.38214e-07
PC (16:1_18:2)	830126	685087	1.7658e+07	1.03733e+07	735226	1.45723e+07	0.421596864486213	0.421597	0.77103			LPG (16:0)	3.85178e+08	1.989e+08	1.7099e+08	2.0229e+07	1.52026e+07	1.01425e+07	-4.05031623560412	4.05032	0.0245716
PC (18:0_18:1)	50814.8	85834.9	64993.2	87653.7	86305.3	103963	0.462874945728741	0.462875	0.0944034			LPG (16:1)	2.64987e+08	2.5335e+08	1.95827e+08	3.23521e+06	1.44072e+06	2.00498e+06	-6.74006886831814	6.74007	0.000384447
PC (18:0_18:2)	302941	296884	308041	739628	611694	747884	1.20929356792247	1.20929	0.000849675			LPG (17:0)	577268	500916	461663	214122	149110	109702	-1.70307563908379	1.70308	0.00145741
PC (18:0_18:3)	371325	347751	400522	421981	344493	446321	0.11535530237006	0.115355	0.416129			LPG (17:1)	492084	486889	465855	0.0001	0.0001	2071.82	-9.44578033302897	9.44578	4.69743e-07
PC (18:1_18:1)	256537	284160	206036	461517	670659	732910	1.32057777131353	1.32058	0.0119212			LPG (18:1)	342761	298561	263828	145743	154227	130830	-1.07113832882663	1.07114	0.00268236
PC (18:1_18:2)	3.83258e+06	3.55561e+06	2.45183e+06	8.11121e+06	8.98639e+06	1.09099e+07	1.50907951762117	1.50908	0.00284747			LPG (18:2)	3.89966e+06	3.68285e+06	2.41121e+06	251383	217869	295499	-3.70795863427689	3.70796	0.0027022
PC (18:1_18:3)	8.24107e+06	7.89388e+06	7.05582e+06	2.21038e+07	2.39743e+07	3.18496e+07	1.74858649058342	1.74859	0.00372465			LPG (18:3)	5.32298e+06	4.1632e+06	6.41806e+06	289637	205434	321105	-4.28438557735338	4.28439	0.00151968
PC (18:2_18:2)	49156.1	117710	39595.5	2.66079e+07	21050.6	3.7253e+07	8.27339159568705	8.27339	0.127697			LPG (18:4)	221389	254549	250395	0.0001	0.0001	0.0001	-31.1730214743707	31.173	2.04133e-05
PC (18:3_18:2)	9.37457e+06	1.70151e+07	1.82417e+07	1.83349e+07	2.09336e+07	2.7478e+07	0.580634909366929	0.580635	0.130622			LPI (16:0)	474480	485065	493955	123238	114096	133970	-1.96885535120724	1.96886	1.47695e-06
PC (18:3_18:3)	1.33005e+07	1.23326e+07	1.54475e+07	3.88303e+06	4.65722e+06	6.21889e+06	-1.47685043667533	1.47685	0.00157721			LPI (16:1)	797724	778711	640844	61142.7	62033.9	33688	-3.82119789570122	3.8212	0.000166592
PC (18:3_20:3)	138140	136627	146488	0.0001	0.0001	0.0001	-30.3870883406303	30.3871	1.35954e-06			LPI (18:2)	1.88704e+07	1.92629e+07	1.51016e+07	6.17263e+06	4.69821e+06	3.22278e+06	-1.91733245128414	1.91733	0.00116294
PC (18:3e_18:2)	157794	180994	165911	0.0001	0.0001	0.0001	-30.6478117926987	30.6478	1.58156e-05			LPI (18:3)	3.69541e+06	3.74478e+06	3.30108e+06	524740	363648	292501	-3.18522093836637	3.18522	3.41724e-05
PC (18:4_16:1)	2.36344e+06	2.33244e+06	1.7296e+06	1.32112e+06	1.40782e+06	2.05637e+06	-0.425191257418586	0.425191	0.153027
PC (19:0_18:3)	113531	115303	163419	0.0001	0.0001	0.0001	-30.2841734322096	30.2842	0.00132332
PC (19:1_18:3)	160105	164631	179558	146461	165193	262659	0.187570304556921	0.18757	0.557273
PC (20:1e_16:0)	415808	402510	659541	349656	404916	558000	-0.171112101738416	0.171112	0.625049
PC (20:1e_18:1)	210512	216249	432403	0.0001	13569.3	33043.8	-4.2041260122222	4.20413	0.0212531
PC (20:1e_18:2)	1.45758e+06	1.39353e+06	2.72989e+06	0.0001	0.0001	0.0001	-34.1148417388192	34.1148	0.0128996
PC (20:1e_18:3)	4.45011e+06	4.2596e+06	1.21094e+07	0.0001	0.0001	15668.2	-10.3758511042001	10.3759	0.0551059
PC (20:4e_18:3)	135591	133392	602686	0.0001	0.0001	0.0001	-31.4361701272706	31.4362	0.136124
PE (16:0_18:1)	162791	200402	190031	818156	818570	982975	2.24346550550729	2.24347	0.000251033
PE (16:0_18:2)	3.48738e+06	3.4986e+06	2.56005e+06	1.69972e+07	1.69027e+07	1.95663e+07	2.48565401356182	2.48565	9.36441e-05
PE (16:0_18:3)	1.30813e+06	1.21912e+06	1.08195e+06	2.31431e+06	2.51963e+06	3.05756e+06	1.12861766302555	1.12862	0.00349329
PE (18:1_18:2)	552591	567747	243108	903288	938985	1.17557e+06	1.14626054059429	1.14626	0.0154023
PE (18:2_18:2)	953650	927889	548740	3.83036e+06	4.17393e+06	4.38013e+06	2.34933168890618	2.34933	8.85534e-05
PE (18:3_18:2)	861049	827202	567809	1.29169e+06	1.36606e+06	1.60563e+06	0.918192462316185	0.918192	0.00722729
PE (18:3_18:3)	151192	144872	111052	123268	136010	178837	0.105869272661162	0.105869	0.647286
PE (24:0_18:2)	170433	80620.2	169668	175295	103537	140940	-0.00325682309418093	0.00325682	0.993467
PE (25:0_18:2)	32773.6	24206.5	15216.3	23935.6	14125.4	0.0648298	-0.923614772670705	0.923615	0.256353
PE (26:0_18:2)	37306.7	35105.7	24700.2	0.0001	0.0001	0.0001	-28.2701221778895	28.2701	0.00113663
PG (16:0_16:0)	3.74134e+07	4.00936e+07	4.3307e+07	6.5901e+07	6.05145e+07	6.07162e+07	0.631266786348964	0.631267	0.000837694
PG (16:0_16:1)	1.10162e+07	1.29144e+07	1.4404e+07	1.60982e+06	1.28872e+06	1.1704e+06	-3.23592074636829	3.23592	0.000321157
PG (16:0_17:0)	168393	193678	163067	1.02362e+06	848723	791763	2.34288402782278	2.34288	0.000534918
PG (16:0_18:1)	3.15858e+06	3.81685e+06	3.95405e+06	1.81452e+07	1.53111e+07	1.33812e+07	2.09943831512495	2.09944	0.00104187
PG (16:0_18:2)	1.67625e+07	2.15199e+07	2.21726e+07	1.3485e+07	1.25335e+07	1.2172e+07	-0.662647788733122	0.662648	0.0132395
PG (16:0_18:3)	2.35326e+07	2.40941e+07	2.61936e+07	1.06199e+07	9.65406e+06	9.41736e+06	-1.3139734214167	1.31397	7.8282e-05
PG (16:1_16:1)	143939	225337	211789	0.0001	0.0001	0.0001	-30.8510883338885	30.8511	0.00153665
PG (16:1_18:1)	906635	1.1813e+06	1.17047e+06	369080	226634	219944	-1.99812920634099	1.99813	0.00134115
PG (16:1_18:2)	1.94105e+07	2.95045e+07	3.13957e+07	1.37584e+06	1.06132e+06	944956	-4.56959494154164	4.56959	0.00232749
PG (16:1_18:3)	3.81753e+07	3.97072e+07	4.29055e+07	6.51389e+06	4.91527e+06	2.30701e+06	-3.13642516125074	3.13643	4.31322e-05
PG (17:0_18:3)	5611.78	21229.3	22487	50303.6	61702.7	36125.4	1.58640020211294	1.5864	0.0229742
PG (17:1_18:3)	78479.5	97514	120392	0.0001	0.0001	0.0001	-29.8798657775768	29.8799	0.00123117
PG (18:3_18:2)	83090.3	85445.9	118005	40636	14308.2	18242.1	-1.96909668934416	1.9691	0.00696328
PG (18:3_18:3)	100632	17999.4	81924.6	15980.9	5475.08	17457.6	-2.36565803228191	2.36566	0.100235
PI (16:0_16:0)	538257	604271	678811	120670	131823	167960	-2.11497977159931	2.11498	0.000409368
PI (16:0_16:1)	498860	506894	416492	278093	318913	333408	-0.612227528928138	0.612228	0.00790946
PI (16:0_18:1)	1.6782e+06	1.68062e+06	1.62849e+06	7.96465e+06	7.99503e+06	8.82408e+06	2.31306078361045	2.31306	1.9788e-05
PI (16:0_18:2)	8.76737e+06	8.36285e+06	6.70603e+06	1.88929e+07	2.06834e+07	2.32898e+07	1.39912598517126	1.39913	0.000796019
PI (16:0_18:3)	2.18026e+06	2.01437e+06	2.08672e+06	1.93162e+06	1.75054e+06	2.81791e+06	0.0493825818785264	0.0493826	0.837531
PI (17:1_16:0)	91667.8	58923.4	76991.8	126387	218619	270448	1.43525977270533	1.43526	0.0401689
PI (18:2_18:2)	294369	274588	200627	274601	190755	367984	0.114826075683252	0.114826	0.735205
PI (18:3_18:2)	657884	624617	392774	162172	164552	111764	-1.93378684721274	1.93379	0.00838639
PI (18:3_18:3)	149619	175797	133721	0.0001	0.0001	0.0001	-30.5113145022356	30.5113	0.000237357
PI (20:1e_18:2)	185916	169558	207042	0.0001	0.0001	0.0001	-30.804286940443	30.8043	6.57887e-05
PI (20:1e_18:3)	285036	218779	356264	0.0001	0.0001	0.0001	-31.4168594758384	31.4169	0.00194965
PS (18:2_18:2)	1.02967e+06	979419	739185	5.03623e+06	5.1677e+06	6.02084e+06	2.56159811883889	2.5616	0.000151971
LPA (18:2)	879115	860701	444837	84205.8	71141.1	41426.5	-3.47279737992742	3.4728	0.00962693
LPA (18:3)	292433	286918	184022	3937.67	2581.45	4995.43	-6.05085804724585	6.05086	0.00207022
LPC (16:0)	1.0916e+06	1.05348e+06	1.19715e+06	208495	260441	264864	-2.18735034670783	2.18735	4.86803e-05
LPC (16:1)	4.72892e+06	1.96842e+06	4.71856e+06	139642	114030	115528	-4.95049882063249	4.9505	0.0160094
LPC (17:1)	331170	305307	390100	44897.4	41892.5	39527.5	-3.0227183020247	3.02272	0.000282139
LPC (18:1)	6.09533e+06	6.0191e+06	8.44957e+06	3.52959e+06	3.18919e+06	2.78011e+06	-1.11429008727178	1.11429	0.0111446
LPC (18:2)	8.81404e+07	8.27774e+07	8.78238e+07	2.49434e+07	4.31385e+07	1.75841e+07	-1.59471722148052	1.59472	0.00177423
LPC (18:3)	1.77921e+08	1.70143e+08	2.005e+08	2.64268e+07	2.43929e+07	2.1198e+07	-2.92923435416111	2.92923	6.68931e-05
LPC (19:1)	26190.9	74376.6	40403.3	66463.6	67015.1	44936	0.339837030491126	0.339837	0.47987
LPC (20e:1)	972697	908362	1.52174e+06	296651	157075	242901	-2.28826454157823	2.28826	0.0105213
LPE (16:1)	65830.2	78522.1	48823.5	6111.24	0.0001	0.0001	-4.98230450788437	4.9823	0.0021313
LPE (18:1)	390363	373020	361090	269206	210084	171939	-0.78801260494662	0.788013	0.0059277
LPE (18:2)	1.28365e+07	2.26521e+07	1.28637e+07	4.4893e+06	3.15903e+06	2.00544e+06	-2.32441838456635	2.32442	0.0182076
LPE (18:3)	3.35082e+06	2.93811e+06	1.91949e+06	521388	367544	250128	-2.84925955711113	2.84926	0.00551409
LPG (14:1)	139435	135541	130974	0.0001	0.0001	0.0001	-30.3336901412942	30.3337	6.38214e-07
LPG (16:0)	3.85178e+08	1.989e+08	1.7099e+08	2.0229e+07	1.52026e+07	1.01425e+07	-4.05031623560412	4.05032	0.0245716
LPG (16:1)	2.64987e+08	2.5335e+08	1.95827e+08	3.23521e+06	1.44072e+06	2.00498e+06	-6.74006886831814	6.74007	0.000384447
LPG (17:0)	577268	500916	461663	214122	149110	109702	-1.70307563908379	1.70308	0.00145741
LPG (17:1)	492084	486889	465855	0.0001	0.0001	2071.82	-9.44578033302897	9.44578	4.69743e-07
LPG (18:1)	342761	298561	263828	145743	154227	130830	-1.07113832882663	1.07114	0.00268236
LPG (18:2)	3.89966e+06	3.68285e+06	2.41121e+06	251383	217869	295499	-3.70795863427689	3.70796	0.0027022
LPG (18:3)	5.32298e+06	4.1632e+06	6.41806e+06	289637	205434	321105	-4.28438557735338	4.28439	0.00151968
LPG (18:4)	221389	254549	250395	0.0001	0.0001	0.0001	-31.1730214743707	31.173	2.04133e-05
LPI (16:0)	474480	485065	493955	123238	114096	133970	-1.96885535120724	1.96886	1.47695e-06
LPI (16:1)	797724	778711	640844	61142.7	62033.9	33688	-3.82119789570122	3.8212	0.000166592
LPI (18:1)	2.48971e+06	2.88751e+06	3.29689e+06	2.22369e+06	1.52467e+06	1.15675e+06	-0.822432661695072	0.822433	0.0322737
LPI (18:2)	1.88704e+07	1.92629e+07	1.51016e+07	6.17263e+06	4.69821e+06	3.22278e+06	-1.91733245128414	1.91733	0.00116294
LPI (18:3)	3.69541e+06	3.74478e+06	3.30108e+06	524740	363648	292501	-3.18522093836637	3.18522	3.41724e-05

## Sheet: 12day
LIPID	CON-12d	CON-12d	CON-12d	ND-12d	ND-12d	ND-12d	log2FC	|log2FC|	P	|log2FC|	P	significant different LIPIDS	CON-12d	CON-12d	CON-12d	ND-12d	ND-12d	ND-12d	log2FC	|log2FC|	P
MG (16:0)	5.9227e+06	5.67949e+06	4.26897e+06	1.00299e+06	692015	1.04699e+06	-2.53311155819136	2.53311	0.00115232	>=1	<0.05	MG (16:0)	5.9227e+06	5.67949e+06	4.26897e+06	1.00299e+06	692015	1.04699e+06	-2.53311155819136	2.53311	0.00115232
MG (16:1)	571770	723333	1.08349e+06	399843	410009	406274	-0.967813841870111	0.967814	0.0631126			MG (18:2)	1.60014e+06	1.57772e+06	1.66947e+06	10808.3	53886.9	12677.9	-5.96921346762707	5.96921	8.63742e-07
MG (18:2)	1.60014e+06	1.57772e+06	1.66947e+06	10808.3	53886.9	12677.9	-5.96921346762707	5.96921	8.63742e-07			MG (18:3)	1.35973e+07	1.3091e+07	2.15921e+07	281312	281408	288906	-5.8250741641904	5.82507	0.0045577
MG (18:3)	1.35973e+07	1.3091e+07	2.15921e+07	281312	281408	288906	-5.8250741641904	5.82507	0.0045577			DG (16:0_16:0)	7.52917e+06	6.7679e+06	1.07292e+07	2.06162e+07	2.30851e+07	2.23394e+07	1.3999116555968	1.39991	0.000645176
DG (16:0_16:0)	7.52917e+06	6.7679e+06	1.07292e+07	2.06162e+07	2.30851e+07	2.23394e+07	1.3999116555968	1.39991	0.000645176			DG (16:0_18:1)	708715	500965	401580	5.571e+06	6.08489e+06	5.6407e+06	3.42422712007253	3.42423	9.25316e-06
DG (16:0_18:1)	708715	500965	401580	5.571e+06	6.08489e+06	5.6407e+06	3.42422712007253	3.42423	9.25316e-06			DG (16:0_18:2)	4.37573e+06	3.23375e+06	2.65506e+06	2.61499e+07	2.68405e+07	2.67875e+07	2.95832163100889	2.95832	1.92611e-06
DG (16:0_18:2)	4.37573e+06	3.23375e+06	2.65506e+06	2.61499e+07	2.68405e+07	2.67875e+07	2.95832163100889	2.95832	1.92611e-06			DG (16:0_18:3)	4.61075e+06	3.7238e+06	6.35305e+06	1.19638e+07	1.17199e+07	1.12457e+07	1.24984641455513	1.24985	0.00108505
DG (16:0_18:3)	4.61075e+06	3.7238e+06	6.35305e+06	1.19638e+07	1.17199e+07	1.12457e+07	1.24984641455513	1.24985	0.00108505			DG (16:1_18:3)	2.72306e+06	2.71199e+06	2.97048e+06	781927	604460	582705	-2.09380819096169	2.09381	3.43429e-05
DG (16:1_18:3)	2.72306e+06	2.71199e+06	2.97048e+06	781927	604460	582705	-2.09380819096169	2.09381	3.43429e-05			DG (18:1_18:1)	668235	375085	87781.3	1.01244e+07	1.14842e+07	1.10097e+07	4.84988197944265	4.84988	1.70676e-05
DG (18:0_16:0)	989312	759098	1.00192e+06	1.46109e+06	1.71326e+06	1.39274e+06	0.731670553077924	0.731671	0.0084688			DG (18:1_18:2)	1.89476e+06	1.4091e+06	917515	3.14872e+07	3.50511e+07	3.33348e+07	4.56431051678288	4.56431	7.46938e-06
DG (18:1_18:1)	668235	375085	87781.3	1.01244e+07	1.14842e+07	1.10097e+07	4.84988197944265	4.84988	1.70676e-05			DG (18:1_18:3)	3.13437e+06	2.37961e+06	1.71377e+06	3.11893e+07	3.1991e+07	2.99246e+07	3.68723814702006	3.68724	2.50069e-06
DG (18:1_18:2)	1.89476e+06	1.4091e+06	917515	3.14872e+07	3.50511e+07	3.33348e+07	4.56431051678288	4.56431	7.46938e-06			DG (18:3_18:2)	9.39304e+06	8.04884e+06	8.21036e+06	2.43657e+07	2.49891e+07	2.25122e+07	1.48624455825256	1.48624	5.60512e-05
DG (18:1_18:3)	3.13437e+06	2.37961e+06	1.71377e+06	3.11893e+07	3.1991e+07	2.99246e+07	3.68723814702006	3.68724	2.50069e-06			TG (12:0_12:0_22:6)	33963.5	0.0001	102000	4.71988e+06	3.85972e+06	4.9717e+06	6.63906521348788	6.63907	0.000188522
DG (18:2_18:2)	7.32726e+06	3.73154e+06	2.57179e+06	5.96452e+06	9.57184e+06	9.5217e+06	0.878427359429199	0.878427	0.110532			TG (12:0_18:2_18:3)	3.48154e+06	1.8908e+06	3.13801e+06	4.32468e+07	4.74826e+07	5.41516e+07	4.08950804443338	4.08951	0.000144462
DG (18:3_18:2)	9.39304e+06	8.04884e+06	8.21036e+06	2.43657e+07	2.49891e+07	2.25122e+07	1.48624455825256	1.48624	5.60512e-05			TG (12:0_18:3_18:3)	5.84344e+06	3.10178e+06	5.43236e+06	8.46466e+07	8.82238e+07	9.10869e+07	4.19841196713745	4.19841	2.19988e-06
DG (18:3_18:3)	8.58567e+06	7.99884e+06	1.3598e+07	6.36155e+06	6.1917e+06	5.60843e+06	-0.732816738142168	0.732817	0.0889233			TG (12:0_18:3_22:6)	1.71977e+07	1.11472e+07	1.22059e+07	3.15038e+08	3.32345e+08	3.41336e+08	4.60776077562926	4.60776	2.37892e-06
TG (12:0_12:0_22:6)	33963.5	0.0001	102000	4.71988e+06	3.85972e+06	4.9717e+06	6.63906521348788	6.63907	0.000188522			TG (14:0_18:2_18:3)	2.9459e+07	1.63783e+07	1.60686e+07	1.15453e+09	1.20029e+09	1.22697e+09	5.85445588658911	5.85446	6.88669e-07
TG (12:0_18:2_18:3)	3.48154e+06	1.8908e+06	3.13801e+06	4.32468e+07	4.74826e+07	5.41516e+07	4.08950804443338	4.08951	0.000144462			TG (14:0_18:3_18:3)	1.22187e+08	7.01439e+07	4.66168e+07	3.81553e+09	3.76562e+09	3.98424e+09	5.59697528110655	5.59698	6.99764e-07
TG (12:0_18:3_18:3)	5.84344e+06	3.10178e+06	5.43236e+06	8.46466e+07	8.82238e+07	9.10869e+07	4.19841196713745	4.19841	2.19988e-06			TG (15:0_16:0_16:1)	294861	263381	259954	2.98206e+06	2.96432e+06	2.76325e+06	3.41209210661879	3.41209	3.17639e-06
TG (12:0_18:3_22:6)	1.71977e+07	1.11472e+07	1.22059e+07	3.15038e+08	3.32345e+08	3.41336e+08	4.60776077562926	4.60776	2.37892e-06			TG (15:0_16:0_18:2)	1.14164e+06	885631	751152	4.98368e+07	5.52404e+07	5.77604e+07	5.87302198820768	5.87302	2.19224e-05
TG (14:0_18:2_18:3)	2.9459e+07	1.63783e+07	1.60686e+07	1.15453e+09	1.20029e+09	1.22697e+09	5.85445588658911	5.85446	6.88669e-07			TG (15:0_16:0_18:3)	1.59009e+06	650115	814812	1.19373e+08	7.98399e+07	1.24423e+08	6.72704427878502	6.72704	0.00162449
TG (14:0_18:3_18:3)	1.22187e+08	7.01439e+07	4.66168e+07	3.81553e+09	3.76562e+09	3.98424e+09	5.59697528110655	5.59698	6.99764e-07			TG (15:0_16:1_18:3)	371944	199181	289982	1.70295e+07	1.93141e+07	1.8458e+07	5.99188222562984	5.99188	1.13416e-05
TG (15:0_16:0_16:1)	294861	263381	259954	2.98206e+06	2.96432e+06	2.76325e+06	3.41209210661879	3.41209	3.17639e-06			TG (15:0_18:2_18:3)	981024	542013	613295	4.5309e+07	4.65785e+07	4.56891e+07	6.00895663525667	6.00896	3.69592e-08
TG (15:0_16:0_18:2)	1.14164e+06	885631	751152	4.98368e+07	5.52404e+07	5.77604e+07	5.87302198820768	5.87302	2.19224e-05			TG (15:0_18:3_18:3)	876291	425320	659457	7.79725e+07	7.22105e+07	7.42756e+07	6.83866685447042	6.83867	1.61379e-06
TG (15:0_16:0_18:3)	1.59009e+06	650115	814812	1.19373e+08	7.98399e+07	1.24423e+08	6.72704427878502	6.72704	0.00162449			TG (16:0_12:0_16:0)	254822	304852	272752	3.72679e+06	4.5123e+06	4.37588e+06	3.92166830703657	3.92167	8.53902e-05
TG (15:0_16:1_18:3)	371944	199181	289982	1.70295e+07	1.93141e+07	1.8458e+07	5.99188222562984	5.99188	1.13416e-05			TG (16:0_12:0_18:1)	548545	436786	477565	1.11755e+07	1.27233e+07	1.29252e+07	4.65374847293737	4.65375	2.87737e-05
TG (15:0_18:2_18:3)	981024	542013	613295	4.5309e+07	4.65785e+07	4.56891e+07	6.00895663525667	6.00896	3.69592e-08			TG (16:0_12:0_18:2)	571454	382084	412551	1.55535e+07	1.69793e+07	1.58681e+07	5.14691026474286	5.14691	3.58459e-06
TG (15:0_18:3_18:3)	876291	425320	659457	7.79725e+07	7.22105e+07	7.42756e+07	6.83866685447042	6.83867	1.61379e-06			TG (16:0_12:0_18:3)	755718	476129	647930	2.83221e+07	2.95204e+07	3.27287e+07	5.59041881385948	5.59042	2.33871e-05
TG (16:0_12:0_16:0)	254822	304852	272752	3.72679e+06	4.5123e+06	4.37588e+06	3.92166830703657	3.92167	8.53902e-05			TG (16:0_12:1_22:6)	0.0001	0.0001	0.0001	3.24772e+06	3.17267e+06	3.51505e+06	34.9469023571695	34.9469	5.7753e-06
TG (16:0_12:0_18:1)	548545	436786	477565	1.11755e+07	1.27233e+07	1.29252e+07	4.65374847293737	4.65375	2.87737e-05			TG (16:0_14:0_16:0)	836973	704134	816011	1.23209e+07	1.38964e+07	1.08903e+07	3.97661844340583	3.97662	0.000183194
TG (16:0_12:0_18:2)	571454	382084	412551	1.55535e+07	1.69793e+07	1.58681e+07	5.14691026474286	5.14691	3.58459e-06			TG (16:0_14:0_18:2)	6.72719e+06	6.85802e+06	6.03875e+06	4.95298e+08	2.79769e+08	5.58577e+08	6.08661385280747	6.08661	0.00656002
TG (16:0_12:0_18:3)	755718	476129	647930	2.83221e+07	2.95204e+07	3.27287e+07	5.59041881385948	5.59042	2.33871e-05			TG (16:0_14:0_18:3)	3.03203e+07	1.82402e+07	1.85068e+07	1.0887e+09	1.1455e+09	1.16894e+09	5.66511148251307	5.66511	1.33091e-06
TG (16:0_12:1_22:6)	0.0001	0.0001	0.0001	3.24772e+06	3.17267e+06	3.51505e+06	34.9469023571695	34.9469	5.7753e-06			TG (16:0_14:2_18:2)	507496	287658	327096	1.45237e+07	1.63931e+07	1.46128e+07	5.34233858885191	5.34234	1.73966e-05
TG (16:0_14:0_16:0)	836973	704134	816011	1.23209e+07	1.38964e+07	1.08903e+07	3.97661844340583	3.97662	0.000183194			TG (16:0_14:3_17:0)	84903.4	78525	25410.7	8.62587e+06	8.85939e+06	9.59622e+06	7.16400431236616	7.164	6.80107e-06
TG (16:0_14:0_18:2)	6.72719e+06	6.85802e+06	6.03875e+06	4.95298e+08	2.79769e+08	5.58577e+08	6.08661385280747	6.08661	0.00656002			TG (16:0_16:0_16:0)	4.48584e+06	2.52356e+06	3.10209e+06	1.27859e+08	1.18136e+08	1.09592e+08	5.13613575397689	5.13614	2.67202e-05
TG (16:0_14:0_18:3)	3.03203e+07	1.82402e+07	1.85068e+07	1.0887e+09	1.1455e+09	1.16894e+09	5.66511148251307	5.66511	1.33091e-06			TG (16:0_16:0_16:1)	7.11093e+06	3.84448e+06	6.96702e+06	1.58766e+08	1.94635e+08	2.02693e+08	4.95548875094189	4.95549	0.000187726
TG (16:0_14:2_18:1)	2.37651e+07	1.385e+07	1.38177e+07	8.60712e+06	8.36493e+06	1.12261e+09	4.46967650524923	4.46968	0.384044			TG (16:0_16:0_17:0)	4082.38	124614	168103	5.48489e+06	4.84416e+06	4.32621e+06	5.62579075266342	5.62579	0.000145548
TG (16:0_14:2_18:2)	507496	287658	327096	1.45237e+07	1.63931e+07	1.46128e+07	5.34233858885191	5.34234	1.73966e-05			TG (16:0_16:0_17:1)	1.43252e+06	941057	711826	5.9148e+07	7.27361e+07	7.85994e+07	6.09210569690512	6.09211	0.000277124
TG (16:0_14:3_17:0)	84903.4	78525	25410.7	8.62587e+06	8.85939e+06	9.59622e+06	7.16400431236616	7.164	6.80107e-06			TG (16:0_16:0_18:1)	4.19499e+07	2.08307e+07	1.48548e+07	3.40425e+09	3.60431e+09	3.57996e+09	7.09157042632636	7.09157	6.48264e-07
TG (16:0_16:0_16:0)	4.48584e+06	2.52356e+06	3.10209e+06	1.27859e+08	1.18136e+08	1.09592e+08	5.13613575397689	5.13614	2.67202e-05			TG (16:0_16:0_18:2)	6.84185e+07	3.55417e+07	1.36501e+06	1.63764e+08	1.62245e+08	1.82167e+08	2.27048030610538	2.27048	0.00275226
TG (16:0_16:0_16:1)	7.11093e+06	3.84448e+06	6.96702e+06	1.58766e+08	1.94635e+08	2.02693e+08	4.95548875094189	4.95549	0.000187726			TG (16:0_16:0_18:3)	9.82446e+07	5.17794e+07	5.85121e+07	3.13656e+09	3.22063e+09	3.19711e+09	5.51778155577089	5.51778	4.46221e-08
TG (16:0_16:0_17:0)	4082.38	124614	168103	5.48489e+06	4.84416e+06	4.32621e+06	5.62579075266342	5.62579	0.000145548			TG (16:0_16:0_20:4)	76533.9	62473	96010.7	1.13999e+07	1.09435e+07	1.2802e+07	7.22442461586059	7.22442	3.15266e-05
TG (16:0_16:0_17:1)	1.43252e+06	941057	711826	5.9148e+07	7.27361e+07	7.85994e+07	6.09210569690512	6.09211	0.000277124			TG (16:0_16:1_18:1)	6.30948e+07	3.36837e+07	2.68727e+07	3.99021e+09	4.16676e+09	4.18296e+09	6.64091470695473	6.64091	3.37199e-07
TG (16:0_16:0_18:1)	4.19499e+07	2.08307e+07	1.48548e+07	3.40425e+09	3.60431e+09	3.57996e+09	7.09157042632636	7.09157	6.48264e-07			TG (16:0_16:1_18:3)	960108	469018	1.56503e+07	1.39532e+09	1.54599e+09	1.5837e+09	8.04951613666067	8.04952	1.29711e-05
TG (16:0_16:0_18:2)	6.84185e+07	3.55417e+07	1.36501e+06	1.63764e+08	1.62245e+08	1.82167e+08	2.27048030610538	2.27048	0.00275226			TG (16:0_17:0_18:1)	576639	266785	125906	1.05598e+08	1.05547e+08	1.09549e+08	8.36999381488073	8.36999	1.46346e-07
TG (16:0_16:0_18:3)	9.82446e+07	5.17794e+07	5.85121e+07	3.13656e+09	3.22063e+09	3.19711e+09	5.51778155577089	5.51778	4.46221e-08			TG (16:0_17:0_18:2)	1.58194e+06	893986	733389	1.98892e+08	2.04036e+08	2.18661e+08	7.59755295297963	7.59755	4.08022e-06
TG (16:0_16:0_20:4)	76533.9	62473	96010.7	1.13999e+07	1.09435e+07	1.2802e+07	7.22442461586059	7.22442	3.15266e-05			TG (16:0_17:0_18:3)	1.73366e+06	881302	836420	1.08042e+08	1.14763e+08	1.16936e+08	6.62111704163559	6.62112	1.99021e-06
TG (16:0_16:1_18:1)	6.30948e+07	3.36837e+07	2.68727e+07	3.99021e+09	4.16676e+09	4.18296e+09	6.64091470695473	6.64091	3.37199e-07			TG (16:0_17:1_18:3)	1.55341e+06	847667	927698	8.00833e+07	8.43762e+07	8.78782e+07	6.24422196316303	6.24422	3.31092e-06
TG (16:0_16:1_18:3)	960108	469018	1.56503e+07	1.39532e+09	1.54599e+09	1.5837e+09	8.04951613666067	8.04952	1.29711e-05			TG (16:0_18:1_18:1)	3.67249e+07	2.37648e+07	1.33108e+07	3.88775e+09	4.01366e+09	4.16159e+09	7.35274361223065	7.35274	9.33572e-07
TG (16:0_17:0_18:1)	576639	266785	125906	1.05598e+08	1.05547e+08	1.09549e+08	8.36999381488073	8.36999	1.46346e-07			TG (16:0_18:1_18:2)	6.31143e+07	3.35693e+07	2.42361e+07	9.26144e+09	9.32955e+09	9.36729e+09	7.85308241707241	7.85308	9.73136e-10
TG (16:0_17:0_18:2)	1.58194e+06	893986	733389	1.98892e+08	2.04036e+08	2.18661e+08	7.59755295297963	7.59755	4.08022e-06			TG (16:0_18:1_18:3)	8.46494e+07	7.94734e+07	5.74098e+07	8.85838e+09	9.02879e+09	8.97734e+09	6.92203837558385	6.92204	6.60096e-09
TG (16:0_17:0_18:3)	1.73366e+06	881302	836420	1.08042e+08	1.14763e+08	1.16936e+08	6.62111704163559	6.62112	1.99021e-06			TG (16:0_18:1_19:0)	156654	27617.8	49758.9	1.54739e+07	1.62667e+07	1.60025e+07	7.67245266891524	7.67245	2.97741e-07
TG (16:0_17:1_18:3)	1.55341e+06	847667	927698	8.00833e+07	8.43762e+07	8.78782e+07	6.24422196316303	6.24422	3.31092e-06			TG (16:0_18:1_23:0)	0.0001	0.0001	0.0001	2.52773e+06	2.55361e+06	2.92086e+06	34.6347140408612	34.6347	3.03242e-05
TG (16:0_18:1_18:1)	3.67249e+07	2.37648e+07	1.33108e+07	3.88775e+09	4.01366e+09	4.16159e+09	7.35274361223065	7.35274	9.33572e-07			TG (16:0_18:1_24:0)	190090	82499.9	0.0001	8.07859e+06	6.95324e+06	6.89944e+06	6.3301161366101	6.33012	4.92638e-05
TG (16:0_18:1_18:2)	6.31143e+07	3.35693e+07	2.42361e+07	9.26144e+09	9.32955e+09	9.36729e+09	7.85308241707241	7.85308	9.73136e-10			TG (16:0_18:2_18:3)	1.45622e+08	4.92484e+07	6.78797e+07	4.97548e+09	5.12405e+09	5.09068e+09	5.85330778429166	5.85331	8.20444e-08
TG (16:0_18:1_18:3)	8.46494e+07	7.94734e+07	5.74098e+07	8.85838e+09	9.02879e+09	8.97734e+09	6.92203837558385	6.92204	6.60096e-09			TG (16:0_18:2_19:0)	279091	303664	45936.5	2.34283e+07	2.06023e+07	1.7124e+07	6.60396508899294	6.60397	0.000380709
TG (16:0_18:1_19:0)	156654	27617.8	49758.9	1.54739e+07	1.62667e+07	1.60025e+07	7.67245266891524	7.67245	2.97741e-07			TG (16:0_18:3_18:3)	6.15905e+07	3.45263e+07	4.24584e+07	1.56813e+09	1.55181e+09	1.50191e+09	5.05972822335686	5.05973	2.55555e-07
TG (16:0_18:1_23:0)	0.0001	0.0001	0.0001	2.52773e+06	2.55361e+06	2.92086e+06	34.6347140408612	34.6347	3.03242e-05			TG (16:0_18:3_22:0)	124512	76599.9	0.0001	6.05292e+06	3.71144e+06	3.87836e+06	6.08399039441632	6.08399	0.00404349
TG (16:0_18:1_24:0)	190090	82499.9	0.0001	8.07859e+06	6.95324e+06	6.89944e+06	6.3301161366101	6.33012	4.92638e-05			TG (16:0_22:5_23:0)	84205.9	0.0001	0.0001	1.47344e+06	1.12708e+06	1.40644e+06	5.57244329064592	5.57244	0.000283975
TG (16:0_18:2_18:3)	1.45622e+08	4.92484e+07	6.78797e+07	4.97548e+09	5.12405e+09	5.09068e+09	5.85330778429166	5.85331	8.20444e-08			TG (16:1_14:0_18:3)	3.54212e+06	1.96779e+06	2.6819e+06	6.97283e+07	7.85586e+07	8.38054e+07	4.82437280499196	4.82437	5.52648e-05
TG (16:0_18:2_19:0)	279091	303664	45936.5	2.34283e+07	2.06023e+07	1.7124e+07	6.60396508899294	6.60397	0.000380709			TG (16:1_14:3_18:3)	713122	408539	880766	2.42505e+06	2.22384e+06	2.89687e+06	1.91391683550424	1.91392	0.00159666
TG (16:0_18:3_18:3)	6.15905e+07	3.45263e+07	4.24584e+07	1.56813e+09	1.55181e+09	1.50191e+09	5.05972822335686	5.05973	2.55555e-07			TG (16:1_16:1_18:2)	2.63058e+07	1.47276e+07	1.56128e+07	1.27774e+09	1.429e+09	1.46236e+09	6.20161268781825	6.20161	1.76364e-05
TG (16:0_18:3_22:0)	124512	76599.9	0.0001	6.05292e+06	3.71144e+06	3.87836e+06	6.08399039441632	6.08399	0.00404349			TG (16:1_18:3_18:3)	2.14534e+07	1.24082e+07	1.37475e+07	1.09481e+09	1.01917e+09	2.07723e+09	6.45998854870951	6.45999	0.0154385
TG (16:0_22:5_23:0)	84205.9	0.0001	0.0001	1.47344e+06	1.12708e+06	1.40644e+06	5.57244329064592	5.57244	0.000283975			TG (16:1e_18:3_18:3)	28237.6	72363.3	21903.7	3.68323e+06	4.29475e+06	4.90739e+06	6.71675574139267	6.71676	0.000274049
TG (16:1_14:0_18:3)	3.54212e+06	1.96779e+06	2.6819e+06	6.97283e+07	7.85586e+07	8.38054e+07	4.82437280499196	4.82437	5.52648e-05			TG (16:2e_18:3_18:3)	89904.5	34743.1	25147.4	3.42159e+06	3.69722e+06	3.65698e+06	6.16865989469356	6.16866	2.30738e-06
TG (16:1_14:3_18:3)	713122	408539	880766	2.42505e+06	2.22384e+06	2.89687e+06	1.91391683550424	1.91392	0.00159666			TG (17:0_18:1_18:1)	585277	310309	139898	1.18303e+08	1.3554e+08	1.229e+08	8.50713249336778	8.50713	1.70296e-05
TG (16:1_16:1_18:2)	2.63058e+07	1.47276e+07	1.56128e+07	1.27774e+09	1.429e+09	1.46236e+09	6.20161268781825	6.20161	1.76364e-05			TG (17:0_18:1_18:2)	925437	446520	325465	1.21674e+08	1.19198e+08	1.26174e+08	7.75647446891684	7.75647	4.80977e-07
TG (16:1_18:3_18:3)	2.14534e+07	1.24082e+07	1.37475e+07	1.09481e+09	1.01917e+09	2.07723e+09	6.45998854870951	6.45999	0.0154385			TG (18:0_16:0_16:0)	1.27242e+06	808275	1.06952e+06	2.31384e+07	2.48599e+07	2.19761e+07	4.47330377308183	4.4733	1.25058e-05
TG (16:1e_18:3_18:3)	28237.6	72363.3	21903.7	3.68323e+06	4.29475e+06	4.90739e+06	6.71675574139267	6.71676	0.000274049			TG (18:0_16:0_18:0)	483812	313346	323600	3.01651e+06	2.4702e+06	3.06176e+06	2.93118986612673	2.93119	0.000235022
TG (16:2e_18:3_18:3)	89904.5	34743.1	25147.4	3.42159e+06	3.69722e+06	3.65698e+06	6.16865989469356	6.16866	2.30738e-06			TG (18:0_16:0_18:1)	4.74042e+06	2.44399e+06	1.13496e+06	6.04909e+08	6.37932e+08	7.40316e+08	7.89710788159283	7.89711	8.61174e-05
TG (17:0_18:1_18:1)	585277	310309	139898	1.18303e+08	1.3554e+08	1.229e+08	8.50713249336778	8.50713	1.70296e-05			TG (18:0_17:0_18:2)	1.24889e+07	7.40644e+06	6.56643e+06	1.48237e+08	1.58671e+08	1.55151e+08	4.12609766771536	4.1261	2.20809e-06
TG (17:0_18:1_18:2)	925437	446520	325465	1.21674e+08	1.19198e+08	1.26174e+08	7.75647446891684	7.75647	4.80977e-07			TG (18:0_18:0_18:1)	579375	216491	68752.7	5.88044e+07	6.31987e+07	7.21513e+07	7.81092533501022	7.81093	8.10379e-05
TG (18:0_16:0_16:0)	1.27242e+06	808275	1.06952e+06	2.31384e+07	2.48599e+07	2.19761e+07	4.47330377308183	4.4733	1.25058e-05			TG (18:0_18:1_18:1)	3.28021e+06	1.53163e+06	604213	4.42312e+08	4.67924e+08	5.21069e+08	8.04587330480607	8.04587	3.35667e-05
TG (18:0_16:0_18:0)	483812	313346	323600	3.01651e+06	2.4702e+06	3.06176e+06	2.93118986612673	2.93119	0.000235022			TG (18:0_18:1_20:1)	95226.8	95963.1	34726.8	2.16088e+07	1.95581e+07	2.37818e+07	8.16736490792348	8.16736	5.99933e-05
TG (18:0_16:0_18:1)	4.74042e+06	2.44399e+06	1.13496e+06	6.04909e+08	6.37932e+08	7.40316e+08	7.89710788159283	7.89711	8.61174e-05			TG (18:0_18:2_18:3)	1.87076e+07	1.0036e+07	5.98702e+06	1.37564e+09	1.30726e+09	1.38891e+09	6.87331862642543	6.87332	7.80774e-07
TG (18:0_17:0_18:2)	1.24889e+07	7.40644e+06	6.56643e+06	1.48237e+08	1.58671e+08	1.55151e+08	4.12609766771536	4.1261	2.20809e-06			TG (18:1_17:1_18:2)	1.09461e+06	545830	465788	1.02726e+08	9.99661e+07	1.01117e+08	7.17235813603765	7.17236	2.70679e-08
TG (18:0_18:0_18:1)	579375	216491	68752.7	5.88044e+07	6.31987e+07	7.21513e+07	7.81092533501022	7.81093	8.10379e-05			TG (18:1_18:1_18:1)	1.3091e+07	6.85328e+06	3.52299e+06	2.48693e+09	2.42e+09	2.49106e+09	8.30033734997568	8.30034	4.75495e-08
TG (18:0_18:1_18:1)	3.28021e+06	1.53163e+06	604213	4.42312e+08	4.67924e+08	5.21069e+08	8.04587330480607	8.04587	3.35667e-05			TG (18:1_18:1_18:2)	1.15463e+07	6.14375e+06	3.39215e+06	1.32643e+09	1.23991e+09	1.26318e+09	7.50499637083036	7.505	1.04627e-06
TG (18:0_18:1_20:1)	95226.8	95963.1	34726.8	2.16088e+07	1.95581e+07	2.37818e+07	8.16736490792348	8.16736	5.99933e-05			TG (18:1_18:1_18:3)	499806	5.25355e+06	3.01596e+06	1.43425e+07	1.60072e+07	1.3496e+07	2.32190001150278	2.3219	0.00168968
TG (18:0_18:2_18:3)	1.87076e+07	1.0036e+07	5.98702e+06	1.37564e+09	1.30726e+09	1.38891e+09	6.87331862642543	6.87332	7.80774e-07			TG (18:1_18:1_24:0)	500295	133179	186331	6.25182e+06	5.1128e+06	5.30454e+06	4.34575707437526	4.34576	0.000140129
TG (18:1_14:2_18:2)	3.07924e+07	1.73679e+07	395755	2.49979e+07	2.13614e+07	2.29124e+07	0.512613769589409	0.512614	0.479185			TG (18:1_18:2_18:3)	1.9531e+07	1.10231e+07	8.09301e+06	9.90671e+08	9.7897e+08	9.81837e+08	6.25493411802856	6.25493	3.9416e-09
TG (18:1_17:1_18:2)	1.09461e+06	545830	465788	1.02726e+08	9.99661e+07	1.01117e+08	7.17235813603765	7.17236	2.70679e-08			TG (18:1_18:2_24:0)	150594	98078.5	96415.4	6.71278e+06	5.93682e+06	6.18816e+06	5.77051850288084	5.77052	1.13782e-05
TG (18:1_18:1_18:1)	1.3091e+07	6.85328e+06	3.52299e+06	2.48693e+09	2.42e+09	2.49106e+09	8.30033734997568	8.30034	4.75495e-08			TG (18:1_18:3_23:0)	0.0001	0.0001	0.0001	2.61609e+06	2.73041e+06	2.73024e+06	34.6480909417369	34.6481	2.39829e-07
TG (18:1_18:1_18:2)	1.15463e+07	6.14375e+06	3.39215e+06	1.32643e+09	1.23991e+09	1.26318e+09	7.50499637083036	7.505	1.04627e-06			TG (18:1e_18:3_18:3)	60145.4	0.0001	0.0001	1.21391e+07	1.79132e+07	1.30668e+07	9.48565492085967	9.48565	0.00131328
TG (18:1_18:1_18:3)	499806	5.25355e+06	3.01596e+06	1.43425e+07	1.60072e+07	1.3496e+07	2.32190001150278	2.3219	0.00168968			TG (18:2_17:1_18:2)	948714	508431	529562	6.14164e+07	5.9558e+07	5.86621e+07	6.49855669004879	6.49856	2.24346e-07
TG (18:1_18:1_24:0)	500295	133179	186331	6.25182e+06	5.1128e+06	5.30454e+06	4.34575707437526	4.34576	0.000140129			TG (18:2e_18:3_18:3)	233465	36853.9	22208.1	1.73814e+07	1.84537e+07	2.08484e+07	7.59821393337491	7.59821	5.24353e-05
TG (18:1_18:2_18:3)	1.9531e+07	1.10231e+07	8.09301e+06	9.90671e+08	9.7897e+08	9.81837e+08	6.25493411802856	6.25493	3.9416e-09			TG (18:3_12:3_22:3)	2.10819e+07	1.42568e+07	2.46532e+07	3.20166e+08	3.04492e+08	3.26513e+08	3.98686480849095	3.98686	2.08531e-06
TG (18:1_18:2_24:0)	150594	98078.5	96415.4	6.71278e+06	5.93682e+06	6.18816e+06	5.77051850288084	5.77052	1.13782e-05			TG (18:3_13:0_18:2)	208465	143388	119979	8.06839e+06	8.55065e+06	9.08754e+06	5.76771960227459	5.76772	9.06786e-06
TG (18:1_18:3_23:0)	0.0001	0.0001	0.0001	2.61609e+06	2.73041e+06	2.73024e+06	34.6480909417369	34.6481	2.39829e-07			TG (18:3_13:0_18:3)	564969	297599	408531	2.73095e+07	2.77812e+07	2.99662e+07	6.06428134284608	6.06428	4.47656e-06
TG (18:1e_18:3_18:3)	60145.4	0.0001	0.0001	1.21391e+07	1.79132e+07	1.30668e+07	9.48565492085967	9.48565	0.00131328			TG (18:3_14:1_18:3)	6.91678e+06	4.33437e+06	6.46663e+06	1.37399e+08	1.42266e+08	1.50887e+08	4.60291626669451	4.60292	4.35838e-06
TG (18:2_17:1_18:2)	948714	508431	529562	6.14164e+07	5.9558e+07	5.86621e+07	6.49855669004879	6.49856	2.24346e-07			TG (18:3_14:3_18:2)	7.26926e+06	4.43362e+06	7.86426e+06	2.60065e+07	2.53965e+07	2.80933e+07	2.02245421729294	2.02245	0.000116794
TG (18:2e_18:3_18:3)	233465	36853.9	22208.1	1.73814e+07	1.84537e+07	2.08484e+07	7.59821393337491	7.59821	5.24353e-05			TG (18:3_14:3_18:3)	1.1668e+07	7.55932e+06	1.74369e+07	4.77008e+07	4.35446e+07	4.59953e+07	1.90426430444803	1.90426	0.000419083
TG (18:3_12:3_22:3)	2.10819e+07	1.42568e+07	2.46532e+07	3.20166e+08	3.04492e+08	3.26513e+08	3.98686480849095	3.98686	2.08531e-06			TG (18:3_14:3_22:6)	7.93063e+06	5.17807e+06	8.99957e+06	9.15419e+07	8.77298e+07	8.90338e+07	3.60121821721721	3.60122	8.55959e-07
TG (18:3_12:4_22:2)	2.14944e+07	223333	7.90293e+06	5.08211e+06	1.83327e+07	5.59632e+06	-0.0299993211498225	0.0299993	0.979898			TG (18:3_17:1_18:2)	705995	329840	529546	2.74391e+07	2.76468e+07	2.68015e+07	5.70905544009835	5.70906	6.82648e-08
TG (18:3_13:0_18:2)	208465	143388	119979	8.06839e+06	8.55065e+06	9.08754e+06	5.76771960227459	5.76772	9.06786e-06			TG (18:3_17:1_18:3)	180673	49949.3	197210	4.92076e+06	5.31971e+06	4.91785e+06	5.14692151685045	5.14692	4.09944e-06
TG (18:3_13:0_18:3)	564969	297599	408531	2.73095e+07	2.77812e+07	2.99662e+07	6.06428134284608	6.06428	4.47656e-06			TG (18:3_18:2_18:2)	2.40614e+07	1.41956e+07	1.33424e+07	6.31216e+08	5.95572e+08	6.02741e+08	5.14797414428544	5.14797	8.23947e-07
TG (18:3_14:1_18:3)	6.91678e+06	4.33437e+06	6.46663e+06	1.37399e+08	1.42266e+08	1.50887e+08	4.60291626669451	4.60292	4.35838e-06			TG (18:3_18:2_18:3)	1.12643e+07	7.02059e+06	7.69714e+06	1.8581e+08	1.74841e+08	1.82297e+08	4.38522658899368	4.38523	1.00884e-06
TG (18:3_14:3_18:2)	7.26926e+06	4.43362e+06	7.86426e+06	2.60065e+07	2.53965e+07	2.80933e+07	2.02245421729294	2.02245	0.000116794			TG (18:3_18:3_18:3)	5.12719e+06	2.88363e+06	6.90481e+06	3.48353e+07	3.21464e+07	3.06107e+07	2.70994439774815	2.70994	8.40044e-05
TG (18:3_14:3_18:3)	1.1668e+07	7.55932e+06	1.74369e+07	4.77008e+07	4.35446e+07	4.59953e+07	1.90426430444803	1.90426	0.000419083			TG (18:4_12:4_23:1)	1.9049e+06	1.08582e+06	2.70717e+06	9.66727e+06	9.28255e+06	9.66592e+06	2.32831138580756	2.32831	9.50996e-05
TG (18:3_14:3_22:6)	7.93063e+06	5.17807e+06	8.99957e+06	9.15419e+07	8.77298e+07	8.90338e+07	3.60121821721721	3.60122	8.55959e-07			TG (18:4_15:0_18:3)	319512	131551	244137	1.21238e+07	1.19126e+07	1.22452e+07	5.70566820071897	5.70567	4.67784e-08
TG (18:3_17:1_18:2)	705995	329840	529546	2.74391e+07	2.76468e+07	2.68015e+07	5.70905544009835	5.70906	6.82648e-08			TG (18:4_16:0_18:1)	0.0726016	0.0001	0.0001	3.00511e+06	4.46735e+06	1.3478e+06	26.8522758493411	26.8523	0.0310019
TG (18:3_17:1_18:3)	180673	49949.3	197210	4.92076e+06	5.31971e+06	4.91785e+06	5.14692151685045	5.14692	4.09944e-06			TG (18:4_16:1_18:3)	2.04018e+07	1.19683e+07	2.58434e+07	4.41062e+08	4.42059e+08	4.51195e+08	4.5186002900292	4.5186	1.30409e-07
TG (18:3_18:2_18:2)	2.40614e+07	1.41956e+07	1.33424e+07	6.31216e+08	5.95572e+08	6.02741e+08	5.14797414428544	5.14797	8.23947e-07			TG (18:4_17:0_18:4)	1.21655e+06	782702	1.3321e+06	5.63679e+06	5.36859e+06	5.97777e+06	2.34992509366411	2.34993	4.78582e-05
TG (18:3_18:2_18:3)	1.12643e+07	7.02059e+06	7.69714e+06	1.8581e+08	1.74841e+08	1.82297e+08	4.38522658899368	4.38523	1.00884e-06			TG (19:0_18:1_18:1)	50587.1	0.0001	0.0001	1.16148e+07	1.23123e+07	1.33628e+07	9.52579748594377	9.5258	1.66849e-05
TG (18:3_18:3_18:3)	5.12719e+06	2.88363e+06	6.90481e+06	3.48353e+07	3.21464e+07	3.06107e+07	2.70994439774815	2.70994	8.40044e-05			TG (19:1_18:3_18:3)	4.09294e+06	2.65606e+06	2.97556e+06	5.57746e+07	4.83016e+07	5.66106e+07	4.04647506219339	4.04648	4.71683e-05
TG (18:4_12:4_23:1)	1.9049e+06	1.08582e+06	2.70717e+06	9.66727e+06	9.28255e+06	9.66592e+06	2.32831138580756	2.32831	9.50996e-05			TG (19:1_18:3_18:4)	4.15052e+06	2.32114e+06	2.57698e+06	4.91721e+07	4.87503e+07	4.95035e+07	4.02614435660975	4.02614	1.85805e-07
TG (18:4_15:0_18:3)	319512	131551	244137	1.21238e+07	1.19126e+07	1.22452e+07	5.70566820071897	5.70567	4.67784e-08			TG (19:1_18:4_18:4)	4.32572e+06	2.87882e+06	4.96359e+06	4.70834e+07	4.73536e+07	4.90124e+07	3.55936102905681	3.55936	9.0338e-07
TG (18:4_16:0_18:1)	0.0726016	0.0001	0.0001	3.00511e+06	4.46735e+06	1.3478e+06	26.8522758493411	26.8523	0.0310019			TG (20:0_18:1_18:1)	391912	189676	23097.4	4.59435e+07	5.12747e+07	5.51227e+07	7.9769034042729	7.9769	4.52971e-05
TG (18:4_16:1_18:3)	2.04018e+07	1.19683e+07	2.58434e+07	4.41062e+08	4.42059e+08	4.51195e+08	4.5186002900292	4.5186	1.30409e-07			TG (20:0_18:3_18:3)	1.12906e+06	374508	115824	3.32614e+07	2.0084e+07	2.83695e+07	5.65707201445547	5.65707	0.00228772
TG (18:4_17:0_18:4)	1.21655e+06	782702	1.3321e+06	5.63679e+06	5.36859e+06	5.97777e+06	2.34992509366411	2.34993	4.78582e-05			TG (20:0e_18:2_18:3)	38597.7	117838	27857.6	8.62986e+06	1.03488e+07	8.33657e+06	7.21155825663353	7.21156	0.000135343
TG (19:0_18:1_18:1)	50587.1	0.0001	0.0001	1.16148e+07	1.23123e+07	1.33628e+07	9.52579748594377	9.5258	1.66849e-05			TG (20:1_18:1_18:1)	230939	141577	37030.6	4.42193e+07	3.65481e+07	3.69822e+07	8.16747829501912	8.16748	9.57168e-05
TG (19:1_18:3_18:3)	4.09294e+06	2.65606e+06	2.97556e+06	5.57746e+07	4.83016e+07	5.66106e+07	4.04647506219339	4.04648	4.71683e-05			TG (20:1_18:1_18:2)	542825	45291.7	26171.8	4.97368e+07	6.65413e+07	6.75814e+07	8.22547177669276	8.22547	0.000455222
TG (19:1_18:3_18:4)	4.15052e+06	2.32114e+06	2.57698e+06	4.91721e+07	4.87503e+07	4.95035e+07	4.02614435660975	4.02614	1.85805e-07			TG (20:1_18:1_18:3)	605598	216013	36071.9	3.6007e+07	3.35288e+07	3.34752e+07	6.9081392217603	6.90814	2.34082e-06
TG (19:1_18:4_18:4)	4.32572e+06	2.87882e+06	4.96359e+06	4.70834e+07	4.73536e+07	4.90124e+07	3.55936102905681	3.55936	9.0338e-07			TG (20:3e_18:3_18:3)	59494.7	74128.3	0.0001	1.53931e+07	1.40903e+07	4.56314e+06	7.99319326138316	7.99319	0.0296143
TG (20:0_18:1_18:1)	391912	189676	23097.4	4.59435e+07	5.12747e+07	5.51227e+07	7.9769034042729	7.9769	4.52971e-05			TG (20:3e_18:4_18:4)	69274.9	82023.4	0.0001	6.15392e+06	5.67264e+06	6.86875e+06	6.94913728746585	6.94914	5.92972e-05
TG (20:0_18:3_18:3)	1.12906e+06	374508	115824	3.32614e+07	2.0084e+07	2.83695e+07	5.65707201445547	5.65707	0.00228772			TG (22:0_18:2_18:2)	372928	92410.3	36415.5	1.7583e+07	1.82461e+07	1.94613e+07	6.7839068361364	6.78391	5.26163e-06
TG (20:0e_18:2_18:3)	38597.7	117838	27857.6	8.62986e+06	1.03488e+07	8.33657e+06	7.21155825663353	7.21156	0.000135343			TG (22:0_18:3_18:3)	165854	44272.7	0.0001	7.18209e+06	5.95924e+06	6.92701e+06	6.57751532102013	6.57752	6.09756e-05
TG (20:1_18:1_18:1)	230939	141577	37030.6	4.42193e+07	3.65481e+07	3.69822e+07	8.16747829501912	8.16748	9.57168e-05			TG (22:2_12:2_22:6)	0.0988618	0.0107431	0.0001	6.46305e+06	5.50107e+06	5.29275e+06	27.2289669293769	27.229	9.0116e-05
TG (20:1_18:1_18:2)	542825	45291.7	26171.8	4.97368e+07	6.65413e+07	6.75814e+07	8.22547177669276	8.22547	0.000455222			TG (24:0_18:2_18:3)	438337	227211	89563.9	3.49848e+06	2.67473e+06	3.3268e+06	3.65316625887026	3.65317	0.000421327
TG (20:1_18:1_18:3)	605598	216013	36071.9	3.6007e+07	3.35288e+07	3.34752e+07	6.9081392217603	6.90814	2.34082e-06			TG (25:0_14:3_18:0)	19705.6	0.0001	25142.7	5.33559e+06	6.69817e+06	6.91484e+06	8.72282229346328	8.72282	0.000218233
TG (20:3e_18:3_18:3)	59494.7	74128.3	0.0001	1.53931e+07	1.40903e+07	4.56314e+06	7.99319326138316	7.99319	0.0296143			TG (25:0_18:1_18:2)	0.0001	0.0001	0.0001	1.57038e+06	1.26683e+06	1.48334e+06	33.7455327685469	33.7455	9.01321e-05
TG (20:3e_18:4_18:4)	69274.9	82023.4	0.0001	6.15392e+06	5.67264e+06	6.86875e+06	6.94913728746585	6.94914	5.92972e-05			TG (26:0_16:0_18:1)	29201.1	44856.5	0.0001	1.97239e+06	1.18533e+06	1.337e+06	5.92343783696681	5.92344	0.00364709
TG (22:0_18:2_18:2)	372928	92410.3	36415.5	1.7583e+07	1.82461e+07	1.94613e+07	6.7839068361364	6.78391	5.26163e-06			MGDG (16:0_16:1)	383445	426200	802760	78893.7	175423	82830.5	-2.25776404757787	2.25776	0.0360444
TG (22:0_18:3_18:3)	165854	44272.7	0.0001	7.18209e+06	5.95924e+06	6.92701e+06	6.57751532102013	6.57752	6.09756e-05			MGDG (16:0_16:2)	692974	765003	1.1951e+06	30411.6	0.0001	10100.2	-6.03318090174131	6.03318	0.00516849
TG (22:2_12:2_22:6)	0.0988618	0.0107431	0.0001	6.46305e+06	5.50107e+06	5.29275e+06	27.2289669293769	27.229	9.0116e-05			MGDG (16:0_16:4)	227460	232799	448883	5854.98	40792.3	34653.7	-3.48316143517833	3.48316	0.02007
TG (24:0_18:2_18:3)	438337	227211	89563.9	3.49848e+06	2.67473e+06	3.3268e+06	3.65316625887026	3.65317	0.000421327			MGDG (16:0_18:1)	3.15718e+06	3.13866e+06	3.69175e+06	1.59806e+07	1.51074e+07	3.05263e+07	2.62506020037608	2.62506	0.0263126
TG (25:0_14:3_18:0)	19705.6	0.0001	25142.7	5.33559e+06	6.69817e+06	6.91484e+06	8.72282229346328	8.72282	0.000218233			MGDG (16:1_16:2)	1.74953e+06	1.84072e+06	2.75123e+06	293993	235070	268024	-2.99201067902048	2.99201	0.00447552
TG (25:0_18:1_18:2)	0.0001	0.0001	0.0001	1.57038e+06	1.26683e+06	1.48334e+06	33.7455327685469	33.7455	9.01321e-05			MGDG (16:1_16:3)	6.20276e+06	6.36027e+06	1.24149e+07	295308	310002	356297	-4.69906448228423	4.69906	0.0173274
TG (26:0_16:0_18:1)	29201.1	44856.5	0.0001	1.97239e+06	1.18533e+06	1.337e+06	5.92343783696681	5.92344	0.00364709			MGDG (17:1_16:3)	485236	286363	385494	74093	105899	131131	-1.8949499811569	1.89495	0.00916662
MGDG (14:0_16:3)	83883.6	86905.6	313693	0.0001	3.58218e+06	0.0001	2.88632103067232	2.88632	0.436809			MGDG (17:1_18:3)	352557	329458	495824	88880.7	85768.8	53783.9	-2.36629627730299	2.3663	0.00401492
MGDG (16:0_16:0)	260618	261495	389898	163071	137782	190415	-0.892543880278745	0.892544	0.0369862			MGDG (18:1_17:0)	6085.35	14697.7	41222.9	439507	396852	330325	4.23386475499547	4.23386	0.000388469
MGDG (16:0_16:1)	383445	426200	802760	78893.7	175423	82830.5	-2.25776404757787	2.25776	0.0360444			MGDG (18:1_18:2)	1.1421e+06	670846	993864	199620	177062	146392	-2.42384427020848	2.42384	0.00554893
MGDG (16:0_16:2)	692974	765003	1.1951e+06	30411.6	0.0001	10100.2	-6.03318090174131	6.03318	0.00516849			MGDG (18:2_16:2)	3.09776e+07	3.15565e+07	3.50437e+07	6.1027e+06	6.31984e+06	6.7177e+06	-2.34994463027527	2.34994	3.41992e-05
MGDG (16:0_16:3)	6.92304e+06	6.55874e+06	2.07698e+07	507689	267412	499527	-4.74802493791021	4.74802	0.07854			MGDG (18:2_16:3)	9.06743e+07	8.93702e+07	8.39644e+07	1.07161e+07	2.10993e+07	1.21427e+07	-2.58638729065793	2.58639	4.44517e-05
MGDG (16:0_16:4)	227460	232799	448883	5854.98	40792.3	34653.7	-3.48316143517833	3.48316	0.02007			MGDG (18:2_16:4)	1.65529e+06	1.81389e+06	2.20091e+06	99437	125392	136044	-3.97380549881214	3.97381	0.000402647
MGDG (16:0_18:0)	165250	190778	642497	745706	671943	699609	1.084327191368	1.08433	0.075743			MGDG (18:2_18:2)	7.23198e+06	7.05019e+06	1.15923e+07	454110	494276	331566	-4.33736511147527	4.33737	0.00526247
MGDG (16:0_18:1)	3.15718e+06	3.13866e+06	3.69175e+06	1.59806e+07	1.51074e+07	3.05263e+07	2.62506020037608	2.62506	0.0263126			MGDG (18:2_18:3)	1.70689e+07	1.73538e+07	1.71524e+07	454117	389184	514307	-5.24753623308279	5.24754	5.4625e-09
MGDG (16:0_18:2)	7.13115e+06	7.21409e+06	7.02968e+06	6.38855e+06	5.95284e+06	6.08742e+06	-0.213956466637345	0.213956	0.00214078			MGDG (18:3_14:2)	1.44098e+07	1.40437e+07	3.04807e+07	59685.8	46511.3	40526.4	-8.64985980852041	8.64986	0.0224343
MGDG (16:0_18:3)	7.63911e+06	7.66632e+06	1.44098e+07	4.45614e+06	3.43142e+06	7.29329e+06	-0.968950521308292	0.968951	0.128156			MGDG (18:3_15:1)	353880	182872	240449	71700	11245.7	73256.1	-2.314877286252	2.31488	0.0188208
MGDG (16:1_16:2)	1.74953e+06	1.84072e+06	2.75123e+06	293993	235070	268024	-2.99201067902048	2.99201	0.00447552			MGDG (18:3_15:3)	1.66114e+06	1.66847e+06	2.45161e+06	76298.4	134935	81756.1	-4.30245211358485	4.30245	0.00224283
MGDG (16:1_16:3)	6.20276e+06	6.36027e+06	1.24149e+07	295308	310002	356297	-4.69906448228423	4.69906	0.0173274			MGDG (18:3_16:3)	3.48138e+08	3.37771e+08	3.94436e+08	6.83744e+07	1.42865e+08	7.21123e+07	-1.93082596435472	1.93083	0.00088002
MGDG (16:1_18:2)	3.9784e+06	4.2049e+06	3.17041e+06	3.22712e+06	3.516e+06	3.61001e+06	-0.133095286024291	0.133095	0.37507			MGDG (18:3_16:4)	9.25501e+06	4.53804e+06	4.72829e+06	831995	762907	862521	-2.91397034309876	2.91397	0.0255184
MGDG (17:1_16:3)	485236	286363	385494	74093	105899	131131	-1.8949499811569	1.89495	0.00916662			MGDG (18:3_17:2)	222525	264995	342285	0.0001	0.0001	0.0001	-31.365162750638	31.3652	0.00139514
MGDG (17:1_18:3)	352557	329458	495824	88880.7	85768.8	53783.9	-2.36629627730299	2.3663	0.00401492			MGDG (18:3_17:3)	585612	554619	1.28845e+06	0.0001	0.0001	0.0001	-32.9144912549772	32.9145	0.0278206
MGDG (18:0_16:3)	101028	57848.5	106513	4.45614e+06	0.0001	0.0001	4.06960922297106	4.06961	0.40026			MGDG (18:3_18:3)	4.03603e+07	3.79296e+07	6.94347e+07	2.40166e+06	2.42309e+06	1.23395e+06	-4.6077588467942	4.60776	0.00957339
MGDG (18:1_16:3)	3.84783e+06	4.32219e+06	5.82128e+06	3.74032e+06	3.93714e+06	4.07018e+06	-0.252159247384717	0.252159	0.282248			MGDG (20:1e_16:0)	388398	375040	744452	0.0001	0.0001	0.0001	-32.2268499077214	32.2268	0.0142036
MGDG (18:1_17:0)	6085.35	14697.7	41222.9	439507	396852	330325	4.23386475499547	4.23386	0.000388469			MGDG (20:1e_18:2)	383961	390038	595209	15222.5	27022.2	55617.2	-3.80645114102526	3.80645	0.00384702
MGDG (18:1_18:1)	135983	165023	110908	203544	162211	173384	0.388316605408591	0.388317	0.100342			DGDG (16:0_16:1)	1.01202e+06	1.00656e+06	1.65926e+06	365188	561404	560549	-1.30631762414543	1.30632	0.0320624
MGDG (18:1_18:2)	1.1421e+06	670846	993864	199620	177062	146392	-2.42384427020848	2.42384	0.00554893			DGDG (16:0_16:2)	535826	560460	999726	2308.67	0.0001	22525.2	-6.39919620490442	6.3992	0.0102126
MGDG (18:2_16:2)	3.09776e+07	3.15565e+07	3.50437e+07	6.1027e+06	6.31984e+06	6.7177e+06	-2.34994463027527	2.34994	3.41992e-05			DGDG (16:0_17:1)	235725	243487	224918	438878	517626	504847	1.05339028715762	1.05339	0.000540433
MGDG (18:2_16:3)	9.06743e+07	8.93702e+07	8.39644e+07	1.07161e+07	2.10993e+07	1.21427e+07	-2.58638729065793	2.58639	4.44517e-05			DGDG (16:0_18:1)	1.2169e+07	1.16098e+07	9.04058e+06	7.24816e+07	6.41572e+07	6.33738e+07	2.60747124083857	2.60747	5.40928e-05
MGDG (18:2_16:4)	1.65529e+06	1.81389e+06	2.20091e+06	99437	125392	136044	-3.97380549881214	3.97381	0.000402647			DGDG (16:0_18:3)	2.63051e+07	2.77331e+07	3.74523e+07	9.40079e+07	1.02251e+08	9.99484e+07	1.69491479246533	1.69491	9.02377e-05
MGDG (18:2_18:2)	7.23198e+06	7.05019e+06	1.15923e+07	454110	494276	331566	-4.33736511147527	4.33737	0.00526247			DGDG (17:0_18:3)	163663	60671.2	104727	589245	449740	476988	2.20381715723352	2.20382	0.00161126
MGDG (18:2_18:3)	1.70689e+07	1.73538e+07	1.71524e+07	454117	389184	514307	-5.24753623308279	5.24754	5.4625e-09			DGDG (18:2_14:0)	1.22452e+06	1.26547e+06	1.12701e+06	282025	364102	375444	-1.82400531087367	1.82401	6.82278e-05
MGDG (18:3_14:2)	1.44098e+07	1.40437e+07	3.04807e+07	59685.8	46511.3	40526.4	-8.64985980852041	8.64986	0.0224343			DGDG (18:2_16:3)	2.11907e+07	2.08213e+07	1.48834e+07	4.11183e+06	4.82529e+06	4.61622e+06	-2.06966434950275	2.06966	0.0021552
MGDG (18:3_15:1)	353880	182872	240449	71700	11245.7	73256.1	-2.314877286252	2.31488	0.0188208			DGDG (18:2_18:2)	9.73893e+06	9.86478e+06	7.09342e+06	64696.4	142481	78048.7	-6.54843261340475	6.54843	0.000622198
MGDG (18:3_15:3)	1.66114e+06	1.66847e+06	2.45161e+06	76298.4	134935	81756.1	-4.30245211358485	4.30245	0.00224283			DGDG (18:2_18:3)	5.02687e+07	2.68119e+07	2.23681e+07	846379	451425	524724	-5.76993838987823	5.76994	0.0197839
MGDG (18:3_16:3)	3.48138e+08	3.37771e+08	3.94436e+08	6.83744e+07	1.42865e+08	7.21123e+07	-1.93082596435472	1.93083	0.00088002			DGDG (18:3_14:1)	1.86168e+06	1.90288e+06	2.45262e+06	41565.4	168045	107552	-4.2929654633607	4.29297	0.000532566
MGDG (18:3_16:4)	9.25501e+06	4.53804e+06	4.72829e+06	831995	762907	862521	-2.91397034309876	2.91397	0.0255184			DGDG (18:3_15:3)	270114	271066	376273	6348.24	26896	18688.9	-4.14290775531859	4.14291	0.00127812
MGDG (18:3_17:2)	222525	264995	342285	0.0001	0.0001	0.0001	-31.365162750638	31.3652	0.00139514			DGDG (18:3_16:4)	313072	321043	313448	27234.8	25335.9	42033.4	-3.32424774920076	3.32425	1.09591e-06
MGDG (18:3_17:3)	585612	554619	1.28845e+06	0.0001	0.0001	0.0001	-32.9144912549772	32.9145	0.0278206			DGDG (18:3_17:2)	284642	280320	305914	9454.12	7022.67	0.0001	-5.72396080492395	5.72396	4.51975e-06
MGDG (18:3_18:3)	4.03603e+07	3.79296e+07	6.94347e+07	2.40166e+06	2.42309e+06	1.23395e+06	-4.6077588467942	4.60776	0.00957339			DGDG (18:3_17:3)	491303	466661	785254	0.0001	9474.24	13660.8	-6.23553117061787	6.23553	0.00499779
MGDG (20:1e_16:0)	388398	375040	744452	0.0001	0.0001	0.0001	-32.2268499077214	32.2268	0.0142036			DGDG (18:3_18:3)	4.81758e+07	4.91317e+07	5.95691e+07	4.15568e+06	2.50764e+06	2.22615e+06	-4.14138869773666	4.14139	0.000182645
MGDG (20:1e_16:1)	104531	112176	321670	0.0001	0.0001	0.0001	-30.7410097960294	30.741	0.0651739			DGDG (20:1e_16:0)	1.76259e+06	1.73796e+06	3.04866e+06	495254	473190	551246	-2.10754345587728	2.10754	0.0180305
MGDG (20:1e_16:3)	1.45821e+06	1.47974e+06	5.99072e+06	0.0001	0.0001	0.0001	-34.7927629340602	34.7928	0.119539			DGDG (20:1e_16:2)	66342.7	64018.2	108945	0.0001	0.0001	0.0001	-29.5712454216704	29.5712	0.00546203
MGDG (20:1e_18:2)	383961	390038	595209	15222.5	27022.2	55617.2	-3.80645114102526	3.80645	0.00384702			DGDG (20:1e_16:3)	1.12771e+06	1.11744e+06	2.76112e+06	0.0001	0.0001	0.0001	-33.9580561179069	33.9581	0.0378331
MGDG (20:1e_18:3)	819096	810926	3.27385e+06	0.0001	0.0001	0.0001	-33.9282411098057	33.9282	0.116865			DGDG (20:1e_18:2)	689146	808941	951156	0.0001	0.0001	0.0001	-32.9266543581928	32.9267	0.00041979
DGDG (14:0_18:3)	2.75137e+06	2.50233e+06	3.34864e+06	2.50622e+06	2.5472e+06	2.41109e+06	-0.204682816126859	0.204683	0.210142			SQDG (14:0_18:3)	996686	908111	1.69445e+06	6625.61	17289.4	4842.4	-6.9676191589234	6.96762	0.00873992
DGDG (15:0_18:3)	326979	295267	495795	350317	352375	395227	-0.0262024739226968	0.0262025	0.921493			SQDG (16:0_14:0)	1.65565e+06	1.63855e+06	2.41469e+06	199841	202145	241085	-3.15015726175043	3.15016	0.00274702
DGDG (16:0_16:0)	1.49013e+06	1.47357e+06	1.80397e+06	1.12448e+06	1.27994e+06	1.42853e+06	-0.314827547267377	0.314828	0.0881089			SQDG (16:0_16:1)	9.37533e+06	8.88698e+06	1.44161e+07	940858	923308	914105	-3.55607679172573	3.55608	0.00486646
DGDG (16:0_16:1)	1.01202e+06	1.00656e+06	1.65926e+06	365188	561404	560549	-1.30631762414543	1.30632	0.0320624			SQDG (16:0_16:2)	3.22367e+06	3.29198e+06	5.63338e+06	0.0001	8723.82	0.0001	-10.4435936945199	10.4436	0.00693947
DGDG (16:0_16:2)	535826	560460	999726	2308.67	0.0001	22525.2	-6.39919620490442	6.3992	0.0102126			SQDG (16:0_16:3)	1.00795e+07	1.00747e+07	2.16065e+07	104510	141478	124671	-6.81591017769678	6.81591	0.0229631
DGDG (16:0_16:3)	4.47269e+06	4.39385e+06	1.28552e+07	68919.9	73095.8	80022.7	-6.61218495693447	6.61218	0.0631214			SQDG (16:0_17:1)	1.63995e+06	1.64517e+06	1.6902e+06	355719	466807	318821	-2.12405351717223	2.12405	1.1107e-05
DGDG (16:0_17:1)	235725	243487	224918	438878	517626	504847	1.05339028715762	1.05339	0.000540433			SQDG (16:0_17:3)	2.45899e+06	2.55266e+06	3.71401e+06	454697	496016	503266	-2.58526025747883	2.58526	0.00388025
DGDG (16:0_18:0)	723403	703133	1.20037e+06	639850	632806	736729	-0.386611166741348	0.386611	0.282489			SQDG (16:0_18:2)	4.51186e+07	4.52136e+07	3.43069e+07	4.07876e+06	4.19929e+06	3.99268e+06	-3.34446493377818	3.34446	0.000492577
DGDG (16:0_18:1)	1.2169e+07	1.16098e+07	9.04058e+06	7.24816e+07	6.41572e+07	6.33738e+07	2.60747124083857	2.60747	5.40928e-05			SQDG (16:0_18:3)	3.07713e+08	2.97603e+08	3.93966e+08	8.93479e+07	8.80074e+07	8.76022e+07	-1.91513071300582	1.91513	0.00132119
DGDG (16:0_18:2)	4.61032e+07	4.55236e+07	4.2073e+07	4.58e+07	4.81432e+07	4.51132e+07	0.0566723695356088	0.0566724	0.315366			SQDG (16:1_18:3)	1.66082e+06	1.64017e+06	3.34695e+06	29918	57589.5	45415	-5.64424979776792	5.64425	0.0184632
DGDG (16:0_18:3)	2.63051e+07	2.77331e+07	3.74523e+07	9.40079e+07	1.02251e+08	9.99484e+07	1.69491479246533	1.69491	9.02377e-05			SQDG (18:2_18:3)	4.35938e+06	3.32841e+06	5.27298e+06	21268.7	38965.6	45973.4	-6.93111826999982	6.93112	0.00158617
DGDG (16:1_18:2)	3.02366e+07	3.37831e+06	3.83613e+07	9.81399e+07	1.11697e+06	1.02558e+08	1.48743662928612	1.48744	0.280923			SQDG (18:3_16:3)	1.7896e+06	1.72768e+06	3.49644e+06	10587.9	18756.1	7705.81	-7.56456948911305	7.56457	0.015961
DGDG (17:0_18:3)	163663	60671.2	104727	589245	449740	476988	2.20381715723352	2.20382	0.00161126			SQDG (18:3_18:3)	3.36226e+07	3.35974e+07	4.88854e+07	1.44422e+07	1.43321e+07	1.4215e+07	-1.43338440022953	1.43338	0.00873631
DGDG (18:1_16:3)	1.08976e+07	4.20454e+06	9.1612e+06	3.89362e+06	1.1699e+06	5.37792e+06	-1.21645601495699	1.21646	0.121896			MGMG (14:0)	1.20759e+06	1.20688e+06	1.69002e+06	91527.3	60690	79411.5	-4.14731406295946	4.14731	0.00131799
DGDG (18:2_14:0)	1.22452e+06	1.26547e+06	1.12701e+06	282025	364102	375444	-1.82400531087367	1.82401	6.82278e-05			MGMG (14:1)	834216	806438	953347	55515.9	71125.9	60011.8	-3.79674481417345	3.79674	5.96494e-05
DGDG (18:2_16:2)	1.01337e+07	1.11831e+07	9.1612e+06	6.20261e+06	6.80372e+06	7.72618e+06	-0.555875336471053	0.555875	0.0114015			MGMG (14:2)	37334.4	36106.7	42533.2	0.0001	0.0001	0.0001	-28.5261946626167	28.5262	3.97479e-05
DGDG (18:2_16:3)	2.11907e+07	2.08213e+07	1.48834e+07	4.11183e+06	4.82529e+06	4.61622e+06	-2.06966434950275	2.06966	0.0021552			MGMG (14:3)	33495.4	32277.4	46983.6	0.0001	0.0001	0.0001	-28.4856000017542	28.4856	0.00133895
DGDG (18:2_18:2)	9.73893e+06	9.86478e+06	7.09342e+06	64696.4	142481	78048.7	-6.54843261340475	6.54843	0.000622198			MGMG (15:0)	38067.2	32070.8	52492.1	2914.44	3069.02	0.0001	-4.35719088086387	4.35719	0.00318673
DGDG (18:2_18:3)	5.02687e+07	2.68119e+07	2.23681e+07	846379	451425	524724	-5.76993838987823	5.76994	0.0197839			MGMG (15:2)	34600.5	52743.9	53148.3	0.0001	0.0001	0.0001	-28.8028862136634	28.8029	0.00156364
DGDG (18:3_14:1)	1.86168e+06	1.90288e+06	2.45262e+06	41565.4	168045	107552	-4.2929654633607	4.29297	0.000532566			MGMG (15:3)	249075	211643	305023	3735.67	2223.2	7644.4	-5.81482951117212	5.81483	0.000767726
DGDG (18:3_15:3)	270114	271066	376273	6348.24	26896	18688.9	-4.14290775531859	4.14291	0.00127812			MGMG (16:0)	1.35176e+07	1.37048e+07	1.21695e+07	3.19019e+06	2.39667e+06	2.66197e+06	-2.25564223990426	2.25564	4.2172e-05
DGDG (18:3_16:3)	1.11538e+08	1.09517e+08	1.03083e+08	7.57818e+07	8.84901e+07	8.12894e+07	-0.400520930896863	0.400521	0.00425558			MGMG (16:2)	3.32977e+07	3.39165e+07	3.36086e+07	2.35022e+06	2.1168e+06	2.38357e+06	-3.87944844782887	3.87945	9.45254e-09
DGDG (18:3_16:4)	313072	321043	313448	27234.8	25335.9	42033.4	-3.32424774920076	3.32425	1.09591e-06			MGMG (16:3)	1.38268e+09	8.87845e+08	1.66907e+09	4.38427e+07	4.08107e+07	6.17006e+07	-4.75051435832008	4.75051	0.00519381
DGDG (18:3_17:2)	284642	280320	305914	9454.12	7022.67	0.0001	-5.72396080492395	5.72396	4.51975e-06			MGMG (16:4)	486949	392597	558816	5170	4622.67	16333.1	-5.7828112540591	5.78281	0.000619772
DGDG (18:3_17:3)	491303	466661	785254	0.0001	9474.24	13660.8	-6.23553117061787	6.23553	0.00499779			MGMG (17:1)	320915	273100	394282	0.0001	0.0001	0.0001	-31.6173358325208	31.6173	0.000729178
DGDG (18:3_18:3)	4.81758e+07	4.91317e+07	5.95691e+07	4.15568e+06	2.50764e+06	2.22615e+06	-4.14138869773666	4.14139	0.000182645			MGMG (17:2)	133503	120844	208895	0.0001	0.0001	0.0001	-30.5241550258558	30.5242	0.0049338
DGDG (19:1_16:3)	362214	315663	368197	425081	417117	406110	0.254990665683463	0.254991	0.0182409			MGMG (17:3)	406864	398493	848204	0.0001	0.0001	0.0001	-32.3598939812984	32.3599	0.0206362
DGDG (20:1e_16:0)	1.76259e+06	1.73796e+06	3.04866e+06	495254	473190	551246	-2.10754345587728	2.10754	0.0180305			MGMG (18:0)	29678.3	26707.4	23436.9	0.0001	0.0001	0.0001	-27.987261139148	27.9873	0.000122568
DGDG (20:1e_16:2)	66342.7	64018.2	108945	0.0001	0.0001	0.0001	-29.5712454216704	29.5712	0.00546203			MGMG (18:1)	3.34928e+06	3.17672e+06	2.32875e+06	131155	126003	108014	-4.59980278253875	4.5998	0.00085443
DGDG (20:1e_16:3)	1.12771e+06	1.11744e+06	2.76112e+06	0.0001	0.0001	0.0001	-33.9580561179069	33.9581	0.0378331			MGMG (18:2)	1.8581e+07	1.84e+07	1.97002e+07	133004	115769	110976	-7.29973865981707	7.29974	1.31705e-06
DGDG (20:1e_18:2)	689146	808941	951156	0.0001	0.0001	0.0001	-32.9266543581928	32.9267	0.00041979			MGMG (18:3)	5.97355e+07	1.06489e+08	1.96079e+08	548033	945673	985549	-7.19114626535143	7.19115	0.0400044
DGDG (20:1e_18:3)	574342	605371	1.65046e+06	0.0001	0.0001	0.0001	-33.1352071416682	33.1352	0.0559454			DGMG (12:0)	54893	55807.7	77992.2	0.0001	0.0001	0.0001	-29.2284304400806	29.2284	0.00113557
SQDG (14:0_18:3)	996686	908111	1.69445e+06	6625.61	17289.4	4842.4	-6.9676191589234	6.96762	0.00873992			DGMG (14:0)	2.95867e+06	2.87559e+06	3.34799e+06	183952	138892	255777	-3.98815855681681	3.98816	4.35533e-05
SQDG (16:0_14:0)	1.65565e+06	1.63855e+06	2.41469e+06	199841	202145	241085	-3.15015726175043	3.15016	0.00274702			DGMG (14:1)	202513	160595	159499	3305.37	0.0001	4073.09	-6.14626049859854	6.14626	0.000269092
SQDG (16:0_16:0)	1.60811e+08	1.59353e+08	1.94206e+08	9.24988e+07	9.36645e+07	9.32147e+07	-0.880588622255912	0.880589	0.00234053			DGMG (15:0)	122972	143411	121206	15661	11334.4	26258.8	-2.86355807731348	2.86356	0.000185839
SQDG (16:0_16:1)	9.37533e+06	8.88698e+06	1.44161e+07	940858	923308	914105	-3.55607679172573	3.55608	0.00486646			DGMG (15:3)	32896.1	27788.8	30383.8	0.0001	0.0001	0.0001	-28.1774185030778	28.1774	3.28723e-05
SQDG (16:0_16:2)	3.22367e+06	3.29198e+06	5.63338e+06	0.0001	8723.82	0.0001	-10.4435936945199	10.4436	0.00693947			DGMG (16:0)	1.68119e+08	1.7238e+08	5.77583e+07	2.31902e+07	1.46168e+07	3.13702e+07	-2.52533251059803	2.52533	0.0441262
SQDG (16:0_16:3)	1.00795e+07	1.00747e+07	2.16065e+07	104510	141478	124671	-6.81591017769678	6.81591	0.0229631			DGMG (16:1)	6.42662e+06	2.89589e+06	5.74043e+06	538882	401997	802789	-3.11080495730296	3.1108	0.0150547
SQDG (16:0_17:1)	1.63995e+06	1.64517e+06	1.6902e+06	355719	466807	318821	-2.12405351717223	2.12405	1.1107e-05			DGMG (16:3)	1.17157e+08	1.13363e+08	1.04513e+08	3.84922e+06	2.97859e+06	5.03402e+06	-4.81990487303504	4.8199	9.14794e-06
SQDG (16:0_17:3)	2.45899e+06	2.55266e+06	3.71401e+06	454697	496016	503266	-2.58526025747883	2.58526	0.00388025			DGMG (16:4)	278743	279516	243657	0.0001	0.0001	2963.68	-8.07992073362859	8.07992	2.33477e-05
SQDG (16:0_18:0)	1.49319e+06	1.46371e+06	750071	803625	771077	815413	-0.63315971277292	0.63316	0.145537			DGMG (17:1)	256833	251191	302010	0.0001	0.0001	0.0001	-31.3303718173815	31.3304	7.37563e-05
SQDG (16:0_18:1)	1.50981e+07	1.77061e+07	1.16995e+07	7.90615e+06	8.08283e+06	7.66981e+06	-0.911546916189954	0.911547	0.0163162			DGMG (17:2)	148037	120161	145042	0.0001	2797.81	0.0001	-7.20653824820528	7.20654	0.000103754
SQDG (16:0_18:2)	4.51186e+07	4.52136e+07	3.43069e+07	4.07876e+06	4.19929e+06	3.99268e+06	-3.34446493377818	3.34446	0.000492577			DGMG (17:3)	326202	336453	459999	0.0001	0.0001	0.0001	-31.8012311369161	31.8012	0.000959268
SQDG (16:0_18:3)	3.07713e+08	2.97603e+08	3.93966e+08	8.93479e+07	8.80074e+07	8.76022e+07	-1.91513071300582	1.91513	0.00132119			DGMG (18:0)	46551.3	44959.1	29264.6	0.0001	0.0001	0.0001	-28.5847120857082	28.5847	0.00187393
SQDG (16:1_18:3)	1.66082e+06	1.64017e+06	3.34695e+06	29918	57589.5	45415	-5.64424979776792	5.64425	0.0184632			DGMG (18:1)	1.77286e+06	1.79774e+06	1.30651e+06	92744.9	113891	104161	-3.97198516010536	3.97199	0.000679517
SQDG (18:2_18:3)	4.35938e+06	3.32841e+06	5.27298e+06	21268.7	38965.6	45973.4	-6.93111826999982	6.93112	0.00158617			DGMG (18:2)	2.71118e+07	2.69532e+07	2.45471e+07	103497	110798	128504	-7.84124352545242	7.84124	6.09741e-06
SQDG (18:3_16:3)	1.7896e+06	1.72768e+06	3.49644e+06	10587.9	18756.1	7705.81	-7.56456948911305	7.56457	0.015961			DGMG (18:3)	5.83095e+07	5.41739e+07	7.09316e+07	764282	748415	1.0602e+06	-6.15557332982955	6.15557	0.000280253
SQDG (18:3_18:3)	3.36226e+07	3.35974e+07	4.88854e+07	1.44422e+07	1.43321e+07	1.4215e+07	-1.43338440022953	1.43338	0.00873631			SQMG (12:0)	29347.2	27832.3	49754.5	0.0001	0.0001	0.0001	-28.409110652896	28.4091	0.0072679
MGMG (14:0)	1.20759e+06	1.20688e+06	1.69002e+06	91527.3	60690	79411.5	-4.14731406295946	4.14731	0.00131799			SQMG (14:0)	353052	317786	568936	0.0001	0.0001	0.0001	-31.9443947255418	31.9444	0.00623621
MGMG (14:1)	834216	806438	953347	55515.9	71125.9	60011.8	-3.79674481417345	3.79674	5.96494e-05			SQMG (16:0)	4.44532e+08	2.22417e+08	2.01893e+08	5.49124e+06	3.43468e+06	6.13463e+06	-5.85024701536955	5.85025	0.0215191
MGMG (14:2)	37334.4	36106.7	42533.2	0.0001	0.0001	0.0001	-28.5261946626167	28.5262	3.97479e-05			SQMG (16:1)	4.09011e+06	3.89715e+06	6.95549e+06	0.0001	0.0001	0.0001	-35.5356929816503	35.5357	0.00729722
MGMG (14:3)	33495.4	32277.4	46983.6	0.0001	0.0001	0.0001	-28.4856000017542	28.4856	0.00133895			SQMG (16:3)	4.4001e+06	4.19072e+06	8.35692e+06	0.0001	3286.47	3072.5	-11.3800117022827	11.38	0.0140647
MGMG (15:0)	38067.2	32070.8	52492.1	2914.44	3069.02	0.0001	-4.35719088086387	4.35719	0.00318673			SQMG (17:0)	255892	219900	217052	101048	24170.6	79932.8	-1.75584501368608	1.75585	0.00339202
MGMG (15:2)	34600.5	52743.9	53148.3	0.0001	0.0001	0.0001	-28.8028862136634	28.8029	0.00156364			SQMG (17:1)	786643	787208	875211	0.0001	0.0001	0.0001	-32.9265477316937	32.9265	1.0046e-05
MGMG (15:3)	249075	211643	305023	3735.67	2223.2	7644.4	-5.81482951117212	5.81483	0.000767726			SQMG (17:2)	124644	143263	226323	0.0001	0.0001	0.0001	-30.6175731596129	30.6176	0.00620844
MGMG (16:0)	1.35176e+07	1.37048e+07	1.21695e+07	3.19019e+06	2.39667e+06	2.66197e+06	-2.25564223990426	2.25564	4.2172e-05			SQMG (17:3)	399308	335631	786033	0.0001	0.0001	0.0001	-32.2393121119638	32.2393	0.0227043
MGMG (16:1)	4.17531e+06	4.10076e+06	8.41227e+06	2.40025e+06	2.3334e+06	2.57174e+06	-1.1918095416278	1.19181	0.0934549			SQMG (18:1)	7.52724e+06	6.96934e+06	5.05358e+06	23113.5	7945.84	13528.9	-8.77630158547695	8.7763	0.000969778
MGMG (16:2)	3.32977e+07	3.39165e+07	3.36086e+07	2.35022e+06	2.1168e+06	2.38357e+06	-3.87944844782887	3.87945	9.45254e-09			SQMG (18:2)	1.32057e+07	1.23729e+07	1.34158e+07	34965.6	3075.73	28880.7	-9.18656954773995	9.18657	2.17208e-06
MGMG (16:3)	1.38268e+09	8.87845e+08	1.66907e+09	4.38427e+07	4.08107e+07	6.17006e+07	-4.75051435832008	4.75051	0.00519381			SQMG (18:3)	9.41767e+07	5.07611e+07	1.32228e+08	917747	497016	812134	-6.95957338423422	6.95957	0.0176298
MGMG (16:4)	486949	392597	558816	5170	4622.67	16333.1	-5.7828112540591	5.78281	0.000619772			SQMG (18:4)	272137	306591	404148	0.0001	0.0001	0.0001	-31.6094011871426	31.6094	0.00115732
MGMG (17:0)	101650	96579.3	152169	126624	56869.3	39471.2	-0.652184302884741	0.652184	0.255058			SQMG (18:5)	116122	97050	173831	0.0001	0.0001	0.0001	-30.2647337577202	30.2647	0.00502772
MGMG (17:1)	320915	273100	394282	0.0001	0.0001	0.0001	-31.6173358325208	31.6173	0.000729178			SQMG (20:4)	753932	672311	527399	0.0001	0.0001	0.0001	-32.6004841419429	32.6005	0.000600278
MGMG (17:2)	133503	120844	208895	0.0001	0.0001	0.0001	-30.5241550258558	30.5242	0.0049338			SQMG (20:5)	940379	908969	911794	0.0001	2502.96	0.0001	-10.1074131275551	10.1074	8.61182e-08
MGMG (17:3)	406864	398493	848204	0.0001	0.0001	0.0001	-32.3598939812984	32.3599	0.0206362			SQMG (20:6)	450765	454733	753974	0.397612	24657.3	24751.4	-5.06980350943094	5.0698	0.00597806
MGMG (18:0)	29678.3	26707.4	23436.9	0.0001	0.0001	0.0001	-27.987261139148	27.9873	0.000122568			PC (15:0_18:3)	140259	130930	243718	15717.3	38002.4	10510.5	-3.00298837857002	3.00299	0.0155023
MGMG (18:1)	3.34928e+06	3.17672e+06	2.32875e+06	131155	126003	108014	-4.59980278253875	4.5998	0.00085443			PC (16:1_16:1)	1.1072e+06	1.16024e+06	1.46473e+06	609913	564493	486932	-1.1676670671753	1.16767	0.00413404
MGMG (18:2)	1.8581e+07	1.84e+07	1.97002e+07	133004	115769	110976	-7.29973865981707	7.29974	1.31705e-06			PC (16:1_18:2)	3.16368e+07	3.21194e+07	4.05372e+07	671313	1.49839e+06	816101	-5.12638318443505	5.12638	0.000311288
MGMG (18:3)	5.97355e+07	1.06489e+08	1.96079e+08	548033	945673	985549	-7.19114626535143	7.19115	0.0400044			PC (18:1_18:2)	5.36225e+06	5.31644e+06	5.62968e+06	1.43829e+07	1.54012e+07	1.45958e+07	1.44429328473785	1.44429	8.67533e-06
DGMG (12:0)	54893	55807.7	77992.2	0.0001	0.0001	0.0001	-29.2284304400806	29.2284	0.00113557			PC (18:1_18:3)	1.46922e+07	1.44675e+07	1.72607e+07	3.6251e+07	3.50713e+07	3.58134e+07	1.20660872161052	1.20661	2.99053e-05
DGMG (14:0)	2.95867e+06	2.87559e+06	3.34799e+06	183952	138892	255777	-3.98815855681681	3.98816	4.35533e-05			PC (18:2_18:2)	47030.6	216487	197004	4.41912e+07	4.50482e+07	4.36783e+07	8.17304960658224	8.17305	4.16822e-08
DGMG (14:1)	202513	160595	159499	3305.37	0.0001	4073.09	-6.14626049859854	6.14626	0.000269092			PC (18:3_18:2)	1.95281e+07	3.87147e+07	3.73354e+07	7.32947e+07	7.72921e+07	7.3812e+07	1.23131143169461	1.23131	0.00242875
DGMG (15:0)	122972	143411	121206	15661	11334.4	26258.8	-2.86355807731348	2.86356	0.000185839			PC (18:3_20:3)	181375	187764	398354	0.0001	0.0001	0.0001	-31.2525421639097	31.2525	0.0229859
DGMG (15:3)	32896.1	27788.8	30383.8	0.0001	0.0001	0.0001	-28.1774185030778	28.1774	3.28723e-05			PC (19:0_18:3)	145054	169331	298142	0.0001	0.0001	0.0001	-30.9271634069965	30.9272	0.0126642
DGMG (16:0)	1.68119e+08	1.7238e+08	5.77583e+07	2.31902e+07	1.46168e+07	3.13702e+07	-2.52533251059803	2.52533	0.0441262			PC (20:1e_16:0)	827275	893387	1.42127e+06	495924	392510	427856	-1.25517660126673	1.25518	0.0330145
DGMG (16:1)	6.42662e+06	2.89589e+06	5.74043e+06	538882	401997	802789	-3.11080495730296	3.1108	0.0150547			PC (20:1e_18:1)	245666	256760	309988	27441.8	12923.3	0.0001	-4.33103552565869	4.33104	0.000272905
DGMG (16:3)	1.17157e+08	1.13363e+08	1.04513e+08	3.84922e+06	2.97859e+06	5.03402e+06	-4.81990487303504	4.8199	9.14794e-06			PC (20:1e_18:2)	935373	962655	1.10501e+06	0.0001	0.0001	0.0001	-33.2207399317276	33.2207	4.48832e-05
DGMG (16:4)	278743	279516	243657	0.0001	0.0001	2963.68	-8.07992073362859	8.07992	2.33477e-05			PC (20:4e_18:3)	114971	100022	178620	0.0001	0.0001	0.0001	-30.2891692639488	30.2892	0.00552547
DGMG (17:0)	119132	113376	115666	73533.9	35498.6	154623	-0.40115993939002	0.40116	0.467963			PE (16:0_18:1)	351118	449900	492399	973298	1.0772e+06	1.03871e+06	1.25605046486978	1.25605	0.000317481
DGMG (17:1)	256833	251191	302010	0.0001	0.0001	0.0001	-31.3303718173815	31.3304	7.37563e-05			PE (16:0_18:2)	3.40238e+06	4.02795e+06	6.41259e+06	1.71754e+07	2.09503e+07	2.16218e+07	2.10972962657376	2.10973	0.000769962
DGMG (17:2)	148037	120161	145042	0.0001	2797.81	0.0001	-7.20653824820528	7.20654	0.000103754			PG (16:0_16:0)	3.9453e+07	2.64951e+07	2.65908e+07	6.8268e+07	6.69055e+07	7.12669e+07	1.15759293906009	1.15759	0.00107361
DGMG (17:3)	326202	336453	459999	0.0001	0.0001	0.0001	-31.8012311369161	31.8012	0.000959268			PG (16:0_16:1)	1.44318e+07	1.3739e+07	1.43659e+07	1.98229e+06	1.95919e+06	2.15596e+06	-2.80243362845999	2.80243	7.60926e-07
DGMG (18:0)	46551.3	44959.1	29264.6	0.0001	0.0001	0.0001	-28.5847120857082	28.5847	0.00187393			PG (16:0_17:0)	390001	187146	161111	1.15034e+06	1.10625e+06	1.48873e+06	2.34289030421865	2.34289	0.00205907
DGMG (18:1)	1.77286e+06	1.79774e+06	1.30651e+06	92744.9	113891	104161	-3.97198516010536	3.97199	0.000679517			PG (16:0_18:1)	6.29389e+06	4.32415e+06	4.40169e+06	1.60234e+07	1.55784e+07	1.57879e+07	1.6577156801555	1.65772	8.03523e-05
DGMG (18:2)	2.71118e+07	2.69532e+07	2.45471e+07	103497	110798	128504	-7.84124352545242	7.84124	6.09741e-06			PG (16:0_18:3)	7.82432e+07	7.19253e+07	7.07749e+07	1.08453e+07	1.02823e+07	2.1743e+07	-2.36561724793423	2.36562	0.000173683
DGMG (18:3)	5.83095e+07	5.41739e+07	7.09316e+07	764282	748415	1.0602e+06	-6.15557332982955	6.15557	0.000280253			PG (16:1_16:1)	298753	327765	347663	0.0001	0.0001	0.0001	-31.5965805252024	31.5966	2.16651e-05
SQMG (12:0)	29347.2	27832.3	49754.5	0.0001	0.0001	0.0001	-28.409110652896	28.4091	0.0072679			PG (16:1_18:1)	1.39616e+06	3.00378e+06	3.05504e+06	278421	353528	344987	-2.93186650715364	2.93187	0.0166621
SQMG (14:0)	353052	317786	568936	0.0001	0.0001	0.0001	-31.9443947255418	31.9444	0.00623621			PG (16:1_18:2)	3.3788e+07	6.93515e+07	3.81127e+07	1.19449e+07	1.21799e+07	1.23662e+07	-1.95266295440341	1.95266	0.0356386
SQMG (16:0)	4.44532e+08	2.22417e+08	2.01893e+08	5.49124e+06	3.43468e+06	6.13463e+06	-5.85024701536955	5.85025	0.0215191			PG (16:1_18:3)	7.30182e+07	6.29122e+07	6.31137e+07	8.61882e+06	9.74282e+06	8.67048e+06	-2.88034071068509	2.88034	6.88103e-05
SQMG (16:1)	4.09011e+06	3.89715e+06	6.95549e+06	0.0001	0.0001	0.0001	-35.5356929816503	35.5357	0.00729722			PG (17:1_18:3)	548756	195243	294566	0.0001	12481.4	0.0001	-6.3786629789907	6.37866	0.0314737
SQMG (16:2)	115148	1.33939e+06	2.32985e+06	0.0001	0.0001	0.0001	-33.5543787778554	33.5544	0.120245			PG (18:3_18:2)	231422	260126	298782	11959.6	9136.17	17535.9	-4.35460077504503	4.3546	0.00021885
SQMG (16:3)	4.4001e+06	4.19072e+06	8.35692e+06	0.0001	3286.47	3072.5	-11.3800117022827	11.38	0.0140647			PG (18:3_18:3)	710657	526643	531597	9053.78	31887.4	13195.8	-5.03009335267327	5.03009	0.000719609
SQMG (17:0)	255892	219900	217052	101048	24170.6	79932.8	-1.75584501368608	1.75585	0.00339202			PI (16:0_18:1)	5.25111e+06	5.20275e+06	4.99138e+06	1.22599e+07	1.13449e+07	1.09599e+07	1.16213635039093	1.16214	8.51877e-05
SQMG (17:1)	786643	787208	875211	0.0001	0.0001	0.0001	-32.9265477316937	32.9265	1.0046e-05			PI (20:1e_18:2)	157601	162764	264025	0.0001	0.0001	0.0001	-30.8593237194987	30.8593	0.0049203
SQMG (17:2)	124644	143263	226323	0.0001	0.0001	0.0001	-30.6175731596129	30.6176	0.00620844			PS (18:2_18:2)	1.00157e+06	1.19431e+06	1.89051e+06	5.02831e+06	6.11491e+06	6.16237e+06	2.08234074706585	2.08234	0.000654351
SQMG (17:3)	399308	335631	786033	0.0001	0.0001	0.0001	-32.2393121119638	32.2393	0.0227043			LPC (16:0)	894676	904220	1.30313e+06	290376	277361	276619	-1.87728783430319	1.87729	0.00502956
SQMG (18:1)	7.52724e+06	6.96934e+06	5.05358e+06	23113.5	7945.84	13528.9	-8.77630158547695	8.7763	0.000969778			LPC (16:1)	1.19946e+06	805288	1.9042e+06	45236	56679.9	74100	-4.47300179478052	4.473	0.0179945
SQMG (18:2)	1.32057e+07	1.23729e+07	1.34158e+07	34965.6	3075.73	28880.7	-9.18656954773995	9.18657	2.17208e-06			LPC (17:1)	123890	110684	115773	13459.3	0.0001	7458.55	-4.06597891732601	4.06598	3.63921e-05
SQMG (18:3)	9.41767e+07	5.07611e+07	1.32228e+08	917747	497016	812134	-6.95957338423422	6.95957	0.0176298			LPC (18:1)	3.94086e+06	4.25374e+06	3.24769e+06	1.30589e+06	1.11927e+06	1.27846e+06	-1.62736670807683	1.62737	0.00104292
SQMG (18:4)	272137	306591	404148	0.0001	0.0001	0.0001	-31.6094011871426	31.6094	0.00115732			LPC (18:3)	5.58861e+07	5.4817e+07	9.84689e+07	6.87307e+06	5.7813e+06	3.65386e+06	-3.68101859745766	3.68102	0.0111402
SQMG (18:5)	116122	97050	173831	0.0001	0.0001	0.0001	-30.2647337577202	30.2647	0.00502772			LPC (19:1)	35795.3	20068.2	37329.1	12935.2	7855.9	16850.9	-1.30787202430793	1.30787	0.038561
SQMG (20:4)	753932	672311	527399	0.0001	0.0001	0.0001	-32.6004841419429	32.6005	0.000600278			LPC (20e:1)	742149	728530	1.08076e+06	150012	36285.1	104641	-3.13252654447382	3.13253	0.00326992
SQMG (20:5)	940379	908969	911794	0.0001	2502.96	0.0001	-10.1074131275551	10.1074	8.61182e-08			LPE (18:1)	192808	182203	272964	53238.6	44854.8	41420.4	-2.21553043985929	2.21553	0.00420164
SQMG (20:6)	450765	454733	753974	0.397612	24657.3	24751.4	-5.06980350943094	5.0698	0.00597806			LPG (14:1)	50909.1	57292	55100.8	0.0001	0.0001	0.0001	-29.0199322276957	29.0199	8.33574e-06
PA (16:0_18:2)	440113	432671	629453	933074	830007	2.45256e+06	1.48864118416341	1.48864	0.16215			LPG (16:0)	3.45179e+07	3.15669e+07	5.43648e+07	3.51303e+06	2.3004e+06	3.58646e+06	-3.67964336855218	3.67964	0.00668707
PA (16:0_18:3)	189038	131521	447462	107991	95992.1	355132	-0.457999842263613	0.458	0.617266			LPG (16:1)	1.07826e+08	5.33606e+07	5.55126e+07	589680	796662	994573	-6.50803703278422	6.50804	0.0159742
PC (12:0_22:6)	3.62898e+06	3.83416e+06	9.31042e+06	1.93654e+06	3.35678e+06	2.26375e+06	-1.15029083444606	1.15029	0.182919			LPG (17:0)	252548	257801	600992	44348	27724.1	57188.6	-3.10394738586122	3.10395	0.0472542
PC (15:0_18:3)	140259	130930	243718	15717.3	38002.4	10510.5	-3.00298837857002	3.00299	0.0155023			LPG (17:1)	178686	177290	255448	0.0001	0.0001	0.0001	-30.9245623245271	30.9246	0.00139381
PC (16:0_18:1)	3.5006e+06	3.64802e+06	3.27126e+06	3.81716e+06	3.50498e+06	3.15466e+06	0.00785963429994292	0.00785963	0.93557			LPG (18:1)	244229	236119	138764	69924.5	63060.5	76254.9	-1.5650430207708	1.56504	0.0160387
PC (16:0_18:2)	2.13931e+07	2.05534e+07	1.68962e+07	3.24205e+07	3.25408e+07	2.91148e+07	0.676966006619753	0.676966	0.00272939			LPG (18:2)	1.44602e+06	1.43137e+06	681485	153251	127727	140897	-3.0765338575858	3.07653	0.0143707
PC (16:0_18:3)	2.9898e+07	3.03112e+07	3.8597e+07	1.76146e+07	1.79712e+07	1.69455e+07	-0.911421506594023	0.911422	0.00564045			LPG (18:3)	4.35801e+06	4.36227e+06	4.42338e+06	177589	90116.8	140683	-5.00828094269151	5.00828	2.18921e-08
PC (16:1_16:1)	1.1072e+06	1.16024e+06	1.46473e+06	609913	564493	486932	-1.1676670671753	1.16767	0.00413404			LPG (18:4)	121336	98123.9	74597.2	0.0001	0.0001	0.0001	-29.8684864103393	29.8685	0.00190682
PC (16:1_18:1)	38412.4	167294	301902	3.23589e+07	103698	108967	6.00375294900857	6.00375	0.37643			LPI (16:0)	321114	307554	389246	115202	122561	151165	-1.3880437619053	1.38804	0.00160073
PC (16:1_18:2)	3.16368e+07	3.21194e+07	4.05372e+07	671313	1.49839e+06	816101	-5.12638318443505	5.12638	0.000311288			LPI (16:1)	290767	357224	422873	8810.5	0.0001	24223.6	-5.01867542601815	5.01868	0.000873658
PC (18:0_18:1)	161613	181251	110821	120746	89117.7	112365	-0.493606216373422	0.493606	0.129687			LPI (18:1)	1.96928e+06	1.99149e+06	1.66012e+06	354832	191951	412349	-2.55099724492726	2.551	0.000245891
PC (18:0_18:2)	605403	608327	317733	758190	595982	657633	0.393579096663118	0.393579	0.210096			LPI (18:2)	6.52599e+06	5.95241e+06	5.91526e+06	996456	716962	1.46498e+06	-2.53283757051394	2.53284	6.66534e-05
PC (18:0_18:3)	802827	812817	805777	592495	444313	494377	-0.661204347996391	0.661204	0.00243934			LPI (18:3)	1.55819e+06	1.55571e+06	2.59738e+06	106245	62968.8	144961	-4.18417393111792	4.18417	0.00662756
PC (18:1_18:1)	447589	791806	450453	805115	1.66526e+06	1.32982e+06	1.16917789368711	1.16918	0.062862
PC (18:1_18:2)	5.36225e+06	5.31644e+06	5.62968e+06	1.43829e+07	1.54012e+07	1.45958e+07	1.44429328473785	1.44429	8.67533e-06
PC (18:1_18:3)	1.46922e+07	1.44675e+07	1.72607e+07	3.6251e+07	3.50713e+07	3.58134e+07	1.20660872161052	1.20661	2.99053e-05
PC (18:2_18:2)	47030.6	216487	197004	4.41912e+07	4.50482e+07	4.36783e+07	8.17304960658224	8.17305	4.16822e-08
PC (18:3_18:2)	1.95281e+07	3.87147e+07	3.73354e+07	7.32947e+07	7.72921e+07	7.3812e+07	1.23131143169461	1.23131	0.00242875
PC (18:3_18:3)	1.71062e+07	3.54565e+07	2.98266e+07	2.02019e+07	2.20302e+07	2.08902e+07	-0.384308796617702	0.384309	0.304225
PC (18:3_20:3)	181375	187764	398354	0.0001	0.0001	0.0001	-31.2525421639097	31.2525	0.0229859
PC (18:3e_18:2)	19194.7	19161.7	86758.1	0.0001	0.0001	0.0001	-28.6356381400417	28.6356	0.137773
PC (18:4_16:1)	2.57836e+06	2.82591e+06	3.19449e+06	3.09787e+06	3.2874e+06	2.91011e+06	0.112383637307573	0.112384	0.329925
PC (19:0_18:3)	145054	169331	298142	0.0001	0.0001	0.0001	-30.9271634069965	30.9272	0.0126642
PC (19:1_18:3)	345468	383098	580939	219918	226312	239139	-0.93406925620949	0.934069	0.0468563
PC (20:1e_16:0)	827275	893387	1.42127e+06	495924	392510	427856	-1.25517660126673	1.25518	0.0330145
PC (20:1e_18:1)	245666	256760	309988	27441.8	12923.3	0.0001	-4.33103552565869	4.33104	0.000272905
PC (20:1e_18:2)	935373	962655	1.10501e+06	0.0001	0.0001	0.0001	-33.2207399317276	33.2207	4.48832e-05
PC (20:1e_18:3)	4.43364e+06	5.02423e+06	2.27001e+07	0.0001	0.0001	0.0001	-36.6414221717072	36.6414	0.148175
PC (20:4e_18:3)	114971	100022	178620	0.0001	0.0001	0.0001	-30.2891692639488	30.2892	0.00552547
PE (16:0_18:1)	351118	449900	492399	973298	1.0772e+06	1.03871e+06	1.25605046486978	1.25605	0.000317481
PE (16:0_18:2)	3.40238e+06	4.02795e+06	6.41259e+06	1.71754e+07	2.09503e+07	2.16218e+07	2.10972962657376	2.10973	0.000769962
PE (16:0_18:3)	1.56946e+06	1.85558e+06	5.04966e+06	2.4927e+06	3.1439e+06	3.08862e+06	0.0420295465988947	0.0420295	0.944869
PE (18:1_18:2)	692321	856015	1.72543e+06	1.05718e+06	1.36037e+06	1.42666e+06	0.231736615264418	0.231737	0.605986
PE (18:2_18:2)	1.4204e+06	1.9679e+06	3.39312e+06	3.56328e+06	4.65355e+06	4.49952e+06	0.907023437479472	0.907023	0.0436211
PE (18:3_18:2)	1.05545e+06	1.22897e+06	2.41216e+06	1.34154e+06	1.6032e+06	1.69151e+06	-0.0186493208529254	0.0186493	0.965666
PE (18:3_18:3)	281885	352028	1.21919e+06	138975	168378	183814	-1.91565900278099	1.91566	0.206854
PE (24:0_18:2)	126810	127126	220938	152690	161192	162200	0.00366319350495391	0.00366319	0.990409
PE (25:0_18:2)	45662	61059.5	163029	42511.1	20273.7	30103.2	-1.53805971230201	1.53806	0.189922
PE (26:0_18:2)	53883.8	56536.6	216152	0.0001	0.0001	0.0001	-30.0197907072869	30.0198	0.11235
PG (16:0_16:0)	3.9453e+07	2.64951e+07	2.65908e+07	6.8268e+07	6.69055e+07	7.12669e+07	1.15759293906009	1.15759	0.00107361
PG (16:0_16:1)	1.44318e+07	1.3739e+07	1.43659e+07	1.98229e+06	1.95919e+06	2.15596e+06	-2.80243362845999	2.80243	7.60926e-07
PG (16:0_17:0)	390001	187146	161111	1.15034e+06	1.10625e+06	1.48873e+06	2.34289030421865	2.34289	0.00205907
PG (16:0_18:1)	6.29389e+06	4.32415e+06	4.40169e+06	1.60234e+07	1.55784e+07	1.57879e+07	1.6577156801555	1.65772	8.03523e-05
PG (16:0_18:2)	2.46938e+07	1.9574e+07	1.66606e+07	1.18761e+07	1.27215e+07	1.2163e+07	-0.728952791250856	0.728953	0.0269776
PG (16:0_18:3)	7.82432e+07	7.19253e+07	7.07749e+07	1.08453e+07	1.02823e+07	2.1743e+07	-2.36561724793423	2.36562	0.000173683
PG (16:1_16:1)	298753	327765	347663	0.0001	0.0001	0.0001	-31.5965805252024	31.5966	2.16651e-05
PG (16:1_18:1)	1.39616e+06	3.00378e+06	3.05504e+06	278421	353528	344987	-2.93186650715364	2.93187	0.0166621
PG (16:1_18:2)	3.3788e+07	6.93515e+07	3.81127e+07	1.19449e+07	1.21799e+07	1.23662e+07	-1.95266295440341	1.95266	0.0356386
PG (16:1_18:3)	7.30182e+07	6.29122e+07	6.31137e+07	8.61882e+06	9.74282e+06	8.67048e+06	-2.88034071068509	2.88034	6.88103e-05
PG (17:0_18:3)	619514	68693.8	59854.1	64231.3	48137.4	61850.4	-2.10225604702274	2.10226	0.359955
PG (17:1_18:3)	548756	195243	294566	0.0001	12481.4	0.0001	-6.3786629789907	6.37866	0.0314737
PG (18:3_18:2)	231422	260126	298782	11959.6	9136.17	17535.9	-4.35460077504503	4.3546	0.00021885
PG (18:3_18:3)	710657	526643	531597	9053.78	31887.4	13195.8	-5.03009335267327	5.03009	0.000719609
PI (16:0_16:0)	437240	523114	1.05051e+06	175106	149092	177109	-2.00404532285265	2.00405	0.0586959
PI (16:0_16:1)	1.1301e+06	1.22626e+06	2.01592e+06	524240	726987	881498	-1.03568534703551	1.03569	0.0670504
PI (16:0_18:1)	5.25111e+06	5.20275e+06	4.99138e+06	1.22599e+07	1.13449e+07	1.09599e+07	1.16213635039093	1.16214	8.51877e-05
PI (16:0_18:2)	1.65002e+07	1.63982e+07	1.7047e+07	2.92035e+07	3.24173e+07	3.28261e+07	0.919151191624352	0.919151	0.000217762
PI (16:0_18:3)	6.05029e+06	5.53087e+06	9.74617e+06	3.227e+06	3.62013e+06	3.57599e+06	-1.03291628334756	1.03292	0.0526023
PI (17:1_16:0)	182468	171745	187515	305266	385502	332896	0.918101708930185	0.918102	0.00258651
PI (18:2_18:2)	479563	336868	375221	451530	289285	256905	-0.256257665460953	0.256258	0.430372
PI (18:3_18:2)	413232	351177	534762	278771	218360	204731	-0.888332721586685	0.888333	0.0272182
PI (18:3_18:3)	81461.9	158719	310796	0.0001	0.0001	36817.1	-3.9035454875307	3.90355	0.0665617
PI (20:1e_18:2)	157601	162764	264025	0.0001	0.0001	0.0001	-30.8593237194987	30.8593	0.0049203
PI (20:1e_18:3)	298519	247683	911083	0.0001	0.0001	0.0001	-32.1776009852667	32.1776	0.0848997
PS (18:2_18:2)	1.00157e+06	1.19431e+06	1.89051e+06	5.02831e+06	6.11491e+06	6.16237e+06	2.08234074706585	2.08234	0.000654351
LPA (18:2)	130894	118704	101585	15751	8840.22	96165.8	-1.5401146908293	1.54011	0.0586468
LPA (18:3)	51908.6	41149.9	103654	0.0001	0.0001	24627.1	-2.9977685494333	2.99777	0.0521293
LPC (16:0)	894676	904220	1.30313e+06	290376	277361	276619	-1.87728783430319	1.87729	0.00502956
LPC (16:1)	1.19946e+06	805288	1.9042e+06	45236	56679.9	74100	-4.47300179478052	4.473	0.0179945
LPC (17:1)	123890	110684	115773	13459.3	0.0001	7458.55	-4.06597891732601	4.06598	3.63921e-05
LPC (18:1)	3.94086e+06	4.25374e+06	3.24769e+06	1.30589e+06	1.11927e+06	1.27846e+06	-1.62736670807683	1.62737	0.00104292
LPC (18:2)	2.57074e+07	4.83153e+07	2.07211e+07	6.72064e+06	5.81385e+06	1.43174e+07	-1.81900926863599	1.81901	0.063943
LPC (18:3)	5.58861e+07	5.4817e+07	9.84689e+07	6.87307e+06	5.7813e+06	3.65386e+06	-3.68101859745766	3.68102	0.0111402
LPC (19:1)	35795.3	20068.2	37329.1	12935.2	7855.9	16850.9	-1.30787202430793	1.30787	0.038561
LPC (20e:1)	742149	728530	1.08076e+06	150012	36285.1	104641	-3.13252654447382	3.13253	0.00326992
LPE (16:1)	4372.34	4018.65	24348.4	0.0001	0.0001	0.0001	-26.7014908684535	26.7015	0.179623
LPE (18:1)	192808	182203	272964	53238.6	44854.8	41420.4	-2.21553043985929	2.21553	0.00420164
LPE (18:2)	1.42307e+06	1.42959e+06	2.44349e+06	1.08536e+06	925627	1.39744e+06	-0.635836576474001	0.635837	0.160935
LPE (18:3)	443813	455233	1.4458e+06	79171.3	125060	104772	-2.92379750285504	2.9238	0.110728
LPG (14:1)	50909.1	57292	55100.8	0.0001	0.0001	0.0001	-29.0199322276957	29.0199	8.33574e-06
LPG (16:0)	3.45179e+07	3.15669e+07	5.43648e+07	3.51303e+06	2.3004e+06	3.58646e+06	-3.67964336855218	3.67964	0.00668707
LPG (16:1)	1.07826e+08	5.33606e+07	5.55126e+07	589680	796662	994573	-6.50803703278422	6.50804	0.0159742
LPG (17:0)	252548	257801	600992	44348	27724.1	57188.6	-3.10394738586122	3.10395	0.0472542
LPG (17:1)	178686	177290	255448	0.0001	0.0001	0.0001	-30.9245623245271	30.9246	0.00139381
LPG (18:1)	244229	236119	138764	69924.5	63060.5	76254.9	-1.5650430207708	1.56504	0.0160387
LPG (18:2)	1.44602e+06	1.43137e+06	681485	153251	127727	140897	-3.0765338575858	3.07653	0.0143707
LPG (18:3)	4.35801e+06	4.36227e+06	4.42338e+06	177589	90116.8	140683	-5.00828094269151	5.00828	2.18921e-08
LPG (18:4)	121336	98123.9	74597.2	0.0001	0.0001	0.0001	-29.8684864103393	29.8685	0.00190682
LPI (16:0)	321114	307554	389246	115202	122561	151165	-1.3880437619053	1.38804	0.00160073
LPI (16:1)	290767	357224	422873	8810.5	0.0001	24223.6	-5.01867542601815	5.01868	0.000873658
LPI (18:1)	1.96928e+06	1.99149e+06	1.66012e+06	354832	191951	412349	-2.55099724492726	2.551	0.000245891
LPI (18:2)	6.52599e+06	5.95241e+06	5.91526e+06	996456	716962	1.46498e+06	-2.53283757051394	2.53284	6.66534e-05
LPI (18:3)	1.55819e+06	1.55571e+06	2.59738e+06	106245	62968.8	144961	-4.18417393111792	4.18417	0.00662756
