# Supplementary material for: Lipid turnover and SQUAMOSA promoter-binding proteins mediate variation in fatty acid desaturation under early nitrogen deprivation revealed by lipidomic and transcriptomic analyses in Chlorella pyrenoidosa
Source: Front Plant Sci. 2022 Sep 29;13:987354. doi: 10.3389/fpls.2022.987354 (PMC9558234; doi:10.3389/fpls.2022.987354)
Supplement: Supplementary file 6 [file DataSheet_2.xlsx]

## Sheet: carbon metabolism
Gene ID	Enzyme encoded	Log2FC	Pathway definition
TRINITY_DN11395_c0_g1	ACC,acetyl-CoA carboxylase (EC: 6.4.1.2)	no significant	Fatty acid biosynthesis
TRINITY_DN25729_c0_g1	FabD/MAT, malonyl-CoA ACP transacylase (EC: 2.3.1.39)	no significant	Fatty acid biosynthesis
TRINITY_DN24841_c0_g1	FASN/fatty acid synthase, animal type [EC:2.3.1.85]	6.89	Fatty acid biosynthesis
TRINITY_DN18680_c0_g1; TRINITY_DN22920_c0_g1	KAS,beta-ketoacyl-ACP synthase (KAS I/FabB, EC: 2.3.1.41; KASII/FabF, EC: 2.3.1.179; KAS III/FabH, EC: 2.3.1.180)	no significant	Fatty acid biosynthesis
TRINITY_DN19546_c0_g1	KAR/FabG, beta-ketoacyl-ACP reductase (EC: 1.1.1.100)	2.82	Fatty acid biosynthesis
TRINITY_DN3992_c0_g1	KAR/FabG, beta-ketoacyl-ACP reductase (EC: 1.1.1.100)	-1.5	Fatty acid biosynthesis
TRINITY_DN19530_c0_g1	HAD/FabZ,beta-hydroxyacyl-ACP dehydrase (EC: 4.2.1.56)	-4.03	Fatty acid biosynthesis
TRINITY_DN16649_c0_g1	EAR/FabI, enoyl-ACP reductase (EC: 1.3.1.9)	no significant	Fatty acid biosynthesis
TRINITY_DN278_c0_g1	FAB2/AAD, acyl-ACP desaturase (EC: 1.14.19.2)	1.56	Fatty acid biosynthesis
TRINITY_DN10686_c0_g2	ACSL/ fadD,Long-chain-fatty-acid-ligase	1.51	Fatty acid biosynthesis
TRINITY_DN1560_c0_g1	ACSL/ fadD,Long chain acyl- synthetase peroxisomal	-3.84	Fatty acid biosynthesis
TRINITY_DN1560_c1_g1	ACSL/ fadD,Long chain acyl- synthetase peroxisomal	-2.4	Fatty acid biosynthesis
TRINITY_DN5070_c0_g1	OAH, oleoyl-ACP hydrolase/FatA, Acyl-ACP thioesterase A (EC: 3.1.2.14)	2.55	Fatty acid biosynthesis
TRINITY_DN850_c0_g1	Δ 12 D, Δ 12 (ω 6 )-desaturase (EC: 1.4.19.6)	2.7	Fatty acid biosynthesis
TRINITY_DN9185_c0_g1	Δ 15 D, Δ 15 (ω 3 )-desaturase (EC: 1.4.19.-)	no significant	Fatty acid biosynthesis
TRINITY_DN21687_c0_g1	ACOX1, acyl-CoA oxidase (EC: 1.3.3.6)	-3.82	Fatty acid degradation
TRINITY_DN10123_c0_g2	ACOX1, acyl-CoA oxidase (EC: 1.3.3.6)	-4.02	Fatty acid degradation
TRINITY_DN6973_c0_g1	ACOX1, acyl-CoA oxidase (EC: 1.3.3.6)	-3.75	Fatty acid degradation
TRINITY_DN4407_c0_g1	ACOX1, acyl-CoA oxidase (EC: 1.3.3.6)	-1.95	Fatty acid degradation
TRINITY_DN5019_c0_g2	ACOX1, acyl-CoA oxidase (EC: 1.3.3.6)	-1.67	Fatty acid degradation
TRINITY_DN1285_c0_g1	ACOX1, acyl-CoA oxidase (EC: 1.3.3.6)	-1.74	Fatty acid degradation
TRINITY_DN9952_c0_g2	ECH, enoly-CoA hydratase (EC:4 .2.1.17)/MFP2,Peroxisomal fatty acid beta-oxidation multifunctional protein	-2.73	Fatty acid degradation
TRINITY_DN2613_c0_g1	HADH, 3-hydroxyacyl-CoA dehydrogenase (EC: 1.1.1.35)/MFP2,Peroxisomal fatty acid beta-oxidation multifunctional protein	-2.53	Fatty acid degradation
TRINITY_DN13468_c0_g1	ACAA1/ACAT, acetyl-CoA C-acetyltransferase (EC: 2.3.1.16, 2.3.1.9)	-5.14	Fatty acid degradation
TRINITY_DN5168_c0_g2	ACAA1/ACAT, acetyl-CoA C-acetyltransferase (EC: 2.3.1.16, 2.3.1.9)	-2.06	Fatty acid degradation
TRINITY_DN3122_c0_g1	ACAA1/ACAT, acetyl-CoA C-acetyltransferase (EC: 2.3.1.16, 2.3.1.9)	-4.34	Fatty acid degradation
TRINITY_DN11233_c0_g1	ACAA1/ACAT, acetyl-CoA C-acetyltransferase (EC: 2.3.1.16, 2.3.1.9)	-2.57	Fatty acid degradation
TRINITY_DN1517_c0_g1	(EC: 2.3.1.199)	no significant	Fatty acid elongation
TRINITY_DN5357_c0_g1	(EC:1.1.1.330)	no significant	Fatty acid elongation
TRINITY_DN3599_c0_g1	HACD/PHS1/PAS2,3-hydroxy-behenoyl-CoA dehydratase(EC: 4.2.1.134)	-2.42	Fatty acid elongation
TRINITY_DN7925_c0_g1	HACD/PHS1/PAS2,3-hydroxy-behenoyl-CoA dehydratase(EC: 4.2.1.134)	-1.43	Fatty acid elongation
TRINITY_DN8374_c0_g1	HACD/PHS1/PAS2,3-hydroxy-behenoyl-CoA dehydratase(EC: 4.2.1.134)	-1.61	Fatty acid elongation
TRINITY_DN5915_c0_g1	(EC: 1.3.1.93)	no significant	Fatty acid elongation
TRINITY_DN2229_c0_g4	LOX2S,lipoxygenase	-4.74	Linoleic acid metabolism
TRINITY_DN2229_c0_g2	LOX2S,lipoxygenase	-5.09	Linoleic acid metabolism
TRINITY_DN24836_c0_g1	OPR,12-oxophytodienoate reductase	2.77	alpha-Linolenic acid metabolism
TRINITY_DN293_c0_g1	GK, glycerol kinase (EC: 2.7.1.30)	-2.51	Glycerolipid metabolism
TRINITY_DN24783_c0_g1	GPAT, glycerol-3-phosphate O-acyltransferase (EC: 2.3.1.15)	no significant	Glycerolipid metabolism
TRINITY_DN3251_c1_g1	LPAAT, lysophosphatidic acid acyltransferase (EC: 2.3.1.51)	-2.2	Glycerolipid metabolism
TRINITY_DN6442_c0_g1	PP, phosphatidate phosphatase(EC: 3.1.3.4)	-2.65	Glycerolipid metabolism
TRINITY_DN2236_c0_g1	DGAT, diacylglycerol O-acyltransferase (EC: 2.3.1.20)	1.97	Glycerolipid metabolism
TRINITY_DN20920_c0_g1	MGD,1,2-diacylglycerol 3-beta-galactosyltransferase	no significant	Glycerolipid metabolism
TRINITY_DN2419_c0_g1	DGD,digalactosyldiacylglycerol synthase	no significant	Glycerolipid metabolism
TRINITY_DN4788_c0_g1	galA,Alpha-galactosidase	-1.84	Sphingolipid metabolism
TRINITY_DN4191_c0_g1	galA,Alpha-galactosidase	-2.99	Sphingolipid metabolism
TRINITY_DN4191_c0_g1	galA,Alpha-galactosidase	-2.36	Sphingolipid metabolism
TRINITY_DN12146_c0_g1	TAGL, triacylglycerol lipase(EC: 3.1.1.3)	-4.66	Glycerolipid metabolism
TRINITY_DN6164_c0_g1	MGAT, diacylglycerol acyltransferase type2 (EC: 2.3.1.22)	-2.89	Glycerolipid metabolism
TRINITY_DN12144_c0_g1	MGAT, diacylglycerol acyltransferase type2 (EC: 2.3.1.22)	-3	Glycerolipid metabolism
TRINITY_DN21394_c0_g1	MLDP,major lipid droplet	2.19	Glycerolipid metabolism
TRINITY_DN2716_c0_g1	GPDH/glpD,glycerol-3-phosphate dehydrogenase mitochondrial-like	-2.63	Glycerophospholipid metabolism
TRINITY_DN7796_c0_g1	GPDH/glpD,glycerol-3-phosphate dehydrogenase	-3.09	Glycerophospholipid metabolism
TRINITY_DN9180_c0_g1	AYR1,short-chain dehydrogenase reductase isoform A	2.61	Ether lipid metabolism
TRINITY_DN7926_c0_g2	MAGL, Monoglyceride lipase (EC: 3.1.1.23)	-1.96	Glycerolipid metabolism
TRINITY_DN18893_c0_g1	CDS, CDP-diglyceride synthase (EC: 2.7.7.41)	no significant	Glycerophospholipid metabolism
TRINITY_DN2938_c0_g1	PCYT1，choline-phosphate cytidylyltransferase 1	1.49	Glycerophospholipid metabolism
TRINITY_DN9180_c0_g1	AYR1,short-chain dehydrogenase reductase isoform A	2.61	Ether lipid metabolism
TRINITY_DN10580_c0_g1	PGPS, phosphatidylglycerolphosphate synthase (EC: 2.7.8.5)	no significant	Glycerophospholipid metabolism
TRINITY_DN8756_c0_g1	SQD1,UDP-sulfoquinovose synthase	1.73	Amino sugar and nucleotide sugar metabolism
TRINITY_DN916_c0_g1	SQD1,UDP-sulfoquinovose synthase	1.45	Amino sugar and nucleotide sugar metabolism
TRINITY_DN11104_c0_g1	SQD2,sulfoquinovosyltransferase	no significant	Glycerophospholipid metabolism
TRINITY_DN1483_c0_g1	PGPP, PGP phosphatase (EC: 3.1.3.27)	-1.99	Glycerophospholipid metabolism
TRINITY_DN18669_c0_g1	PIS, phosphatidylinositol synthase (EC: 2.7.8.11)	no significant	Glycerophospholipid metabolism
TRINITY_DN2098_c0_g1_i3	PIS, phosphatidylinositol synthase (EC: 2.7.8.11)	2.49	Glycerophospholipid metabolism
TRINITY_DN6387_c0_g1	PSS, phosphatidyl serine synthase (EC: 2.7.8.8)	-3.44	Glycerophospholipid metabolism
TRINITY_DN135_c0_g1	PSD, phosphatidyl serine decarboxylase (EC: 4.1.1.65)	-1.18	Glycerophospholipid metabolism
TRINITY_DN9135_c0_g1	PTDSS2,Phosphatidylserine synthase	-5.77	Glycerophospholipid metabolism
TRINITY_DN7249_c0_g2	EPT, diacylglycerol ethanolaminephosphotransferase (EC: 2.7.8.1)	no significant	Glycerophospholipid metabolism
	CEPT, diacylglycerol cholinephosphotransferase (EC: 2.7.8.2)	no annotation	Glycerophospholipid metabolism
TRINITY_DN2938_c0_g1	PCYT1,choline-phosphate cytidylyltransferase 1	1.49	Glycerophospholipid metabolism
TRINITY_DN984_c0_g1	gatA, QRSL1,Phosphatidylinositol/phosphatidylcholine transfer protein SFH1	-1.52	Glycerophospholipid metabolism
TRINITY_DN9200_c0_g2	PLMT,Phospholipid methyltransferase	-4.36	Glycerophospholipid metabolism
TRINITY_DN10102_c0_g1	GPCPD1,Glycerophosphocholine phosphodiesterase	-2.35	Glycerophospholipid metabolism
TRINITY_DN294_c0_g1	GDE1,Glycerophosphoryl diester phosphodiesterase	-2.62	Glycerophospholipid metabolism
TRINITY_DN21087_c0_g1	GDE1,Glycerophosphoryl diester phosphodiesterase	-3.89	Glycerophospholipid metabolism
TRINITY_DN3287_c0_g2	LPGAT, lyso-PG acetyltransferase	-1.68	Glycerophospholipid metabolism
TRINITY_DN5017_c0_g1	LPCAT, lyso-PC acyltransferase	-2.57	Glycerophospholipid metabolism
TRINITY_DN4982_c0_g1	LPEAT, lyso-PE acyltransferase	-1.68	Glycerophospholipid metabolism
TRINITY_DN5073_c0_g2	LPSAT, lyso-PS acyltransferase	no significant	Glycerophospholipid metabolism
TRINITY_DN5073_c0_g2	LPIAT, lyso-PI acyltransferase	no significant	Glycerophospholipid metabolism
TRINITY_DN5034_c0_g5	RuBisCO/rbcS,ribulose diphosphate carboxylase (EC: 4.1.1.39)	5.94	Glyoxylate and dicarboxylate metabolism
TRINITY_DN5034_c0_g1	RuBisCO/rbcS,ribulose diphosphate carboxylase (EC: 4.1.1.39)	6.18	Glyoxylate and dicarboxylate metabolism
TRINITY_DN219_c0_g4	PGK, phosphoglycerate kinase (EC: 2.7.2.3)	1.39	Glycolysis / Gluconeogenesis
TRINITY_DN60_c3_g1	GAPDH, glyceraldehyde 3-phosphate dehydrogenase (EC: 1.2.1.13)	2.5	Glycolysis / Gluconeogenesis
TRINITY_DN60_c2_g2	GAPDH, glyceraldehyde 3-phosphate dehydrogenase chloroplastic (EC: 1.2.1.13)	1.81	Carbon fixation in photosynthetic organisms
TRINITY_DN6543_c0_g1	GAPDH, glyceraldehyde 3-phosphate dehydrogenase (EC: 1.2.1.13)	3.2	Glycolysis / Gluconeogenesis
TRINITY_DN11694_c1_g1	GAPDH, glyceraldehyde 3-phosphate dehydrogenase cytosolic(EC: 1.2.1.13)	2.25	Glycolysis / Gluconeogenesis
TRINITY_DN6966_c0_g1	GAPDH, glyceraldehyde 3-phosphate dehydrogenase (EC: 1.2.1.13)	5.15	Glycolysis / Gluconeogenesis
TRINITY_DN13564_c0_g2	GAPDH, glyceraldehyde 3-phosphate dehydrogenase (EC: 1.2.1.13)/Extracellular serine proteinase	-5.43	Glycolysis / Gluconeogenesis
TRINITY_DN8963_c0_g1	GAPDH, glyceraldehyde 3-phosphate dehydrogenase (EC: 1.2.1.13)/Extracellular serine proteinase	-5.46	Glycolysis / Gluconeogenesis
TRINITY_DN10777_c0_g1	ALD, fructose-1, 6-bisphosphate aldolase (EC: 4.1.2.13)	no significant	Glycolysis / Gluconeogenesis
TRINITY_DN3_c0_g1	FDPase, fructose-1,6-bisphosphate 1-phosphohydrolase (EC: 3.1.3.11)	-1.56	Glycolysis / Gluconeogenesis
TRINITY_DN1003_c0_g1	PGI, phosphoglucose isomerase (EC: 5.3.1.9)	3.85	Starch and sucrose metabolism
TRINITY_DN6006_c0_g1	PGM, phosphoglucomutase (EC: 5.4.2.2)	no significant	Starch and sucrose metabolism
TRINITY_DN1663_c0_g1	AGPase, ADP- glucose pyrophosphorylase (EC:2.7.7.27)	no significant	Starch and sucrose metabolism
TRINITY_DN1758_c0_g3	SS, starch synthase (EC:2.4.1.21)	3.84	Starch and sucrose metabolism
TRINITY_DN6115_c0_g1(颗粒型)	SS, starch synthase (EC:2.4.1.21)	-1.33	Starch and sucrose metabolism
TRINITY_DN5235_c0_g1(可溶型)	SS, starch synthase (EC:2.4.1.21)	2.22	Starch and sucrose metabolism
TRINITY_DN1901_c1_g2(颗粒型)	SS, Granule-bound starch synthase 1 (EC:2.4.1.21)	1.51	Starch and sucrose metabolism
TRINITY_DN14578_c0_g6	BE,1,4-a-glucan branching enzyme (EC:2.4.1.18)	-1.66	Starch and sucrose metabolism
TRINITY_DN8646_c0_g1	a-AMY, a-amylase (EC: 3.2.1.1)	-6.19	Starch and sucrose metabolism
TRINITY_DN3869_c0_g2	a-AMY, a-amylase (EC: 3.2.1.1)	1.71	Starch and sucrose metabolism
TRINITY_DN2372_c0_g1	a-AMY, a-amylase (EC: 3.2.1.1)	-3.3	Starch and sucrose metabolism
TRINITY_DN1556_c0_g3	ß-AMY, ß-amylase (EC: 3.2.1.2)	-1.11	Starch and sucrose metabolism
TRINITY_DN12825_c0_g1	SPase, starch phosphorylase (EC:2.4.1.1)	no significant	Starch and sucrose metabolism
TRINITY_DN1555_c0_g1	ISA/IAMY, isoamylase (EC: 3.2.1.68)	1.96	Starch and sucrose metabolism
TRINITY_DN2598_c0_g1	ISA/IAMY, isoamylase (EC: 3.2.1.68)	1.67	Starch and sucrose metabolism
TRINITY_DN12949_c0_g1	INV, sacA,Glycosyl hydrolases	-4.56	Starch and sucrose metabolism
TRINITY_DN6061_c0_g1	INV, sacA,Glycosyl hydrolases	-2.19	Starch and sucrose metabolism
TRINITY_DN1670_c0_g1	INV, sacA,Glycosyl hydrolases	-2.43	Starch and sucrose metabolism
TRINITY_DN2108_c0_g1	SUS,sucrose synthase	-3.59	Starch and sucrose metabolism
TRINITY_DN23601_c0_g1	SLC25A1, CTP,Sucrose-phosphate synthase	-1.69	Starch and sucrose metabolism
TRINITY_DN3942_c0_g2	TPS,trehalose phosphate synthase	-3.4	Starch and sucrose metabolism
TRINITY_DN8657_c0_g1	HK,Hexokinase	-4.31	Starch and sucrose metabolism
TRINITY_DN1839_c0_g3	CHD7,Endoglucanase	3.2	Starch and sucrose metabolism
TRINITY_DN329_c0_g1	bcsA,Cellulose synthase	6.03	Starch and sucrose metabolism
TRINITY_DN9027_c0_g2	algH,cytochrome P450 chloroplastic isoform A	2.57	Glycolysis / Gluconeogenesis
TRINITY_DN16934_c0_g1	glucose-6-phosphate 1-epimerase	-5.51	Glycolysis / Gluconeogenesis
TRINITY_DN25068_c0_g1	glucose-6-phosphate 1-epimerase	-4.43	Glycolysis / Gluconeogenesis
TRINITY_DN8655_c0_g1	gpmI,2,3-bisphosphoglycerate-independent phosphoglycerate mutase	-3.47	Glycolysis / Gluconeogenesis
TRINITY_DN4683_c0_g1	gpmI,2,3-bisphosphoglycerate-independent phosphoglycerate mutase	-2.93	Glycolysis / Gluconeogenesis
TRINITY_DN16622_c0_g1	ENO,Enolase	2.5	RNA degradation
TRINITY_DN5053_c0_g4	presumptive PDAT，phospholipid glycerol acyltransferase family	1.26	Glycerophospholipid metabolism
TRINITY_DN5147_c0_g1	phospholipase A(1) LCAT3	2.62	Glycerophospholipid metabolism
TRINITY_DN1807_c0_g1	VGAT，lipase	2.83	Glycerolipid metabolism
TRINITY_DN2957_c0_g1	lipase	1.56
TRINITY_DN3193_c0_g1	esterase lipase	2.64
TRINITY_DN3639_c0_g1	GDSL esterase lipase	-3.27
TRINITY_DN22151_c0_g1	Patatin-like phospholipase domain-containing 1	3.03
TRINITY_DN841_c1_g1	patatin-like phospholipase domain-containing 3	-3.47
TRINITY_DN7841_c0_g1	patatin-like phospholipase domain-containing 2	-4.32
TRINITY_DN460_c0_g1	phospholipase	-1.25
TRINITY_DN4571_c0_g1	lipase member H	-2.86
TRINITY_DN1264_c0_g1	Lipase	-6.79
TRINITY_DN3450_c0_g1	lipase class 3 family	-2.76
TRINITY_DN25013_c0_g1	lipase domain-containing	-2.16
TRINITY_DN8548_c0_g1	lipase domain-containing	-2.77
TRINITY_DN7926_c0_g2	MGLL，Monoglyceride lipase	-1.96	Glycerolipid metabolism
TRINITY_DN2232_c0_g1	ABCG2,lipase	-2.35	ABC transporters
TRINITY_DN7224_c0_g1	Sn1-specific diacylglycerol lipase beta	-2.7	Glycerolipid metabolism
TRINITY_DN796_c0_g1	NUP85，Phospholipase A，phosphatidylcholine 1-acylhydrolase	-2.83	RNA transport
TRINITY_DN10379_c0_g1	HDHD1,Phospholipase B-like 1 isoform A	-2.75
TRINITY_DN11109_c0_g2	Sn1-specific diacylglycerol lipase beta	-1.88	Glycerolipid metabolism
TRINITY_DN21756_c0_g1	Sn1-specific diacylglycerol lipase beta	-1.88	Glycerolipid metabolism
TRINITY_DN6935_c0_g1	lipase PLAT LH2 family	3.14	Glycerolipid metabolism
TRINITY_DN8675_c0_g2	FATTY ACID EXPORT 6	1.36
TRINITY_DN4032_c0_g3	MRPL2, rplB，type I polyketide synthase	2.85	Ribosome

## Sheet: nitrogen metabolism
Gene ID	Enzyme encoded	Log2FC	Pathway definition
TRINITY_DN1646_c0_g1	NRT,High affinity nitrate transporters	4.51	Nitrogen metabolism
TRINITY_DN6749_c0_g3	NRT,nitrate transporter	3.68	Nitrogen metabolism
TRINITY_DN6967_c0_g1	NRT,nitrate transporter	5.38	Nitrogen metabolism
TRINITY_DN856_c0_g4	NR,Nitrate reductase ( EC: 1.7.1.1)	5.42	Nitrogen metabolism
TRINITY_DN856_c0_g2	NR,Nitrate reductase ( EC: 1.7.1.1)	4.93	Nitrogen metabolism
TRINITY_DN5652_c2_g4	NiR,Ferredoxin-nitrite reductase ( EC: 1.7.7.1)	4.97	Nitrogen metabolism
TRINITY_DN3431_c0_g1	GS,Glutamine synthetase ( EC: 6.3.1.2)	no significant	Nitrogen metabolism
TRINITY_DN18_c0_g1	GLT1/GOGAT, EC: 1.4.1.13/14,glutamate synthase 1 [NADH] chloroplastic isoform X1	4.21	Nitrogen metabolism
TRINITY_DN18_c0_g2	GLU, gltS/GOGAT, EC: 1.4.1.13/14,ferredoxin-dependent glutamate synthase	2.54	Nitrogen metabolism
TRINITY_DN677_c0_g1	GLUD1_2, gdhA/GDH,Glutamate dehydrogenase ( EC: 1.4.1.3/4)	-5.51	Nitrogen metabolism
TRINITY_DN1846_c0_g1	GLUD1_2, gdhA/GDH,Glutamate dehydrogenase ( EC: 1.4.1.3/4)	-4.25	Nitrogen metabolism
TRINITY_DN11783_c0_g2	acd，Acyl-dehydrogenase	1.35	Valine, leucine and isoleucine degradation
TRINITY_DN3893_c0_g1	ilvE，branched-chain amino acid aminotransferase	3.24	Cysteine and methionine metabolism
TRINITY_DN2083_c0_g2	HMGCL，Hydroxymethylglutaryl-mitochondrial isoform B	-1.73	peroxisome
TRINITY_DN7475_c0_g1	PCCB, Propionyl-carboxylase beta mitochondrial	-4.72	Glyoxylate and dicarboxylate metabolism
TRINITY_DN3345_c0_g1	PCCA,Methylcrotonoyl- carboxylase subunit mitochondrial	-7.7	Glyoxylate and dicarboxylate metabolism
TRINITY_DN3546_c0_g1	PCCA, Propionyl-carboxylase alpha mitochondrial	-3.84	Glyoxylate and dicarboxylate metabolism
TRINITY_DN19302_c0_g1	ilvE,aminotransferase class IV	-2.01	Cysteine and methionine metabolism
TRINITY_DN361_c0_g1	MUT,Methylmalonyl- mitochondrial	-4.43	Glyoxylate and dicarboxylate metabolism
TRINITY_DN5234_c0_g3	MUT,methylmalonyl-mutase	-4.82	Glyoxylate and dicarboxylate metabolism
TRINITY_DN3824_c0_g1	methylcrotonoyl-carboxylase	-6.6	Valine, leucine and isoleucine degradation
TRINITY_DN2171_c0_g1	methylcrotonoyl-carboxylase	-5.97	Valine, leucine and isoleucine degradation
TRINITY_DN2508_c0_g1	Methylcrotonoyl- carboxylase subunit mitochondrial	-5.65	Valine, leucine and isoleucine degradation
TRINITY_DN1937_c0_g1	MCEE,Methylmalonyl-CoA epimerase, mitochondrial	-2.14	Glyoxylate and dicarboxylate metabolism
TRINITY_DN2508_c0_g2	AUH,Methylcrotonoyl- carboxylase subunit mitochondrial	-6.85	Valine, leucine and isoleucine degradation
TRINITY_DN2676_c0_g1	BCKDHA,2-oxoisovalerate dehydrogenase subunit alpha 2, mitochondrial	-5.04	Valine, leucine and isoleucine degradation
TRINITY_DN3588_c0_g1	BCKDHA,2-oxoisovalerate dehydrogenase subunit alpha 2, mitochondrial	-4.5	Valine, leucine and isoleucine degradation
TRINITY_DN2368_c0_g6	BCKDHB,2-oxoisovalerate dehydrogenase subunit beta mitochondrial	-3.63	Valine, leucine and isoleucine degradation
TRINITY_DN2286_c0_g1	BCKDHB,2-oxoisovalerate dehydrogenase subunit beta mitochondrial	-3.89	Valine, leucine and isoleucine degradation
TRINITY_DN14525_c0_g3	ALDH,aldehyde dehydrogenase	-5.94	Lysine degradation
TRINITY_DN9262_c0_g1	ALDH,aldehyde dehydrogenase	-3.53	Lysine degradation
TRINITY_DN236_c0_g1	IVD, Isovaleryl-dehydrogenase	-2.11	Valine, leucine and isoleucine degradation
TRINITY_DN13468_c0_g1	ACAA1,3-ketoacyl-thiolase peroxisomal	-5.14	Peroxisome
TRINITY_DN5168_c0_g2	ACAA1,3-ketoacyl-thiolase peroxisomal	-2.06	Peroxisome
TRINITY_DN11233_c0_g1	ACAA1,3-ketoacyl-thiolase peroxisomal	-2.57	Peroxisome
TRINITY_DN3122_c0_g1	ACAA1,3-ketoacyl-thiolase peroxisomal	-4.34	Peroxisome
TRINITY_DN25529_c0_g1	DBT,Lipoamide acyltransferase component of branched-chain alpha-keto acid dehydrogenase mitochondrial	-3.53	Valine, leucine and isoleucine degradation
TRINITY_DN9216_c1_g4	DBT,Lipoamide acyltransferase component of branched-chain alpha-keto acid dehydrogenase mitochondrial	-3.07	Valine, leucine and isoleucine degradation
TRINITY_DN3010_c0_g1	HIBADH,3-hydroxyisobutyrate dehydrogenase, mitochondrial	-3.18	Valine, leucine and isoleucine degradation
TRINITY_DN633_c0_g2	HIBADH,3-hydroxyisobutyrate dehydrogenase, mitochondrial	-3.26	Valine, leucine and isoleucine degradation
TRINITY_DN25858_c0_g1	DLST,Pyruvate kinase isozyme chloroplastic isoform B	2.89	Citrate cycle
TRINITY_DN3002_c0_g1	DLST, dihydrolipoamide succinyltransferase	3.42	Citrate cycle
TRINITY_DN3572_c0_g1	DLST, dihydrolipoamide succinyltransferase	2.5	Citrate cycle
TRINITY_DN10046_c0_g2	SETD3,Histone-lysine N-methyltransferase setd3	3.49	Lysine degradation
TRINITY_DN17484_c0_g1	SETD3,Histone-lysine N-methyltransferase setd3	2.7	Lysine degradation
TRINITY_DN1092_c0_g1	SETD3,Histone-lysine N-methyltransferase setd3	3.08	Lysine degradation
TRINITY_DN21319_c0_g1	SETD2,Histone-lysine N-methyltransferase ASHH2	1.14	Lysine degradation
TRINITY_DN2_c1_g1	SETD2,Histone-lysine N-methyltransferase ASHH2	1.01	Lysine degradation
TRINITY_DN21650_c0_g1	SETD1,Histone-lysine N-methyltransferase	5.9	Lysine degradation
TRINITY_DN2563_c0_g1	SETD3,Histone-lysine N-methyltransferase setd3	-3.76	Lysine degradation
TRINITY_DN2563_c0_g2	SETD3,Histone-lysine N-methyltransferase setd3	-3.27	Lysine degradation
TRINITY_DN4876_c0_g1	SETD1,Histone-lysine N-methyltransferase	-2.57	Lysine degradation
TRINITY_DN8209_c0_g1	SETD1,Histone-lysine N-methyltransferase	-1.38	Lysine degradation
TRINITY_DN16795_c0_g1	EHMT,Histone-lysine N-methyltransferase, H3 lysine-9 specific SUVH6	-5.34	Lysine degradation
TRINITY_DN7013_c0_g1	EHMT,Histone-lysine N-methyltransferase, H3 lysine-9 specific SUVH6	-6.25	Lysine degradation
TRINITY_DN1623_c0_g1	GOT1,aspartate aminotransferase	-3.79	Arginine biosynthesis
TRINITY_DN1527_c0_g1	GGAT,alanine aminotransferase isoform A	-1.84	Glyoxylate and dicarboxylate metabolism
TRINITY_DN4236_c0_g1	PPAT,Amidophosphoribosyltransferase	1.9	Alanine, aspartate and glutamate metabolism
TRINITY_DN18_c0_g1	GLT1,glutamate synthase 1 [NADH] chloroplastic isoform X1	4.21	Alanine, aspartate and glutamate metabolism
TRINITY_DN6205_c0_g2	CPA1,carbamoyl-phosphate synthase S chain	1.88	Pyrimidine metabolism
TRINITY_DN9183_c0_g1	CPA2,carbamoyl-phosphate synthase large chloroplastic	1.68	Pyrimidine metabolism
TRINITY_DN3279_c0_g1	ASNS,asparagine synthase	2.16	Alanine, aspartate and glutamate metabolism
TRINITY_DN8459_c0_g1	ASL,argininosuccinate lyase	1.82	Arginine biosynthesis
TRINITY_DN5074_c0_g1	ADSL,adenylosuccinate lyase	2.94	Alanine, aspartate and glutamate metabolism
TRINITY_DN4003_c0_g2	nadB,L-aspartate oxidase	2.76	Alanine, aspartate and glutamate metabolism
TRINITY_DN23828_c0_g1	nadB,L-aspartate oxidase	2.74	Alanine, aspartate and glutamate metabolism
TRINITY_DN1068_c0_g1	nadB,L-aspartate oxidase	2.4	Alanine, aspartate and glutamate metabolism
TRINITY_DN560_c0_g1	nadB,L-aspartate oxidase	2.58	Alanine, aspartate and glutamate metabolism
TRINITY_DN2903_c0_g1	NIT2,peroxisomal trans-2-enoyl-reductase	4.02	Alanine, aspartate and glutamate metabolism
TRINITY_DN9591_c0_g1	AGXT,serine--glyoxylate aminotransferase isoform B	-2.32	Glyoxylate and dicarboxylate metabolism
TRINITY_DN1361_c0_g1	PYR2Aspartate, carbamoyltransferase chloroplastic	-1.21	Pyrimidine metabolism
TRINITY_DN1846_c0_g1	gdhA,glutamate dehydrogenase	-4.25	Arginine biosynthesis
TRINITY_DN677_c0_g1	gdhA,glutamate dehydrogenase	-5.51	Arginine biosynthesis
TRINITY_DN1608_c0_g1	GFPT,glutamine-fructose-6-phosphate aminotransferase	-4.07	Amino sugar and nucleotide sugar metabolism
TRINITY_DN9346_c0_g1	ALDH,aldehyde dehydrogenase	-1.9	Alanine, aspartate and glutamate metabolism
TRINITY_DN4968_c0_g2	NIT2,protein tyrosine/serine/threonine phosphatase	-3.64	Alanine, aspartate and glutamate metabolism
TRINITY_DN15802_c0_g1	MLYCD,malonyl-CoA decarboxylase(Aceetyl-CoA synth)	2.77	Cysteine and methionine metabolism
TRINITY_DN8928_c0_g2	MLYCD,malonyl-CoA decarboxylase(Aceetyl-CoA synth)	3.93	Peroxisome
TRINITY_DN1982_c0_g1	MLYCD,malonyl-CoA decarboxylase(Aceetyl-CoA synth)	8.72	Peroxisome
TRINITY_DN1982_c0_g3	MLYCD,malonyl-CoA decarboxylase(Aceetyl-CoA synth)	-8.52	Peroxisome
TRINITY_DN2834_c0_g2	DPYD,dihydropyrimidine dehydrogenase	-3.03	Pyrimidine metabolism
TRINITY_DN4131_c0_g1	DPYS,dihydropyrimidinase	-2.79	Pyrimidine metabolism
TRINITY_DN1051_c0_g1	UPB1,beta-ureidopropionase	-2.31	Pyrimidine metabolism
TRINITY_DN4444_c0_g2	AOC3,Copper amine oxidase	1.98	Glycine, serine and threonine metabolism
TRINITY_DN1843_c0_g3	lysC,aspartate kinase	1.22	Cysteine and methionine metabolism
TRINITY_DN6386_c0_g1	thrA,Bifunctional aspartokinase/homoserine dehydrogenase 2	-2.69	Cysteine and methionine metabolism
TRINITY_DN11441_c0_g2	asd,aspartate-semialdehyde dehydrogenase	3.14	Cysteine and methionine metabolism
TRINITY_DN6386_c0_g1	thrA,homoserine dehydrogenase	-2.69	Cysteine and methionine metabolism
TRINITY_DN25305_c0_g1	dapB,4-hydroxy-tetrahydrodipicolinate reductase chloroplastic	-2.07	Lysine biosynthesis
TRINITY_DN4908_c0_g2	lysA, diaminopimelate decarboxylase, chloroplastic	2.3	Lysine biosynthesis
TRINITY_DN20703_c0_g1	lysA, diaminopimelate decarboxylase, chloroplastic	-2.34	Lysine biosynthesis
TRINITY_DN144_c0_g2	SHMT,Serine hydroxymethyltransferase	1.72	Cyanoamino acid metabolism
TRINITY_DN144_c0_g3	SHMT,Serine hydroxymethyltransferase	1.17	Cyanoamino acid metabolism
TRINITY_DN2786_c0_g5	PSAT1,phosphoserine aminotransferase	2.16	Vitamin B6 metabolism
TRINITY_DN11441_c0_g2	asd,aspartate-semialdehyde dehydrogenase	3.14	Cysteine and methionine metabolism
TRINITY_DN7263_c0_g2	trpB,tryptophan synthase beta chain 1	2.11	Phenylalanine, tyrosine and tryptophan biosynthesis
TRINITY_DN84_c0_g1	CMO,Lysine-specific histone demethylase	6.93	Glycine, serine and threonine metabolism
TRINITY_DN1843_c0_g3	lysC,aspartate kinase	1.22	Cysteine and methionine metabolism
TRINITY_DN3265_c0_g3	PHGDH,D-3-phosphoglycerate dehydrogenase	1.72	Glycine, serine and threonine metabolism
TRINITY_DN1239_c0_g1	ghrA,Glyoxylate hydroxypyruvate reductase A	2.42	Glyoxylate and dicarboxylate metabolism
TRINITY_DN6990_c0_g1	thrC,threonine synthase	1.14	Vitamin B6 metabolism
TRINITY_DN16751_c0_g1	AMT,Aminomethyltransferase	-2.92	Glyoxylate and dicarboxylate metabolism
TRINITY_DN9591_c0_g1	AGXT,serine--glyoxylate aminotransferase isoform B	-2.32	Glyoxylate and dicarboxylate metabolism
TRINITY_DN6386_c0_g1	thrA,homoserine dehydrogenase	-2.69	Cysteine and methionine metabolism
TRINITY_DN6290_c0_g1	tdcB,threonine deaminase	-2.85	Glycine, serine and threonine metabolism
TRINITY_DN1693_c0_g8	tdcB,threonine deaminase isoform A	-2.98	Glycine, serine and threonine metabolism
TRINITY_DN25672_c0_g1	MAO,Amine oxidase	-3.33	Glycine, serine and threonine metabolism
TRINITY_DN33_c1_g1	KMO,Kynurenine 3-monooxygenase	3.11	Tryptophan metabolism
TRINITY_DN2812_c0_g1	KMO,Kynurenine 3-monooxygenase	-1.99	Tryptophan metabolism
TRINITY_DN6237_c0_g1	KMO,Kynurenine 3-monooxygenase	-3.29	Tryptophan metabolism
TRINITY_DN6237_c0_g2	KMO,Kynurenine 3-monooxygenase	-3.25	Tryptophan metabolism
TRINITY_DN8528_c0_g2	DDX21,DEAD-box ATP-dependent RNA helicase 3, chloroplastic	2.72	Cysteine and methionine metabolism
TRINITY_DN30_c0_g1	cysE,serine acetyltransferase 2	1.2	Cysteine and methionine metabolism
TRINITY_DN8372_c0_g1	metK,S-adenosylmethionine synthetase	1.96	Cysteine and methionine metabolism
TRINITY_DN6889_c2_g1	ahcY,S-adenosyl-L-homocysteine hydrolase	2.85	Cysteine and methionine metabolism
TRINITY_DN340_c0_g1	cysK,Cysteine synthase 2	1.54	Cysteine and methionine metabolism
TRINITY_DN3097_c0_g3	metB,cystathionine gamma-synthase	1.5	Cysteine and methionine metabolism
TRINITY_DN21922_c0_g1	TST, thiosulfate 3-mercaptopyruvate sulfurtransferase mitochondrial	-3.36	Cysteine and methionine metabolism
TRINITY_DN30_c1_g1	cysE,serine acetyltransferase 2	-3.32	Cysteine and methionine metabolism
TRINITY_DN21120_c0_g1	cysK,cysteine synthase A	-1.35	Cysteine and methionine metabolism
TRINITY_DN3851_c0_g2	CDO1,cysteine dioxygenase	-1.91	Cysteine and methionine metabolism
TRINITY_DN18753_c0_g1	DNMT1, Cytosine specific DNA methyltransferase	-5.87	Cysteine and methionine metabolism
TRINITY_DN20751_c0_g1	DNMT1, Cytosine specific DNA methyltransferase	-5.77	Cysteine and methionine metabolism
TRINITY_DN11806_c0_g2	DNMT1, Cytosine specific DNA methyltransferase	-5.19	Cysteine and methionine metabolism
TRINITY_DN4786_c0_g1	DNMT1, Cytosine specific DNA methyltransferase	-7.45	Cysteine and methionine metabolism
TRINITY_DN25840_c0_g1	DNMT1, Cytosine specific DNA methyltransferase	-5.83	Cysteine and methionine metabolism
TRINITY_DN19097_c0_g1	DNMT1, Cytosine specific DNA methyltransferase	-5.66	Cysteine and methionine metabolism
TRINITY_DN256_c0_g1	hbd,3-hydroxybutyryl-CoA dehydrogenase	-3.94	Phenylalanine metabolism
TRINITY_DN2539_c0_g1	paaK,phenylacetate-CoA ligase	-2.23	Phenylalanine metabolism
TRINITY_DN9033_c0_g1	MIF,Macrophage migration inhibitory factor;Tautomerase enzyme	-1.85	Phenylalanine metabolism
TRINITY_DN685_c0_g1	ilvB,acetolactate synthase isoform B	1.94	C5-Branched dibasic acid metabolism
TRINITY_DN428_c0_g1	ilvC,acetohydroxy acid isomeroreductase isoform A	2.04	Pantothenate and CoA biosynthesis
TRINITY_DN611_c0_g3	IMS,2-isopropylmalate synthase	2.92	Pyruvate metabolism
TRINITY_DN5630_c0_g3	ilvH,acetolactate synthase small subunit chloroplastic	2.51	C5-Branched dibasic acid metabolism
TRINITY_DN17046_c0_g1	leuD,3-isopropylmalate dehydratase	2.42	C6-Branched dibasic acid metabolism
TRINITY_DN2960_c0_g1	leuC,3-isopropylmalate dehydratase large subunit, chloroplastic	1.66	C7-Branched dibasic acid metabolism
TRINITY_DN6807_c0_g3	ilvD,clathrin assembly	-1.33	Pantothenate and CoA biosynthesis
TRINITY_DN5180_c0_g1	ilvD,clathrin assembly	-1.17	Pantothenate and CoA biosynthesis
TRINITY_DN6602_c0_g1	argC,N-acetyl-gamma-glutamyl-phosphate reductase	1.29	Arginine biosynthesis
TRINITY_DN13042_c0_g1	urea carboxylase	7.96	Arginine biosynthesis
TRINITY_DN15451_c0_g1	urea carboxylase	6.88	Arginine biosynthesis
TRINITY_DN2775_c0_g1	atzF,allophanate hydrolase	2.74	Arginine biosynthesis
TRINITY_DN19991_c0_g1	atzF,allophanate hydrolase	2.41	Arginine biosynthesis
TRINITY_DN8562_c0_g1	argAB,amino-acid acetyltransferase chloroplastic	1.63	Arginine biosynthesis
TRINITY_DN3359_c0_g1	argD,Acetylornithine aminotransferase	1.26	Arginine biosynthesis
TRINITY_DN24860_c0_g1	argF,Ornithine carbamoyltransferase, chloroplastic	-2.08	Arginine biosynthesis
TRINITY_DN3980_c0_g3	argD,glucose-methanol-choline oxidoreductase	-1.7	Arginine biosynthesis
TRINITY_DN12750_c0_g1	argD,glucose-methanol-choline oxidoreductase	-5.02	Arginine biosynthesis
TRINITY_DN4720_c0_g2	CTR1,CTR type copper ion transporter isoform A	-4.55	Arginine biosynthesis
TRINITY_DN16869_c0_g1	HAL,histidyl-tRNA synthetase isoform C	1.5	Histidine metabolism
TRINITY_DN3698_c0_g1	CNBP,phosphoribosyl-AMP cyclohydrolase	2.71	Histidine metabolism
TRINITY_DN26203_c0_g1	hisA,phosphoribosylformimino-5-aminoimidazole carboxamide ribotide isomerase	2.59	Histidine metabolism
TRINITY_DN9057_c0_g2	hisA,phosphoribosylformimino-5-aminoimidazole carboxamide ribotide isomerase	2.47	Histidine metabolism
TRINITY_DN7897_c0_g2	hisD,histidinol dehydrogenase	1.95	Histidine metabolism
TRINITY_DN1321_c0_g1	hisD,histidinol dehydrogenase	2.21	Histidine metabolism
TRINITY_DN2168_c0_g1	aguA,agmatine deiminase	4.68	Arginine and proline metabolism
TRINITY_DN1230_c0_g1	aguA,2-isopropylmalate synthase isoform B	-1.88	Arginine and proline metabolism
TRINITY_DN246_c0_g1	speA,arginine decarboxylase	-1.3	Arginine and proline metabolism
TRINITY_DN26201_c0_g1	proC,Pyrroline-5-carboxylate reductase	-3.23	Arginine and proline metabolism
TRINITY_DN8493_c0_g1	proC,Pyrroline-5-carboxylate reductase	-3.96	Arginine and proline metabolism
TRINITY_DN2966_c0_g1	P4HA,prolyl 4-hydroxylase	-3.5	Arginine and proline metabolism
TRINITY_DN20898_c0_g1	P4HA,prolyl 4-hydroxylase	-1.78	Arginine and proline metabolism
TRINITY_DN11488_c0_g1	P4HA,prolyl 4-hydroxylase alpha subunit	-2.71	Arginine and proline metabolism
TRINITY_DN3105_c0_g1	P4HA,prolyl 4-hydroxylase alpha subunit	-1.15	Arginine and proline metabolism
TRINITY_DN5472_c0_g3	trpD,anthranilate phosphoribosyltransferase	2.44	Phenylalanine, tyrosine and tryptophan biosynthesis
TRINITY_DN4988_c0_g1	aroF,3-deoxy-D-arabino-heptulosonate 7-phosphate synthetase	3.21	Phenylalanine, tyrosine and tryptophan biosynthesis
TRINITY_DN7263_c0_g2	trpB,tryptophan synthase beta chain 1	2.11	Phenylalanine, tyrosine and tryptophan biosynthesis
TRINITY_DN3574_c0_g1	trpE,anthranilate synthase component	2.77	Phenylalanine, tyrosine and tryptophan biosynthesis
TRINITY_DN5420_c0_g1	aroA,3-phosphoshikimate 1-carboxyvinyltransferase	1.57	Phenylalanine, tyrosine and tryptophan biosynthesis
TRINITY_DN25769_c0_g1	aroA,3-phosphoshikimate 1-carboxyvinyltransferase	1.39	Phenylalanine, tyrosine and tryptophan biosynthesis
TRINITY_DN15049_c0_g2	trpC,indole-3-glycerol phosphate synthase	-4.25	Phenylalanine, tyrosine and tryptophan biosynthesis
TRINITY_DN25684_c0_g1	trpC,indole-3-glycerol phosphate synthase	-5.07	Phenylalanine, tyrosine and tryptophan biosynthesis

## Sheet: photosynthesis
Gene ID	Enzyme encoded	Log2FC	Pathway definition
TRINITY_DN326_c0_g2	CA，carbonic anhydrase CAH200	3.05	Nitrogen metabolism
TRINITY_DN21240_c0_g1	cah，aci-reductone dioxygenase （carbonic anhydrase）	-3.12	Nitrogen metabolism
TRINITY_DN18217_c0_g1	cah，aci-reductone dioxygenase （carbonic anhydrase）	-2.78	Nitrogen metabolism
TRINITY_DN3854_c0_g1	cynS,cyanate hydratase	4.93	Nitrogen metabolism
TRINITY_DN199_c0_g1	psbO,33kDa oxygen evolving of photosystem II	1.86	Photosynthesis
TRINITY_DN5060_c0_g1	petH,ferredoxin-NADP+ reductase	2.96	Photosynthesis
TRINITY_DN7392_c0_g2	psaD,Photosystem I reaction center subunit chloroplastic	-1.94	Photosynthesis
TRINITY_DN4980_c0_g3	psaK,Photosystem I reaction center subunit chloroplastic	-2.57	Photosynthesis
TRINITY_DN5116_c0_g1	psaL,Photosystem I reaction center subunit XI, chloroplastic	-2.54	Photosynthesis
TRINITY_DN7874_c0_g2	psaF,Photosystem I reaction center subunit III, chloroplastic	-2.66	Photosynthesis
TRINITY_DN19544_c0_g1	psb27,Photosystem II repair protein PSB27-H1, chloroplastic	-3.21	Photosynthesis
TRINITY_DN9869_c0_g1	psb28,Photosystem II reaction center psb28 chloroplastic	-3.34	Photosynthesis
TRINITY_DN461_c0_g1	petC,Cytochrome b6-f complex iron-sulfur subunit 1, chloroplastic	-2	Photosynthesis
TRINITY_DN3640_c0_g1	psbP,Photosystem II oxygen evolving complex protein PsbP	-4.3	Photosynthesis
TRINITY_DN12303_c0_g1	petF,Ferredoxin-2, chloroplastic	-5.1	Photosynthesis
TRINITY_DN6262_c0_g1	LHCB2,chlorophyll a b-binding	2.36	Photosynthesis - antenna proteins
TRINITY_DN5034_c0_g2	LHCB1,Chlorophyll A-B binding protein	6	Photosynthesis - antenna proteins
TRINITY_DN5034_c0_g3	LHCB1,Chlorophyll A-B binding protein	4.46	Photosynthesis - antenna proteins
TRINITY_DN150_c0_g3	LHCA4,light harvesting complex A	-3.4	Photosynthesis - antenna proteins
TRINITY_DN150_c0_g2	LHCB3,Chlorophyll a-b binding chloroplastic	-5.43	Photosynthesis - antenna proteins
TRINITY_DN1286_c0_g1	LHCA1,light-harvesting of photosystem I	-2.86	Photosynthesis - antenna proteins
TRINITY_DN7944_c0_g1	LHCA1,light-harvesting of photosystem I	-4.88	Photosynthesis - antenna proteins
TRINITY_DN150_c0_g1	LHCB5,Chlorophyll a-b binding protein	-2.87	Photosynthesis - antenna proteins
TRINITY_DN1286_c0_g3	LHCA5,light-harvesting of photosystem I	-1.8	Photosynthesis - antenna proteins
TRINITY_DN380_c0_g2	LHCB2,chlorophyll a b-binding	-5.48	Photosynthesis - antenna proteins
TRINITY_DN1128_c0_g1	LHCB2,Chlorophyll a-b binding of LHCII type chloroplastic	-5.76	Photosynthesis - antenna proteins

## Sheet: acetyl-CoA and NADPH supply
Gene ID	Enzyme encoded	Log2FC	Pathway definition
TRINITY_DN1942_c1_g1	PK, pyruvate kinase (EC: 2.7.1.40);	-2.14	Glycolysis / Gluconeogenesis
TRINITY_DN1516_c0_g1	PK, pyruvate kinase (EC: 2.7.1.40);	-1.69	Glycolysis / Gluconeogenesis
TRINITY_DN26801_c0_g1	PK, pyruvate kinase (EC: 2.7.1.40);	-3.02	Glycolysis / Gluconeogenesis
TRINITY_DN22244_c0_g1	LDHD,lactate dehydrogenase	-2.34	Pyruvate metabolism
TRINITY_DN11716_c0_g1	LDHD,lactate dehydrogenase	-2.19	Pyruvate metabolism
TRINITY_DN5364_c0_g1	aceE, pyruvate dehydrogenase E1 component (EC 1.2.4.1)	no significant	Citrate cycle
TRINITY_DN1087_c0_g1	pdhD, dihydrolipoamide dehydrogenase (EC 1.8.1.4)	1.56	Citrate cycle
TRINITY_DN18706_c0_g1	aceF/pdhC,pyruvate dehydrogenase E2 component(EC: 2.3.1.12)	11.31	Citrate cycle
TRINITY_DN247_c0_g1	aceF, pyruvate dehydrogenase E2 component(EC: 2.3.1.12)	1.67	Citrate cycle
TRINITY_DN8457_c0_g2	aceF, pyruvate dehydrogenase E2 component(EC: 2.3.1.12)	-3.07	Citrate cycle
TRINITY_DN1716_c0_g1	pflD,formate acetyltransferase	3	Propanoate metabolism
TRINITY_DN2284_c0_g1	PDC,pyruvate decarboxylase	-2.79	Glycolysis / Gluconeogenesis
TRINITY_DN5704_c0_g2	por/nifJ,Pyruvate:ferredoxin oxidoreductase	2.82	Citrate cycle
TRINITY_DN5652_c0_g1	por/nifJ,Pyruvate:ferredoxin oxidoreductase	2.57	Citrate cycle
TRINITY_DN6660_c0_g1	ACS, acetyl-CoA synthase (EC: 6.2.1.1)	no significant	Glyoxylate and dicarboxylate metabolism
TRINITY_DN333_c0_g2	adhE,bifunctional acetaldehyde-alcohol dehydrogenase	4.49	Glycolysis / Gluconeogenesis
TRINITY_DN4984_c0_g1	ADH5, adhC,Alcohol dehydrogenase zinc-type	-1.7	Glycolysis / Gluconeogenesis
TRINITY_DN8655_c0_g1	gpmI,2,3-bisphosphoglycerate-independent phosphoglycerate mutase	-3.47	Glycolysis / Gluconeogenesis
TRINITY_DN4683_c0_g1	gpmI,2,3-bisphosphoglycerate-independent phosphoglycerate mutase	-2.93	Glycolysis / Gluconeogenesis
TRINITY_DN14525_c0_g3	ALDH,aldehyde dehydrogenase	-5.94	Lysine degradation
TRINITY_DN9262_c0_g1	ALDH,aldehyde dehydrogenase	-3.53	Lysine degradation
TRINITY_DN2266_c0_g3	NADP-ME,NADP-dependent malic enzyme (EC: 1.1.1.40)	-2.47	RNA degradation
TRINITY_DN16766_c0_g1	NADP-ME,NADP-dependent malic enzyme (EC: 1.1.1.40)	-3.44	Pyruvate metabolism
TRINITY_DN1250_c0_g2	ACK, acetate kinase (EC: 2.7.2.1)	1.25	Propanoate metabolism
TRINITY_DN2083_c0_g2	HMGL, 3-Hydroxy-3-methylglutaryl-coenzyme-A (HMG-CoA) lyase (EC: 4.1.3.4)	-1.73	Peroxisome
TRINITY_DN611_c0_g3	leuA, IMS,2-isopropylmalate synthase	2.92	Pyruvate metabolism
TRINITY_DN20717_c0_g1	leuA, IMS,2-isopropylmalate synthase	-4.51	Pyruvate metabolism
TRINITY_DN16923_c0_g1	CS, citrate synthase (EC: 2.3.3.1)	2.02	Citrate cycle
TRINITY_DN1345_c0_g1	ACLY,ATP-citrate synthase alpha chain 1	-2.51	Citrate cycle
TRINITY_DN8336_c0_g1	ACLY,ATP-citrate synthase beta chain 2	-3.29	Citrate cycle
TRINITY_DN2994_c0_g1	ACO, aconitate hydratase (EC:4.2.1.3)	1.67	Citrate cycle
TRINITY_DN3756_c0_g1	IDH, Isocitrate dehydrogenase(EC:1.1.1.41)	2.92	Citrate cycle
TRINITY_DN3863_c0_g1	OGD, oxoglutarate dehydrogenase(EC:1.2.4.2)	no significant	Citrate cycle
TRINITY_DN3572_c0_g1	DLST, dihydrolipoamide succinyltransferase(EC:2.3.1.61)	2.5	Citrate cycle
TRINITY_DN25858_c0_g1	DLST, dihydrolipoamide succinyltransferase(EC:2.3.1.61)	2.89	Citrate cycle
TRINITY_DN3002_c0_g1	DLST, dihydrolipoamide succinyltransferase(EC:2.3.1.61)	3.42	Citrate cycle
TRINITY_DN1087_c0_g1	DLD, Dihydrolipoyl dehydrogenase (EC:1.8.1.4)	1.56	Citrate cycle
TRINITY_DN2688_c0_g2	LSC1/2, Succinyl-CoA synthetase (EC:6.2.1.4/6.2.1.5)	1.92	Citrate cycle
TRINITY_DN7987_c0_g1	LSC1/2, Succinyl-CoA synthetase (EC:6.2.1.4/6.2.1.5)	2.29	Citrate cycle
TRINITY_DN528_c0_g1	SDH, succinate dehydrogenase(EC:1.3.5.1)	1.89	Citrate cycle
TRINITY_DN2174_c0_g1	SDH, succinate dehydrogenase(EC:1.3.5.1)	2.61	Citrate cycle
TRINITY_DN2532_c0_g1	SDH, succinate dehydrogenase(EC:1.3.5.1)	2.35	Citrate cycle
TRINITY_DN2193_c0_g1	FUM, fumarate hydratase (EC:4.2.1.2)	2.05	Citrate cycle
TRINITY_DN4276_c0_g3	MDH, malate dehydrogenase(EC:1.1.1.37)	4.58	Citrate cycle
TRINITY_DN25826_c0_g1	MDH, malate dehydrogenase(EC:1.1.1.37)	-3.74	Citrate cycle
TRINITY_DN9550_c0_g1	MDH, malate dehydrogenase(EC:1.1.1.37)	-2.64	Citrate cycle
TRINITY_DN549_c0_g1	MDH, malate dehydrogenase(EC:1.1.1.37)	-1.58	Citrate cycle
TRINITY_DN1810_c0_g1	pckA,phosphoenolpyruvate carboxykinase [ATP]	1.8	Citrate cycle
TRINITY_DN7942_c0_g3	pckA,phosphoenolpyruvate carboxykinase [ATP]	-7.1	Citrate cycle
TRINITY_DN13510_c0_g2	PGD,Phosphogluconate dehydrogenase (decarboxylating) ( EC: 1.1.1.44)	3.95	Glutathione metabolism
TRINITY_DN0_c0_g2	G6PD,Glucose-6-phosphate 1-dehydrogenase 2, chloroplastic ( EC: 1.1.1.49)	-1.92	Glutathione metabolism
TRINITY_DN0_c0_g3	G6PD,Glucose-6-phosphate 1-dehydrogenase 2, chloroplastic ( EC: 1.1.1.49)	4.97	Glutathione metabolism
TRINITY_DN9009_c0_g1	talA,Transaldolase ( EC: 2.2.1.2)	no significant	Pentose phosphate pathway
TRINITY_DN228_c0_g1	talA,Transaldolase ( EC: 2.2.1.2)	1.38	Pentose phosphate pathway
TRINITY_DN6560_c0_g3	PFK, 6-phosphofructokinase (EC: 2.7.1.11)	-1.24	RNA degradation
TRINITY_DN21653_c0_g1	Gluconokinase (gntK, EC: 2.7.1.12)	no significant	Pentose phosphate pathway
TRINITY_DN12130_c0_g1	RBKS, ribokinase xylose isomerase (EC: 2.7.1.15)	-3.39	Pentose phosphate pathway
TRINITY_DN2648_c0_g1	PRPS, Ribose-phosphate diphosphokinase (EC: 2.7.6.1)	1.15	Pentose phosphate pathway
TRINITY_DN5680_c0_g1	GNL, Gluconolactonase (EC: 3.1.1.17)	no significant
TRINITY_DN8707_c1_g1	PGLS, 6-phosphogluconolactonase chloroplastic (EC: 3.1.1.31)	1.52	Pentose phosphate pathway
TRINITY_DN3_c0_g1	FBP, Fructose-bisphosphatase (EC: 3.1.3.11)	-1.56	Glycolysis / Gluconeogenesis
TRINITY_DN10777_c0_g1	fbaB, Fructose-bisphosphate aldolase (EC: 4.1.2.13)	no significant
TRINITY_DN18516_c0_g1	RPE,Ribulose-phosphate 3-epimerase ( EC: 5.1.3.1)	-3.07	Pentose phosphate pathway
TRINITY_DN9664_c0_g1	RPE,Ribulose-phosphate 3-epimerase ( EC: 5.1.3.1)	1.92	Pentose phosphate pathway
TRINITY_DN23436_c0_g1	RPE,Ribulose-phosphate 3-epimerase ( EC: 5.1.3.1)	1.49	Pentose phosphate pathway
TRINITY_DN19395_c0_g1/TRINITY_DN20934_c0_g1/TRINITY_DN7202_c0_g1	rpiA,Ribose-5-phosphate isomerase isoform B ( EC: 5.3.1.6)	-3.23	Mannose type O-glycan biosynthesis
TRINITY_DN20934_c0_g1	rpiA,Ribose-5-phosphate isomerase isoform B ( EC: 5.3.1.6)	-3.18	Mannose type O-glycan biosynthesis
TRINITY_DN7202_c0_g1	rpiA,ribose-5-phosphate isomerase isoform A ( EC: 5.3.1.6)	-2.84	Mannose type O-glycan biosynthesis
TRINITY_DN1003_c0_g1	GPI,Glucose-6-phosphate isomerase ( EC: 5.3.1.9)	3.85	Glycolysis / Gluconeogenesis
TRINITY_DN6006_c0_g1	pgm,Phosphoglucomutase ( EC: 5.4.2.2)	no significant	Purine metabolism

## Sheet: protein degradation
Gene ID	Enzyme encoded	Log2FC	Pathway definition
TRINITY_DN2397_c0_g1	MTH2，autophagy-related 18h-like	-2.26	DNA repair
TRINITY_DN2021_c0_g1	Autophagy-related 9	1.89	autophagy
TRINITY_DN4752_c0_g2	ATG8，Autophagy-related 8d	-1.74	autophagy
TRINITY_DN321_c0_g1	autophagy-related 18a	-1.52	autophagy
TRINITY_DN24872_c0_g1	autophagy-related 13	-1.27	autophagy
TRINITY_DN3983_c0_g1	CTSL,Papain family cysteine protease	6.51	Phagosome
TRINITY_DN4509_c0_g1	CTSH,ubiquitin-ligase E3 A isoform A	1.51	Phagosome
TRINITY_DN7600_c0_g1	CTSL,Papain family cysteine protease	4.66	Phagosome
TRINITY_DN1312_c0_g6	CTSL,ATP-dependent metalloprotease	2.86	Phagosome
TRINITY_DN4848_c1_g1	CTSL,Maternal effect embryo arrest 18	9.68	Phagosome
TRINITY_DN7481_c0_g1	XCP,Cathepsin L	4.03	Phagosome
TRINITY_DN607_c0_g1	CTSL,Papain family cysteine protease	1.54	Phagosome
TRINITY_DN1248_c0_g1	CTSL,Papain family cysteine protease	1.7	Phagosome
TRINITY_DN2259_c0_g1	CTSL,Papain family cysteine protease	-2.39	Phagosome
TRINITY_DN14_c0_g3	ATP6C,V-type proton ATPase subunit C	-1.34	Phagosome
TRINITY_DN8385_c0_g1	ATP6N,V-type proton ATPase subunit a3	-1.45	Phagosome
TRINITY_DN5247_c0_g3	ATP6N,V-type proton ATPase subunit a3	-1.41	Phagosome
TRINITY_DN5257_c0_g1	ATP6S14,V-type proton ATPase subunit F	-1.67	Phagosome
TRINITY_DN2264_c0_g1	ATP6E,vacuolar ATP synthase subunit E	-1.44	Phagosome
TRINITY_DN2527_c0_g1	SEC61A,transport Sec61 subunit alpha	-2.26	Phagosome
TRINITY_DN8765_c0_g3	ATP6F,ATP synthase subunit C	-1.39	Phagosome
TRINITY_DN1339_c0_g1	ATP6M,ATP synthase subunit D	-1.16	Phagosome
TRINITY_DN3775_c0_g1	LIMP2,lysosome membrane 2	-1.93	Phagosome
TRINITY_DN8823_c0_g2	RPT1,26S protease regulatory subunit 7	-1.5	Proteasome
TRINITY_DN21770_c0_g1	PSMA1,20S proteasome alpha subunit F	-1.81	Proteasome
TRINITY_DN9280_c0_g1	PSMA2,proteasome subunit alpha type	-1.59	Proteasome
TRINITY_DN19357_c0_g1	RPN13,26S proteasome regulatory subunit	-1.84	Proteasome
TRINITY_DN6209_c0_g3	RPN13,26S proteasome regulatory subunit	-2.02	Proteasome
TRINITY_DN1772_c0_g2	RPN7,26S proteasome non-ATPase regulatory subunit 6	-1.32	Proteasome
TRINITY_DN1550_c0_g1	MGRN1,E3 ubiquitin-protein ligase	1.24	Ubiquitin mediated proteolysis
TRINITY_DN1823_c0_g1	MULE,NEDD4-like E3 ubiquitin-protein ligase	1.43	Ubiquitin mediated proteolysis
TRINITY_DN10840_c0_g1	MULE,E3 ubiquitin- ligase UPL1-like	2.19	Ubiquitin mediated proteolysis
TRINITY_DN3696_c1_g1	TRIP12,E3 ubiquitin-ligase UPL3-like isoform B	1.46	Ubiquitin mediated proteolysis
TRINITY_DN19468_c0_g1	ROC1,pinin	1.78	Ubiquitin mediated proteolysis
TRINITY_DN3721_c0_g1	CDC27,cell division cycle 27-like protein B isoform X2	1.72	Ubiquitin mediated proteolysis
TRINITY_DN6096_c0_g3	SKP1,SKP1-like protein	1.35	Ubiquitin mediated proteolysis
TRINITY_DN4315_c0_g5	VHL,DNase-Rnase	3.05	Ubiquitin mediated proteolysis
TRINITY_DN6655_c0_g1	APC2,anaphase-promoting complex subunit 2	1.28	Ubiquitin mediated proteolysis
TRINITY_DN21237_c0_g1	BRCA1,atp-dependent rna helicase	-6.7	Ubiquitin mediated proteolysis
TRINITY_DN3307_c0_g1	UBC9,SUMO-conjugating enzyme SCE1	-1.31	Ubiquitin mediated proteolysis
TRINITY_DN610_c0_g1	CYC4,S-Rnase	-1.99	Ubiquitin mediated proteolysis
TRINITY_DN1604_c0_g1	UBC2,ubiquitin-conjugating enzyme	-1.63	Ubiquitin mediated proteolysis
TRINITY_DN3153_c0_g1	MET30,Vegetative incompatibility HET-E-1	-1.72	Ubiquitin mediated proteolysis
TRINITY_DN24653_c0_g1	CDC16,anaphase-promoting complex subunit 6	-4.5	Ubiquitin mediated proteolysis
TRINITY_DN15348_c0_g1	CDC16,cell division cycle 16-like protein isoform X1	-4.52	Ubiquitin mediated proteolysis
TRINITY_DN25362_c0_g1	CDC16,anaphase-promoting complex subunit 6	-5.16	Ubiquitin mediated proteolysis
TRINITY_DN4570_c0_g1	CDC16,anaphase-promoting complex subunit 6	-5.29	Ubiquitin mediated proteolysis
TRINITY_DN19100_c0_g1	CDC27,Cell division cycle protein 27	-4.03	Ubiquitin mediated proteolysis
TRINITY_DN9706_c0_g1	APC10,Anaphase-promoting complex subunit 10	-1.29	Ubiquitin mediated proteolysis
TRINITY_DN17390_c0_g1	HERC2,ubiquitin-ligase E3 A isoform A	-3.28	Ubiquitin mediated proteolysis
TRINITY_DN24614_c0_g1	COP1,ubiquitin-protein transferase	-5.2	Circadian rhythm - plant
TRINITY_DN3629_c0_g1	UBE2Q,tankyrase isoform X2	-3.79	Ubiquitin mediated proteolysis
TRINITY_DN17323_c0_g1	UBE3A,ubiquitin-ligase E3 A	-3.54	Ubiquitin mediated proteolysis
TRINITY_DN3013_c0_g1	UBE3A,ubiquitin-ligase E3 A	-3.59	Ubiquitin mediated proteolysis
TRINITY_DN7157_c0_g1	BIRC6,ubiquitin conjugating enzyme family	-1.59	Ubiquitin mediated proteolysis
TRINITY_DN1232_c0_g1	DDB1,DNA damage-binding 1	-1.07	Ubiquitin mediated proteolysis
TRINITY_DN3537_c1_g2	CUL3,cullin family	-1.23	Ubiquitin mediated proteolysis
TRINITY_DN21292_c0_g1	APC1,anaphase-promoting complex subunit 1 isoform X2	-3.4	Ubiquitin mediated proteolysis
TRINITY_DN6484_c0_g2	APC1,anaphase-promoting complex subunit 1 isoform X2	-2.41	Ubiquitin mediated proteolysis
TRINITY_DN6484_c0_g3	APC1,anaphase-promoting complex subunit 1 isoform X2	-2.74	Ubiquitin mediated proteolysis
TRINITY_DN2498_c0_g1	UBA2,tyrosine serine phosphatase [Micractinium conductrix]	-4.83	Ubiquitin mediated proteolysis
TRINITY_DN2082_c0_g1	UBC6,Ubiquitin-conjugating enzyme E2	-1.92	Ubiquitin mediated proteolysis
TRINITY_DN6603_c0_g1	CDH1,WD40 repeat [Micractinium conductrix]	-2.31	Ubiquitin mediated proteolysis

## Sheet: signal transduction
Gene ID	Enzyme encoded	Log2FC	Pathway definition
TRINITY_DN18836_c0_g1	TOC1, APRR1two-component response regulator-like APRR1	3	Circadian rhythm - plant
TRINITY_DN23553_c0_g1	SPA1,Two-component response regulator-like APRR5	1.03	Circadian rhythm - plant
TRINITY_DN24614_c0_g1	COP1,ubiquitin-protein transferase	-5.2	Circadian rhythm - plant
TRINITY_DN2711_c0_g1	AHP,histidine-containing phosphotransfer 1	2.71	Plant hormone signal transduction
TRINITY_DN8816_c0_g1	PP2C,phosphoprotein phosphatase	1.51	MAPK signaling pathway - plant
TRINITY_DN36_c0_g2	SNRK2,sulfur stress regulator	1.46	MAPK signaling pathway - plant
TRINITY_DN7096_c0_g1	SNRK2,Serine threonine- kinase SAPK9	1.61	MAPK signaling pathway - plant
TRINITY_DN1915_c0_g3	SNRK2,Serine threonine- kinase SAPK9	1.27	MAPK signaling pathway - plant
TRINITY_DN613_c0_g2	SNRK2,Serine threonine- kinase SAPK9	3.05	MAPK signaling pathway - plant
TRINITY_DN2316_c0_g2	SNRK2,serine threonine- kinase SRK2E	-1.42	MAPK signaling pathway - plant
TRINITY_DN125_c0_g5	ER,serine/threonine-protein kinase	2.3	MAPK signaling pathway - plant
TRINITY_DN2219_c0_g1	YDA,low-CO2 inducible isoform A	1.8	MAPK signaling pathway - plant
TRINITY_DN198_c0_g1	ER,serine/threonine-protein kinase	1.94	MAPK signaling pathway - plant
TRINITY_DN18730_c0_g1	ER,serine/threonine-protein kinase	4.93	MAPK signaling pathway - plant
TRINITY_DN6275_c0_g2	copA,coenzyme Q-binding COQ10 mitochondrial	2.15	MAPK signaling pathway - plant
TRINITY_DN10462_c0_g4	ATP7,putative copper-transporting ATPase HMA5	1.83	MAPK signaling pathway - plant
TRINITY_DN4497_c0_g1	NME,Nucleoside diphosphate kinase 1	3.08	Pyrimidine metabolism
TRINITY_DN7194_c0_g1	YDA,Serine threonine-kinase CTR1	2.95	MAPK signaling pathway - plant
TRINITY_DN1967_c0_g1	YDA,Serine threonine-kinase CTR1	2.44	MAPK signaling pathway - plant
TRINITY_DN6076_c0_g1	YDA,Serine threonine-kinase CTR1	3.12	MAPK signaling pathway - plant
TRINITY_DN5104_c0_g1	YDA,Serine threonine-kinase CTR1	3.3	MAPK signaling pathway - plant
TRINITY_DN646_c0_g2	YDA,Serine threonine-kinase CTR1	2.57	MAPK signaling pathway - plant
TRINITY_DN1238_c0_g2	YDA,Serine threonine-kinase CTR1	1.78	MAPK signaling pathway - plant
TRINITY_DN1733_c0_g1	YDA,serine threonine- kinase receptor R831	3.26	MAPK signaling pathway - plant
TRINITY_DN2246_c0_g1	YDA,Serine threonine-kinase CTR1	1.97	MAPK signaling pathway - plant
TRINITY_DN1152_c0_g1	YDA,Serine threonine-kinase CTR1	1.88	MAPK signaling pathway - plant
TRINITY_DN110_c0_g3	YDA,serine threonine- kinase receptor R831	4.67	MAPK signaling pathway - plant
TRINITY_DN14963_c1_g1	YDA,serine threonine- kinase receptor R831	1.85	MAPK signaling pathway - plant
TRINITY_DN25375_c0_g1	YDA,serine threonine- kinase receptor R831	1.26	MAPK signaling pathway - plant
TRINITY_DN4666_c0_g2	ER,Serine threonine- kinase CTR1 isoform A	-1.66	MAPK signaling pathway - plant
TRINITY_DN21780_c0_g1	ER,Serine threonine- kinase CTR1 isoform A	-3.42	MAPK signaling pathway - plant
TRINITY_DN5855_c0_g3	ER,Serine threonine- kinase CTR1 isoform A	-4.2	MAPK signaling pathway - plant
TRINITY_DN25072_c0_g1	ER,Serine threonine- kinase CTR1 isoform A	-1.73	MAPK signaling pathway - plant
TRINITY_DN17165_c0_g1	ER,Serine threonine- kinase CTR1 isoform A	-1.67	MAPK signaling pathway - plant
TRINITY_DN5855_c0_g2	ER,Serine threonine- kinase CTR1 isoform A	-4.17	MAPK signaling pathway - plant
TRINITY_DN9883_c0_g1	ER,glutamyl-trna reductase	-2.3	MAPK signaling pathway - plant
TRINITY_DN18978_c0_g1	NME,Ynk1p	-5.43	MAPK signaling pathway - plant
TRINITY_DN217_c1_g5	MPK1_2,mitogen-activated kinase 3	-5.49	MAPK signaling pathway - plant
TRINITY_DN8139_c0_g2	MKK3,mitogen-activated kinase kinase 3	-5.36	MAPK signaling pathway - plant
TRINITY_DN11572_c0_g2	CALM,calcium-mediated signaling	-2.19	MAPK signaling pathway - plant
TRINITY_DN25066_c0_g1	CTF8,outer dynein arm-docking complex subunit 3 isoform A	-6.81	MAPK signaling pathway - plant
TRINITY_DN3828_c0_g1	TAF8,transcription initiation factor TFIID subunit 8	2.69	Basal transcription factors
TRINITY_DN973_c0_g1	CCNH,polysaccharide binding	-6.66	Basal transcription factors
TRINITY_DN3699_c0_g1	TFA2,transcription initiation factor IIE subunit beta	-1.57	Basal transcription factors
TRINITY_DN5702_c0_g1	TAF9,transcription initiation factor TFIID subunit	-1.83	Basal transcription factors
TRINITY_DN9775_c0_g1	TFG1,transcription initiation factor IIF subunit alpha	-1.99	Basal transcription factors
TRINITY_DN4351_c0_g1	TFG2,transcription initiation factor IIF subunit beta	-2.02	Basal transcription factors
TRINITY_DN21379_c0_g1	TFG2,transcription initiation factor IIF subunit beta	-2.82	Basal transcription factors
